# Supplementary material for: Tcf1 and Lef1 provide constant supervision to mature CD8+ T cell identity and function by organizing genomic architecture
Source: Nat Commun. 2021 Oct 6;12:5863. doi: 10.1038/s41467-021-26159-1 (PMC8494933; doi:10.1038/s41467-021-26159-1)
Supplement: Supplementary file 4 — Supplementary Data 1 [file 41467_2021_26159_MOESM4_ESM.xlsx]

## Sheet: 153_panT_Cell_LEGs
Gene_Symbol	B.PB.Sp#1	B.PB.Sp#2	DC.4+.Sp#1	DC.4+.Sp#2	DC.4+.Sp#3	DC.8+.Sp#1	DC.8+.Sp#2	DC.8+.Sp#3	DC.pDC.Sp#1	DC.pDC.Sp#2	GN.BM#1	GN.BM#2	NK.27+11b-.Sp#1	NK.27+11b-.Sp#2	NK.27+11b+.Sp#1	NK.27+11b+.Sp#2	NK.27-11b+.Sp#2	T.4.Nve.Sp#1	T.4.Nve.Sp#2	T.8.Nve.Sp#1	T.8.Nve.Sp#2	Tgd.Sp#3	Tgd.Sp#4	Treg.4.25hi.Sp#1	Treg.4.25hi.Sp#2	Mo.6C-.Bl#1	Mo.6C-.Bl#2	Mo.6C+.Bl#1	Mo.6C+.Bl#2
2010016I18Rik	265.47	51.2432	11.0864	11.2037	15.8792	152.023	188.967	174.005	99.9834	88.6413	146.128	191.762	688	542.431	287.166	307.335	101.046	1535.91	1672.95	1387.83	1588.37	924.176	1200.06	1382.51	1574.18	338.905	287.133	129.039	106.156
4930417O13Rik	1	1	1	2.85521	1	1	6.44831	1	1	1	1	1	4.64134	10.9476	1	5.98106	10.9219	67.0721	82.4666	53.3078	77.6318	74.4784	90.5148	155.032	136.889	14.6527	2.76625	1	2.524
5830416I19Rik	1	1	1	4.71042	1	1.6454	1	3.21801	7.52638	6.15537	21.8817	14.4656	7.06891	8.10539	5.36229	8.4716	1	56.9072	37.3466	17.0947	34.9369	25.3086	73.9379	54.5764	42.8121	1	9.83127	9.53591	4.04801
A430093F15Rik	3.95497	1	2.44092	13.9865	12.1594	4.87239	10.9886	14.3081	1	3.57769	3.08817	5.48852	5.24823	1	1.87246	3.49053	7.6146	126.791	101.267	65.3789	50.2633	96.0247	105.986	215.306	194.381	1	1	6.6906	11.668
A630023P12Rik	8.38743	1	1	1	1	1	1	1	1	1	1	1	1	1	1	1	1	770.359	607.613	217.608	192.58	25.8611	3.21024	421.001	411.282	1	1	1	1
A930005H10Rik	52.712	64.1629	30.5388	48.3079	34.4781	40.3693	42.7704	131.863	39.0705	12.17	25.014	48.1295	43.4823	67.7907	55.9649	40.8485	35.7267	335.172	399.56	377.885	380.875	167.846	157.927	313.848	278.877	4.41318	15.13	13.8039	14.716
Acsbg1	1	1	2.44092	1	4.71979	1.6454	1	3.21801	1	1.85923	1	3.24426	72.0062	32.2637	148.445	69.0746	42.3413	50.5541	66.1733	125.734	167.4	183.867	143.561	200.955	141.245	1	1	2.42265	1
Actn2	1	2.43552	6.76366	1	1	1	1	1	1	2.71846	2.04409	1	1.60689	1	3.61738	3.49053	5.96095	39.7538	43.6133	216.937	214.474	81.108	91.6199	62.2302	32.3591	1	6.29876	3.8453	4.04801
Adcy6	1	1	28.3774	80.774	105.154	430.836	692.936	400.242	4.80705	1	1	1	2.82067	1	1.87246	3.49053	1	74.6958	189	60.014	64.4949	94.3673	73.9379	138.768	117.726	1	2.76625	3.8453	5.57201
Afp	27.5947	3.87104	1	5.63802	1	6.16319	1	1	1	1.85923	2.04409	1	7.06891	8.10539	2.74492	3.49053	4.3073	116.626	81.2133	96.8977	89.6739	42.9876	51.8355	45.0092	34.9724	11.2396	15.13	1	4.04801
Amigo2	55.667	134.503	1	1	1	1	1	1	1	1.85923	1	1	4.03445	6.68432	1	3.49053	1	128.697	194.013	33.1894	56.8317	24.7562	69.5175	79.4512	75.9134	1	2.76625	1	1
Ampd1	2.47749	1	7.48412	10.276	4.71979	1	2.8161	1	2.08773	1	2.04409	1	4.03445	1	1.87246	3.49053	1.82683	171.898	152.653	114.334	84.2002	24.7562	33.0485	63.1869	43.6832	4.41318	4.53251	5.26795	2.524
Aqp3	15.7749	18.2262	1.72046	1.9276	1	2.9362	1	1	6.43865	3.57769	1	1	7.06891	6.68432	9.72459	2.66035	6.78778	47.3775	49.88	76.1087	66.6844	25.3086	34.1536	20.1344	22.7772	1	1	1	1
Art2b	48.2795	1	26.9365	20.4797	8.43958	11.3264	7.35636	5.43603	3.71932	6.15537	1	1	65.3304	29.4216	40.2606	15.113	2.65365	368.844	395.8	840.608	712.581	758.435	917.145	915.626	775.396	14.6527	8.06502	6.6906	5.57201
Art4	1	2.43552	2.44092	2.85521	1	1	2.8161	3.21801	1	4.43691	1	1	1	1	1	10.132	1	9.89432	13.5333	57.3315	52.4528	61.2191	73.9379	30.6584	44.5543	21.4791	1	1	1
Bcl11b	1	1	1	1	15.8792	1	1	7.65404	1	1	2.04409	5.48852	34.9859	23.7373	38.5157	2.66035	19.1902	1721.42	1609.03	1417.34	1227.11	827.494	979.032	2116.31	1873.84	1	1	1	2.524
Bcl2	286.155	229.248	76.6481	60.3667	38.1979	23.589	20.9771	18.7441	28.1932	53.4129	17.7054	5.48852	1447.83	1392.24	1441.43	1292.76	1079.18	1725.23	1858.44	1650.04	1852.21	1468.91	1030.97	3530.35	3243.18	867.949	603.293	69.2873	42.1481
Bcl9l	49.757	8.1776	103.305	82.6292	79.1156	15.8442	13.7127	3.21801	72.7902	56.8499	7.26452	23.4426	217.66	224.109	201.665	242.582	292.042	232.888	311.826	390.626	472.833	309.278	378.951	266.969	260.584	55.611	25.7276	40.8342	58.9121
Bdh1	24.6398	77.0825	18.291	21.4073	8.43958	10.681	30.0577	9.87205	12.965	12.17	1	1	10.7102	3.84216	1	2.66035	5.13413	184.604	127.587	147.194	135.653	128.62	101.566	73.7108	101.175	1	4.53251	1	2.524
Cacna2d4	3.95497	1	1	3.78281	4.71979	1.6454	3.72416	1	125.001	52.5537	7.26452	1	6.46202	22.3162	11.4695	10.9621	24.1511	171.263	117.56	82.8148	85.295	73.3734	35.2587	151.205	156.053	14.6527	6.29876	3.8453	1
Camk4	5.43246	3.87104	10.366	16.7693	15.8792	11.9718	26.4255	3.21801	9.15797	40.5245	20.8376	14.4656	50.765	15.2108	10.597	17.6035	29.1121	1056.88	1285.67	776.9	718.055	571.148	754.692	1169.16	1351.18	28.3055	22.1951	23.7624	8.62002
Cand2	39.4146	58.4208	3.16137	12.1313	4.71979	7.45399	30.0577	5.43603	13.5089	12.17	1	14.4656	10.7102	5.26324	21.939	25.9053	17.5365	72.7899	54.8933	88.8503	89.6739	94.9197	90.5148	107.196	61.105	7.82637	4.53251	3.8453	5.57201
Ccr7	46.8021	52.6787	1328.08	2475.85	3906.78	6759.62	9463.81	11159.8	60.2813	100.671	1	1	42.2686	16.6319	1	1	1	6883.3	5179.77	5797.78	4724.8	1189.91	1182.37	2834.81	2594.22	1	1	1	1
Cd2	150.226	256.522	3.16137	1	1	6.16319	1	1	8.61411	6.15537	1	1	1280.33	1515.87	1400.42	1494.49	1457.04	1260.18	1304.47	1192.01	1155.95	919.756	945.878	1725.01	1908.68	1	1	1	4.04801
Cd226	1	1	7.48412	1.9276	1	11.9718	2.8161	5.43603	1	17.3253	1	1	359.065	239.741	267.1	147.111	225.896	226.535	230.36	628.023	754.181	880.531	738.115	207.652	234.451	1	1	2.42265	2.524
Cd247	6.90994	8.1776	1.72046	4.71042	1	10.0356	10.0805	67.5404	4.80705	2.71846	3.08817	1	1225.71	896.28	1184.93	1153.29	967.558	1868.17	2199.34	1603.77	1701.13	1701.5	1959.27	1557.59	1671.74	1	2.76625	1	4.04801
Cd27	30.5497	39.759	39.1843	79.8464	75.3958	46.1779	54.5751	116.337	66.8076	128.166	12.485	86.282	912.55	926.122	593.399	861.894	334.21	1729.04	1542.6	1659.43	1598.23	1836.85	1929.44	1810.16	1988.82	69.2637	117.573	47.9475	55.8641
Cd3d	5.43246	3.87104	1	1	1	2.2908	1.90805	7.65404	1	1	97.056	140.144	277.135	103.318	25.4288	25.0751	10.0951	2466.63	2141.69	2955.72	2734.57	2478.82	2420.11	2233.99	1911.29	4.41318	1	3.8453	1
Cd3e	8.38743	1	4.60229	25.1177	4.71979	1	11.8966	1	1	1	1	7.73279	38.6272	8.10539	6.23475	1	4.3073	1410.75	1046.28	1448.85	1198.65	1365.6	1308.36	1263.87	912.156	11.2396	2.76625	1	4.04801
Cd3g	9.86491	26.8394	1	3.78281	1	1	5.54026	1	1	1	3.08817	5.48852	188.529	126.055	32.4085	41.6787	18.3633	2711.86	2709.45	3148.19	2949.13	2893.18	3282.1	1702.05	1985.33	7.82637	1	2.42265	2.524
Cd5	5.43246	6.74208	42.7865	76.136	86.5552	20.362	21.8852	43.1423	14.5966	25.0584	1	1	6.46202	3.84216	1.87246	1	1	1499.06	1325.77	628.023	631.57	525.846	587.819	2319.14	2120.35	1	6.29876	2.42265	1
Cd6	1	1	1	13.0589	23.3187	2.2908	14.6208	9.87205	1	1	6.22043	52.618	2.21378	1	1.87246	1.83018	2.65365	2572.1	2050.2	1815.01	1505.17	1147.93	1032.08	3471.03	2514.95	1	1	1	2.524
Cd69	54.1895	137.374	90.3368	117.878	79.1156	51.3411	43.6784	98.5926	93.457	92.9375	67.8215	66.0836	314.156	226.952	249.651	232.62	144.041	688.404	533.666	623.329	493.633	604.849	816.579	714.714	958.324	69.2637	85.7802	92.0497	92.4402
Cd96	1	1	5.32275	3.78281	1	6.16319	1.90805	9.87205	24.3862	84.3452	1	1	501.685	533.905	498.301	420.24	249.048	734.782	704.119	995.519	817.676	735.784	838.681	1188.29	1111.63	1	6.29876	2.42265	1
Celsr1	6.90994	2.43552	16.8501	7.49323	34.4781	4.87239	12.8047	18.7441	28.7371	12.17	7.26452	27.9311	10.7102	10.9476	21.939	23.4148	9.26825	101.379	82.4666	72.7556	122.516	110.389	103.776	175.123	123.823	1	2.76625	5.26795	2.524
Celsr2	2.47749	2.43552	6.0432	9.34844	1	1.6454	5.54026	1	2.63159	4.43691	1	1	16.1723	2.42108	7.10721	6.81124	1.82683	23.2358	19.8	47.2723	55.737	17.5741	34.1536	20.1344	34.1013	1	1	9.53591	7.09601
Chst10	3.95497	19.6618	69.4435	78.9188	157.231	10.681	14.6208	12.0901	4.80705	11.3107	1	1	29.5239	18.0529	30.6636	27.5657	36.5535	210.017	205.293	167.983	145.506	162.873	123.668	287.06	271.908	1	4.53251	3.8453	7.09601
Cldn10	1	2.43552	1	2.85521	12.1594	4.22699	1	1	1	1	1	1	1	5.26324	1	1	8.44143	32.7654	33.5866	33.1894	33.8422	32.4907	39.6792	74.6675	13.1952	1	1	2.42265	1
Cnga1	1	1	1	2.85521	19.599	1	1	1	1	1.85923	1	1	11.3171	8.10539	17.5767	10.132	2.65365	77.8724	34.84	78.1205	98.4319	61.2191	93.8301	6.74033	9.71086	1	4.53251	2.42265	1
Cnn3	21.6848	9.61312	9.64549	12.1313	4.71979	24.2344	34.5979	58.6683	5.35092	24.1992	14.5731	5.48852	2.82067	15.2108	4.48983	1	1	181.428	234.12	197.49	233.085	77.7932	75.0431	201.911	183.928	18.0659	2.76625	89.2044	65.0081
Cpm	43.8471	90.0022	8.92503	11.2037	1	4.22699	2.8161	1	4.80705	4.43691	6.22043	1	1	8.10539	2.74492	3.49053	6.78778	425.386	339.4	219.62	337.085	128.068	66.2021	167.47	252.744	4.41318	4.53251	8.11326	10.144
Crim1	18.7298	6.74208	5.32275	1.9276	4.71979	6.16319	3.72416	34.2702	5.35092	2.71846	1	1	136.943	160.161	108.312	127.187	139.08	56.2719	53.64	45.2605	84.2002	60.6666	67.3072	64.1436	91.593	14.6527	13.3638	3.8453	10.144
Ctsw	5.43246	12.4842	4.60229	34.3938	23.3187	10.0356	10.9886	69.7584	116.299	73.1752	1	1	5436.31	5961	5256.69	6406.65	5463.83	285.618	335.64	2042.35	1992.33	2136.85	2195.77	440.135	467.902	1	1	1	5.57201
Dapl1	1	1	3.88183	1	1	1	1	1	1	1	2.04409	1	1	5.26324	1	1	1	259.571	264.2	485.853	506.77	101.549	103.776	23.9613	28.0037	4.41318	1	2.42265	2.524
Dgka	439.813	674.259	197.685	215.277	216.748	170.74	140.84	80.8485	83.6674	95.5151	909.355	1060.29	1631.71	1514.45	1002.58	1184.83	891.491	8322.91	8497.34	6195.45	5814.07	3521.88	4235.82	4865.93	5708.36	646.092	642.15	534.494	421.625
Dntt	1	1	6.76366	1	1	18.4258	1	5.43603	1010.96	1235.71	1	1	1.60689	1	1	1	1	58.8131	69.9333	53.3078	56.8317	35.2531	27.5229	23.9613	11.453	4.41318	1	2.42265	1
Drc1	2.47749	1	4.60229	1	1	1.6454	4.63221	1	1	1	1	1	3.42756	1	2.74492	3.49053	1	11.1649	28.5733	22.4596	25.0843	7.07716	13.1563	55.5331	32.3591	7.82637	2.76625	1	2.524
Dtx1	18.7298	112.971	1220.01	1148.45	1005.34	26.816	14.6208	7.65404	11.8773	1	1	1	286.239	168.687	73.4141	40.8485	11.7487	381.55	343.16	571.021	631.57	939.092	838.681	713.757	731.841	1	1	1	2.524
Dzip1	17.2523	2.43552	23.3342	43.6698	23.3187	11.3264	5.54026	3.21801	1	1	3.08817	1	1	5.26324	11.4695	5.98106	6.78778	183.969	176.467	197.49	132.369	88.2901	119.248	130.157	97.6906	7.82637	1	1	2.524
Ehd3	40.8921	36.888	1	1	1	1	1	1	23.2985	5.29614	6.22043	3.24426	281.383	253.952	150.19	140.47	53.09	701.746	745.479	849.326	814.392	879.978	869.625	182.777	269.295	1	2.76625	1	4.04801
Ephx1	187.163	54.1142	14.6887	13.9865	8.43958	39.0785	51.8509	38.7062	17.3159	18.1846	4.13226	1	41.6617	30.8427	20.1941	49.9805	29.9389	230.982	186.493	356.425	215.569	225.855	236.391	465.01	404.313	1	9.83127	1	2.524
Espn	2.47749	3.87104	8.20458	5.63802	4.71979	3.5816	2.8161	5.43603	1	1	1	9.97705	1	2.42108	1	1	1.82683	149.662	186.493	31.1776	43.6949	25.8611	16.4717	274.622	239.678	14.6527	25.7276	9.53591	5.57201
Eya2	5.43246	1	1	1	8.43958	1	1	1	1	1	1	1	279.563	209.899	231.329	244.242	123.37	86.1314	133.853	149.876	119.232	186.077	229.76	29.7016	23.6482	1	1	2.42265	1
F2r	30.5497	11.0486	11.0864	19.5521	1	1	1.90805	5.43603	1	15.6069	1	1	619.422	494.114	750.442	773.065	840.227	150.298	160.173	324.236	494.728	430.821	450.784	173.21	236.193	1	1	1	1
F2rl3	1	1	1	1	1	1	6.44831	1	1	5.29614	1	9.97705	27.7032	5.26324	15.8318	20.9243	11.7487	61.9897	48.6266	64.7083	62.3054	19.2315	41.8895	45.9659	36.7145	1	2.76625	1	1
Faah	453.111	662.775	33.4206	36.249	23.3187	11.3264	11.8966	29.8342	33.6319	68.8791	1	3.24426	207.95	229.794	147.573	200.243	81.202	1353.57	1117.72	855.361	799.066	434.688	597.765	872.573	821.563	11.2396	11.5975	13.8039	7.09601
Fam189b	2.47749	12.4842	45.6684	37.1766	60.5167	73.9301	80.9086	32.0522	37.4389	62.8645	8.30861	1	1106.75	880.648	785.34	814.574	597.141	912.668	855.773	1707.71	1293.89	1141.85	1320.51	887.881	784.978	31.7187	22.1951	45.1022	40.6241
Fgf13	1	2.43552	1.72046	4.71042	1	2.9362	1.90805	5.43603	1.54386	1	1	1	52.5857	55.001	59.4547	41.6787	37.3803	74.0605	97.5066	141.158	227.611	197.126	157.927	71.7974	60.2339	4.41318	1	1	1
Fntb	57.1445	98.6153	28.3774	26.9729	27.0385	11.3264	14.6208	12.0901	24.9301	25.0584	40.6753	23.4426	63.5097	23.7373	38.5157	58.2822	5.96095	253.853	236.626	315.518	209.001	141.327	141.35	157.902	155.182	7.82637	13.3638	6.6906	13.192
Gabrr2	3.95497	3.87104	3.88183	1	1	1	1	1	1	1.85923	1	1	1	1	4.48983	1	1	157.286	128.84	121.04	72.1581	15.3642	3.21024	173.21	120.339	1	4.53251	2.42265	1
Galnt6	351.164	36.888	92.4981	121.589	45.6375	19.7166	11.8966	3.21801	17.3159	15.6069	22.9258	14.4656	594.539	518.273	674.538	493.295	471.463	1522.56	1266.87	1102.15	1007.07	763.96	730.379	999.817	870.344	96.5692	71.6502	93.4723	78.7242
Gata3	1	1	8.20458	31.611	30.7583	1	7.35636	5.43603	1.54386	3.57769	7.26452	1	930.756	664.644	991.24	918.346	714.55	795.136	542.44	418.121	310.811	900.972	697.226	1427.47	1520.17	7.82637	6.29876	3.8453	4.04801
Gbp6	24.6398	3.87104	3.88183	3.78281	4.71979	1	1	1	38.5267	23.3399	1	1	27.7032	18.0529	20.1941	17.6035	9.26825	84.2255	254.173	145.852	214.474	163.426	154.612	151.205	168.249	1	1	15.2265	5.57201
Gimap3	206.371	243.603	30.5388	28.8281	1	2.9362	1	29.8342	17.3159	9.59229	1	3.24426	4706.22	3803.81	4454.03	4273.09	4391.44	7617.72	6518.33	5877.58	5219.63	6446.66	7183.18	8973.13	9650.89	1	2.76625	6.6906	4.04801
Gimap4	526.985	882.409	8.20458	2.85521	8.43958	3.5816	1	27.6162	8.61411	1	4.13226	1	7930.63	5943.95	6985.03	6160.92	4924.74	4477.39	5164.73	3169.65	3436.29	5039.52	5147.55	5843.7	5427	1	1	1	1
Gimap5	104.424	163.214	3.88183	13.0589	8.43958	1.6454	3.72416	3.21801	49.9478	43.9614	1	3.24426	1398.67	1241.6	1239.02	1169.89	955.983	417.763	403.32	770.864	616.244	1152.35	1108.33	703.233	588.112	1	1	1	1
Gimap8	29.0722	123.019	13.9682	13.9865	8.43958	1	1	5.43603	23.2985	12.17	5.17635	1	1058.81	1143.55	1136.94	1336.76	1341.28	913.304	1053.8	758.122	887.739	1069.47	1148.11	950.068	988.812	11.2396	18.6625	1	4.04801
Gm14085	1	1	3.88183	1	1	1	1.90805	1	1	2.71846	1	1	4.64134	1	1	2.66035	4.3073	351.055	424.626	593.151	505.675	88.8426	42.9946	141.638	203.092	1	4.53251	1	1
Gm20324	5.43246	19.6618	53.5934	45.525	27.0385	55.8589	44.5865	43.1423	6.98251	2.71846	14.5731	25.6869	13.7447	13.7897	15.8318	12.6225	1	74.0605	96.2533	167.983	103.906	52.9321	61.7816	82.3213	69.8158	11.2396	18.6625	19.4945	22.336
Gm4759	58.6219	79.9536	3.88183	2.85521	1	9.39018	1	1	66.2638	69.7383	1	1	2549.33	2122.67	2349.66	1780.07	2490.57	976.834	1113.96	947.906	909.634	1301.51	1335.99	1172.98	1129.06	18.0659	9.83127	1	1
Gm8369	283.2	210.586	34.1411	32.5386	60.5167	2.9362	5.54026	3.21801	2.63159	5.29614	2.04409	1	15.5654	26.5794	21.0665	14.2828	43.9949	800.854	976.093	809.089	922.771	292.151	294.962	1026.61	1122.96	123.875	59.2864	67.8646	90.9162
Grap2	17.2523	21.0973	17.5705	13.0589	1	24.8798	7.35636	27.6162	21.123	13.8884	1	1	42.8755	49.3167	37.6433	44.9994	34.8998	135.685	183.987	210.231	239.653	91.0524	96.0404	110.066	101.175	11.2396	15.13	2.42265	5.57201
Id3	43.8471	41.1946	1.72046	1	1	12.6172	1	12.0901	195.16	131.603	4.13226	3.24426	159.398	57.8432	1	1.83018	1	519.412	437.16	412.086	349.127	1700.39	1680.78	1456.17	921.738	147.767	108.742	65.0193	54.3401
Ift80	61.5769	97.1798	80.9708	122.516	131.193	28.1068	20.9771	12.0901	95.6325	79.1898	92.8796	61.5951	96.8887	67.7907	50.7301	30.8864	22.4975	764.641	730.439	657.53	663.318	1373.33	1528.28	3000.32	3210.08	28.3055	18.6625	10.9586	8.62002
Igfbp4	1	1	3.16137	3.78281	1	3.5816	15.5288	3.21801	1	4.43691	187.891	196.251	1	2.42108	1	1	1	4275.99	5301.34	1528.66	2083.2	349.055	586.714	995.99	796.302	1	1	30.8757	37.5761
Ikbke	39.4146	35.4525	14.6887	1	1	11.3264	17.3449	20.9621	125.545	61.146	160.745	178.297	364.527	357.691	268.845	300.694	340.825	1561.32	1286.92	1201.4	1169.09	913.679	827.63	1194.99	1196.13	52.1978	29.2601	316.829	177.784
Il27ra	9.86491	15.3552	77.3685	80.774	105.154	22.9436	23.7013	36.4882	126.089	94.6559	1	3.24426	560.553	420.218	492.194	413.598	387.127	1226.51	1314.49	1613.15	1759.15	1207.59	1288.47	1275.35	1271.91	28.3055	34.5588	12.3812	20.812
Il7r	8.38743	1	95.38	108.602	131.193	171.385	226.197	91.9386	1697.86	1557.92	3.08817	1	126.019	83.4226	1.87246	35.0373	2.65365	3405.62	2788.41	3009.37	2680.92	2366.12	2661.02	988.336	1320.7	11.2396	1	2.42265	5.57201
Inpp4b	329.002	394.332	127.801	118.806	101.434	8.74479	27.3335	7.65404	113.036	85.2044	39.6312	52.618	29.5239	9.52647	18.4492	16.7734	24.1511	2380.87	2738.28	1656.74	1804.04	387.176	366.795	3270.12	4060.26	35.1318	39.8576	25.1851	37.5761
Itga6	6.90994	8.1776	8.92503	9.34844	4.71979	24.2344	44.5865	38.7062	2.08773	6.15537	54.2484	30.1754	122.378	104.739	167.64	172.017	85.3362	390.444	437.16	247.115	136.748	108.179	114.827	621.912	757.974	18.0659	4.53251	5.26795	4.04801
Itk	12.8199	11.0486	6.0432	19.5521	4.71979	1.6454	1	1	5.89478	5.29614	102.276	164.831	935.611	644.749	586.42	541.446	570.682	3354.16	3075.42	3412.41	3329.01	2544.57	2131.67	1653.26	1660.42	4.41318	8.06502	6.6906	4.04801
Itm2a	33.5047	68.4694	6.0432	1	1	47.4687	86.3569	162.915	21.6669	80.9083	3.08817	1	261.356	272.426	332.534	292.392	311.886	854.855	749.239	208.219	140.032	260.108	251.862	784.555	582.015	65.8505	25.7276	1	7.09601
Kbtbd11	48.2795	45.5011	183.276	171.679	71.676	199.137	121.771	94.1566	409.986	371.328	1	3.24426	217.053	238.32	163.277	159.564	41.5144	835.796	984.866	347.036	592.16	616.45	678.439	1266.74	1251.01	127.288	170.56	117.657	58.9121
Kcnh3	1	1	1	4.71042	1	1.6454	8.26442	3.21801	1	1	1	1	1	1	1	10.9621	1	40.3892	19.8	30.507	63.4002	10.392	8.73584	18.221	33.2302	11.2396	1	1	1
Kcnmb4	26.1173	38.3235	1	4.71042	8.43958	2.2908	6.44831	7.65404	1	1	1	1	1.60689	1	1.87246	1	1	25.1417	47.3733	34.5307	22.8948	10.9444	19.787	7.69705	14.9374	1	1	5.26795	2.524
Kcnn4	2104.94	3362.99	60.0775	63.1495	41.9177	344.998	220.749	269.38	102.703	80.049	70.9538	41.3967	122.985	86.2647	64.6895	87.3385	59.7046	2124.2	1864.71	1381.12	1270.9	1171.68	1044.23	1857.04	1460.94	11.2396	2.76625	29.453	33.0041
Klhl3	2.47749	6.74208	8.20458	3.78281	1	1.6454	4.63221	5.43603	2.08773	13.8884	1	1	33.1652	40.7902	35.8983	72.3953	5.13413	385.362	315.586	173.348	133.464	141.88	126.984	223.916	240.549	11.2396	1	3.8453	4.04801
Klk8	1	1	42.7865	55.7287	49.3573	33.9153	24.6094	20.9621	4.26319	1	6.22043	1	27.0963	29.4216	14.0869	16.7734	5.13413	344.067	340.653	709.838	788.118	384.966	402.159	359.771	321.56	1	1	10.9586	7.09601
Lat	3.95497	2.43552	2.44092	4.71042	15.8792	2.9362	1	12.0901	8.61411	19.903	1	16.7098	371.203	330.69	336.024	328.92	352.401	2290.65	2358.52	2241.52	2122.61	1789.34	1783.56	1916.36	1812.86	4.41318	6.29876	3.8453	4.04801
Lck	40.8921	236.425	11.8069	26.9729	23.3187	2.2908	8.26442	25.3981	20.0353	9.59229	3.08817	5.48852	7029.4	5689.58	6576.72	5705.15	4917.3	6536.42	6534.62	7158.46	6747.88	7150.5	6946.68	5652.35	5220.55	1	1	8.11326	2.524
Lef1	37.9371	26.8394	1.72046	2.85521	1	1	1.90805	18.7441	4.80705	1	1	1	430.679	420.218	497.429	401.976	409.452	4564.42	3967.8	4280.18	3590.65	1970.55	2041.05	1823.55	1918.26	7.82637	1	1	2.524
Ms4a4b	20.2073	1	38.4638	27.9005	27.0385	24.2344	3.72416	105.247	15.6843	1	7.26452	5.48852	6367.28	6047.69	6015.73	5586.43	4441.88	5328.7	5540.73	5833.32	5562.28	5603.04	4808.27	5032.4	5318.98	48.7846	57.5201	131.884	115.3
Ms4a6b	73.3968	22.5328	1420.3	1516.71	1715.82	192.683	144.472	329.266	18.9475	29.3545	102.276	162.587	1078.84	914.754	755.677	615.331	519.419	5325.52	5889.16	4984.33	5201.02	4092.03	4418.17	6153.68	6090.76	1482.32	1092.55	3620.22	3222.74
Mturn	60.0994	54.1142	30.5388	10.276	12.1594	8.74479	11.8966	1	37.4389	12.17	16.6613	7.73279	74.4338	67.7907	71.6691	79.0367	206.879	379.009	348.173	417.451	287.822	296.018	266.229	282.276	292.814	31.7187	11.5975	12.3812	5.57201
Ndrg2	2.47749	6.74208	11.0864	1.9276	1	1	16.4369	16.5261	4.26319	1	1	3.24426	10.7102	22.3162	12.342	19.2639	40.6876	147.756	83.7199	80.1324	56.8317	67.8487	75.0431	141.638	172.604	1	8.06502	1	1
Nefh	1	8.1776	4.60229	1	1	13.2626	7.35636	3.21801	2.08773	2.71846	2.04409	1	5.24823	5.26324	6.23475	5.15089	1	14.3415	21.0533	31.1776	34.9369	33.0432	26.4178	29.7016	31.488	1	4.53251	2.42265	1
Nipal1	1	1	35.582	55.7287	127.473	137.825	129.035	278.252	2.08773	5.29614	3.08817	1	41.6617	6.68432	36.7708	31.7166	16.7097	155.38	100.013	141.158	115.948	108.179	166.768	204.782	158.667	1	4.53251	2.42265	2.524
Nlrc3	1	18.2262	10.366	16.7693	8.43958	1.6454	6.44831	7.65404	21.6669	16.4661	15.6172	1	884.633	745.645	894.398	636.916	933.659	456.516	455.96	738.004	850.518	739.651	645.285	619.999	418.25	4.41318	6.29876	6.6906	5.57201
Nsg2	2.47749	1	3.88183	6.56563	1	1	1	1	21.6669	22.4807	1	1	20.4205	49.3167	7.97967	8.4716	5.96095	563.884	679.053	404.709	457.507	287.731	353.533	514.759	558.495	7.82637	1	1	1
Pde11a	1	1	1.72046	1	1	1	4.63221	1	1	1.85923	2.04409	1	3.42756	1	1	3.49053	1	55.0013	43.6133	23.8009	28.3685	12.6018	4.31536	15.3508	48.9097	4.41318	6.29876	6.6906	2.524
Pdk1	249.218	272.313	142.21	171.679	105.154	215.918	119.047	60.8864	140.773	190.89	55.2925	23.4426	238.901	201.372	113.547	84.0177	41.5144	2163.59	2342.22	1599.74	1418.69	338.006	341.377	752.026	713.549	198.965	182.924	66.442	78.7242
Pglyrp2	1	5.30656	104.025	122.516	131.193	19.0712	18.253	29.8342	8.61411	12.17	1	1	568.443	433.008	481.725	385.372	280.467	375.197	467.24	289.364	307.527	366.182	383.372	447.789	325.915	1	1	1	7.09601
Phf11c	27.5947	12.4842	191.201	195.797	105.154	113.945	105.426	167.351	24.3862	24.1992	14.5731	9.97705	62.9028	70.6329	34.1534	42.5089	33.2462	223.993	272.973	298.082	253.885	224.197	173.399	268.882	232.709	21.4791	27.4938	28.0304	37.5761
Pitpnm2	104.424	39.759	5.32275	10.276	1	1	1.90805	1	23.2985	3.57769	2.04409	5.48852	41.0548	22.3162	35.8983	25.9053	45.6486	186.51	209.053	157.253	107.19	118.676	98.2506	372.208	156.924	1	1	6.6906	1
Plcg1	64.5319	72.776	169.587	155.91	123.753	219.79	258.887	200.621	169.054	177.142	5.17635	7.73279	17.9929	1	12.342	2.66035	23.3243	1168.06	991.133	953.941	1039.91	885.503	1016.61	1137.58	1150.83	28.3055	57.5201	80.6685	22.336
Pmel	11.3424	21.0973	16.8501	1.9276	4.71979	5.51779	1	18.7441	1	2.71846	17.7054	43.641	40.4479	30.8427	23.6839	14.2828	24.1511	182.063	216.573	168.653	149.885	38.5679	67.3072	145.465	123.823	38.545	15.13	20.9171	11.668
Ppm1j	1	2.43552	1	2.85521	1	12.6172	3.72416	9.87205	1	1	1	1	473.768	457.166	597.762	504.918	479.732	192.863	162.68	37.8837	11.9474	108.731	107.092	120.59	171.733	1	4.53251	2.42265	1
Prkcq	1	1	2.44092	1.9276	1	3.5816	14.6208	3.21801	5.35092	1	2.04409	14.4656	1182.01	1113.7	1321.9	1439.7	1309.04	2112.13	2322.17	2085.94	2364.54	1592.66	1806.77	2206.24	2260.6	1	2.76625	5.26795	1
Prrg1	14.2974	1	31.2592	39.9594	15.8792	10.0356	2.8161	14.3081	1	1	3.08817	1	8.28269	26.5794	13.2144	1.83018	10.0951	143.945	172.707	100.251	132.369	82.2129	55.1509	53.6197	79.3978	11.2396	1	23.7624	14.716
Rab3ip	68.9643	90.0022	106.907	177.245	127.473	97.8098	89.081	54.2323	269.669	254.472	67.8215	32.4197	103.565	96.2123	79.5213	89.829	87.8166	602.002	575.026	499.936	620.623	392.7	381.161	754.896	691.771	123.875	85.7802	97.7403	113.776
Rapgef4	2.47749	8.1776	31.9797	33.4662	19.599	4.87239	1.90805	7.65404	6.43865	3.57769	1	7.73279	9.49647	3.84216	1.87246	3.49053	2.65365	574.049	412.093	695.755	470.643	103.207	87.1994	76.581	135.147	4.41318	15.13	8.11326	1
Rasgrp1	256.605	151.73	540.623	534.373	253.946	28.7521	25.5174	27.6162	17.8598	7.87383	2.04409	1	1232.38	1110.86	1065.4	968.987	414.413	2505.39	2779.64	1965.23	1660.63	1834.09	1874.18	2186.15	2120.35	605.134	361.316	73.5552	20.812
Rgs11	15.7749	5.30656	106.187	81.7016	105.154	40.3693	32.7818	16.5261	1	11.3107	1	1	37.4134	15.2108	9.72459	30.0562	11.7487	328.184	167.693	266.563	229.801	121.991	105.986	78.4944	40.1989	11.2396	6.29876	2.42265	4.04801
S1pr1	210.803	319.685	1.72046	1.9276	1	20.362	8.26442	1	8.07024	4.43691	62.6011	57.1066	566.622	599.274	626.553	484.163	210.187	3573.34	2561.56	3016.75	2238.65	2584.34	1964.8	3362.92	2619.49	1	8.06502	1	1
Scml4	20.2073	1	9.64549	2.85521	4.71979	6.80859	2.8161	7.65404	49.404	23.3399	17.7054	3.24426	414.292	413.113	343.004	315.637	235.818	1255.1	943.506	1142.38	940.287	690.481	676.229	504.235	378.18	18.0659	1	9.53591	11.668
Sfmbt2	11.3424	2.43552	15.4092	1.9276	8.43958	4.22699	1	7.65404	1.54386	4.43691	179.539	43.641	17.386	3.84216	10.597	4.32071	2.65365	87.402	42.36	49.2842	40.4106	31.9383	88.3045	90.9318	82.011	1	9.83127	29.453	5.57201
Sh2d1a	1	1	1	3.78281	1	1	1	1	2.08773	2.71846	1	1	777.213	809.594	792.32	800.461	537.609	408.868	434.653	312.165	270.306	462.312	483.938	395.169	346.821	4.41318	1	1	1
Sh2d2a	12.8199	61.2918	1.72046	9.34844	1	2.2908	1.90805	23.1801	2.63159	3.57769	1	1	3067.01	1832.77	2388.92	1673.81	1229.66	1060.06	628.92	1006.25	683.023	1248.47	765.743	1124.19	806.755	7.82637	2.76625	1	1
Sidt1	1	12.4842	2.44092	4.71042	4.71979	4.87239	1.90805	3.21801	1	3.57769	1	1	749.903	634.801	490.449	489.144	238.299	739.229	484.786	1511.22	1455.91	1429.13	1466.39	576.946	602.05	7.82637	9.83127	2.42265	8.62002
Sit1	11.3424	32.5814	1	1	1	13.908	1	9.87205	36.3512	43.1022	1	1	2.21378	1	1	3.49053	1	633.132	506.093	428.181	418.096	143.537	98.2506	273.666	283.232	1	1	3.8453	1
Skap1	17.2523	2.43552	5.32275	5.63802	4.71979	4.22699	6.44831	18.7441	13.5089	1.85923	2.04409	3.24426	1927.27	1768.82	1601.09	1623.17	1095.72	2544.78	2757.08	2485.62	2361.26	1717.52	1738.25	1979.5	2196.14	18.0659	4.53251	1	4.04801
Slamf1	3.95497	39.759	18.291	1	4.71979	22.9436	22.7932	14.3081	1	3.57769	1	1	4.64134	5.26324	4.48983	1	6.78778	142.039	125.08	84.156	68.8739	32.4907	38.5741	461.183	379.923	4.41318	18.6625	8.11326	1
Slc16a5	99.9915	107.228	1	5.63802	1	1	1	1	1	1	1	1	1	1	2.74492	1	1	522.589	503.586	444.946	471.738	206.518	164.558	31.6151	25.3904	1	1	8.11326	1
Slc35f2	12.8199	12.4842	12.5273	1	1	1.6454	1	1	1	6.15537	5.17635	1	34.9859	25.1583	38.5157	8.4716	10.9219	54.3659	34.84	96.2271	92.9582	51.2747	62.8867	71.7974	114.241	1	2.76625	3.8453	10.144
Slc35g1	5.43246	9.61312	3.88183	4.71042	1	4.87239	10.0805	3.21801	4.26319	1	1	7.73279	17.9929	8.10539	11.4695	5.15089	27.4584	61.9897	53.64	108.298	110.474	18.679	37.469	127.287	153.44	7.82637	2.76625	1	1
Smc4	507.778	1270	810.074	983.334	637.084	579.277	808.258	539.977	421.407	442.643	1061.79	896.461	951.391	784.014	664.941	675.104	757.545	3830.01	3755.98	3229.33	2936	5323.49	5497.87	6602.38	7535.9	523.217	481.421	279.84	342.377
Srsf12	5.43246	3.87104	1	1	1	1	3.72416	7.65404	2.08773	1	1	1	4.03445	2.42108	6.23475	4.32071	1	55.0013	34.84	56.6609	13.0421	17.5741	14.2614	37.3554	37.5856	1	1	1	1
Stx1a	3.95497	3.87104	2.44092	1	8.43958	1.6454	1	5.43603	2.63159	6.15537	2.04409	1	1	1	4.48983	1.83018	1	43.5657	33.5866	87.5091	63.4002	32.4907	14.2614	122.504	77.6556	4.41318	1	1	1
Syde1	1	1	1	1	4.71979	1	1	1	1	1.85923	1	1	1.60689	8.10539	5.36229	1.83018	1	5.44716	18.5467	55.3197	78.7265	61.2191	69.5175	42.139	55.8784	1	1	1	1
Sytl2	1	1	14.6887	6.56563	1	2.2908	4.63221	1	1.54386	2.71846	1	1	428.251	347.743	639.64	599.558	834.44	141.403	125.08	29.1658	30.558	165.636	124.773	261.228	246.646	11.2396	13.3638	8.11326	7.09601
Tcf7	1	3.87104	91.0572	124.371	186.99	24.2344	58.2073	60.8864	1	1	1	7.73279	1076.41	731.435	343.876	362.957	62.1851	5121.59	4673.42	4335.17	4076.72	4480.42	5014.93	1360.5	1602.93	4.41318	1	1	2.524
Tdrp	1	1	1.72046	2.85521	4.71979	1	1	3.21801	1	1	1	3.24426	7.6758	1	4.48983	1	1	825.631	735.453	1152.44	1109.97	231.932	269.544	144.508	106.401	1	1	3.8453	1
Tgtp1	1	1	13.9682	16.7693	8.43958	37.1423	37.3221	16.5261	4.26319	1	4.13226	1	10.1034	2.42108	1	6.81124	1	119.167	301.8	212.914	300.959	152.929	178.924	106.239	92.4641	7.82637	1	6.6906	1
Themis	1	2.43552	1.72046	1	4.71979	1	2.8161	1	1	1	4.13226	9.97705	1	3.84216	4.48983	1	24.9779	1237.95	1006.17	1710.39	1347.53	1155.66	1290.68	379.862	419.121	4.41318	1	2.42265	4.04801
Thy1	1	1	1	1.9276	1	1	1	1	4.26319	2.71846	1	1	101.744	89.1069	88.2459	74.8858	12.5756	394.256	325.613	621.988	618.433	324.194	366.795	154.075	187.412	1	4.53251	1	1
Tmem108	3.95497	8.1776	1	7.49323	1	1	2.8161	3.21801	2.08773	5.29614	1	1	11.924	3.84216	1	1.83018	1	37.2126	32.3333	118.357	171.779	81.108	146.876	31.6151	33.2302	4.41318	2.76625	6.6906	7.09601
Tnfaip8l1	18.7298	39.759	16.1296	19.5521	8.43958	5.51779	14.6208	14.3081	1	4.43691	30.2344	9.97705	5.85512	5.26324	2.74492	1	6.78778	231.617	180.227	245.774	138.937	130.83	134.72	228.7	183.928	1	1	3.8453	13.192
Tnfrsf22	3.95497	1	9.64549	10.276	12.1594	13.2626	12.8047	7.65404	8.07024	7.0146	4.13226	14.4656	60.4753	26.5794	35.8983	51.6408	47.3022	128.697	97.5066	148.535	106.095	83.3179	56.256	94.7587	99.4327	1	4.53251	3.8453	7.09601
Tnfrsf25	1	2.43552	3.16137	8.42084	23.3187	16.4896	13.7127	5.43603	1	4.43691	1	1	2.82067	8.10539	1	2.66035	15.056	461.599	478.52	151.888	145.506	214.253	145.771	1024.69	664.768	1	1	1	1
Tnfsf8	1	3.87104	69.4435	74.2808	67.9562	4.22699	2.8161	1	14.5966	2.71846	3.08817	1	93.2474	113.265	36.7708	35.8675	39.8608	298.325	439.666	411.415	489.254	339.111	301.593	270.795	342.466	7.82637	1	1	2.524
Tnik	11.3424	1	55.7548	33.4662	49.3573	1	6.44831	3.21801	2.08773	2.71846	9.35269	1	738.979	751.33	735.61	557.219	728.606	720.17	845.746	644.118	827.529	617.555	687.28	828.564	757.974	14.6527	22.1951	6.6906	7.09601
Tox	2.47749	44.0656	7.48412	3.78281	1	1	2.8161	7.65404	5.89478	1	6.22043	3.24426	574.512	552.379	359.58	388.693	168.019	494	417.106	381.238	371.022	837.438	808.843	635.306	796.302	7.82637	2.76625	1	1
Trat1	1	1	2.44092	1	1	2.9362	2.8161	20.9621	1	1	7.26452	7.73279	14.9585	1	1	1.83018	6.78778	541.013	583.8	154.57	131.274	356.79	397.738	502.322	408.668	1	2.76625	1	1
Trib2	150.226	306.766	4.60229	1	1	1	1	1	1	1	1	3.24426	11.924	8.10539	1.87246	1	11.7487	2029.54	1793.27	904.987	900.876	768.932	709.382	2451.16	2426.1	4.41318	1	1	2.524
Ttc28	24.6398	6.74208	15.4092	27.9005	4.71979	15.8442	14.6208	7.65404	9.15797	20.7623	3.08817	1	99.3163	67.7907	31.536	54.1314	63.0119	176.345	136.36	79.4617	95.1476	181.105	159.032	196.171	155.182	24.8923	32.7926	9.53591	7.09601
Tuba3a	1	2.43552	1	1	1	1	2.8161	1	1	1	1	1	1	1	1	1.83018	1	22.6005	13.5333	12.4004	6.4737	5.97222	10.9461	29.7016	35.8435	1	1	1	1
Txk	11.3424	1	16.1296	20.4797	4.71979	13.2626	1.90805	18.7441	8.07024	3.57769	1	3.24426	2601.53	2352.89	2581.73	2415.16	2789.05	1324.35	1204.2	1256.39	1207.4	1097.1	1009.97	790.295	1016.69	11.2396	6.29876	6.6906	1
Ubash3a	1	1	1	1	8.43958	3.5816	4.63221	5.43603	21.123	10.4515	135.687	104.236	380.914	397.481	237.436	248.393	230.857	917.115	877.079	849.326	764.034	487.725	468.466	1018.95	941.773	4.41318	4.53251	1	4.04801
Wscd2	1	1	3.16137	4.71042	1	5.51779	4.63221	3.21801	1	3.57769	3.08817	1	104.778	77.7383	97.8429	59.1124	66.3192	54.3659	54.8933	41.2368	42.6001	26.4136	27.5229	18.221	16.6796	1	2.76625	3.8453	4.04801
Zap70	1	3.87104	1.72046	12.1313	1	2.2908	1	16.5261	1.54386	3.57769	1	1	1649.31	1243.02	1306.2	1213.89	744.316	1248.11	1145.29	1287.24	1266.52	1357.31	1369.14	1254.3	926.094	1	2.76625	2.42265	5.57201
Zdhhc15	1	1	13.2478	1.9276	12.1594	2.9362	7.35636	16.5261	73.334	24.1992	1	1	176.391	187.161	207.773	199.412	284.601	163.639	191.507	251.809	234.18	315.907	373.426	280.363	280.619	1	15.13	3.8453	1
Zfp365	6.90994	2.43552	18.291	13.9865	1	1	6.44831	1	1.54386	3.57769	1	1	1	2.42108	1	5.98106	5.13413	58.8131	43.6133	41.2368	30.558	24.2037	17.5768	45.9659	32.3591	4.41318	8.06502	1	4.04801
Zfp827	20.2073	3.87104	1	2.85521	1	1	2.8161	3.21801	3.71932	1	2.04409	9.97705	101.137	70.6329	99.5878	87.3385	86.163	34.6714	59.9066	80.803	98.4319	126.41	153.507	130.157	76.7845	1	2.76625	1	4.04801

## Sheet: 261_B_Cell_LEGs
Gene_Symbol	B.PB.Sp#1	B.PB.Sp#2	DC.4+.Sp#1	DC.4+.Sp#2	DC.4+.Sp#3	DC.8+.Sp#1	DC.8+.Sp#2	DC.8+.Sp#3	DC.pDC.Sp#1	DC.pDC.Sp#2	GN.BM#1	GN.BM#2	NK.27+11b-.Sp#1	NK.27+11b-.Sp#2	NK.27+11b+.Sp#1	NK.27+11b+.Sp#2	NK.27-11b+.Sp#2	T.4.Nve.Sp#1	T.4.Nve.Sp#2	T.8.Nve.Sp#1	T.8.Nve.Sp#2	Tgd.Sp#3	Tgd.Sp#4	Treg.4.25hi.Sp#1	Treg.4.25hi.Sp#2	Mo.6C-.Bl#1	Mo.6C-.Bl#2	Mo.6C+.Bl#1	Mo.6C+.Bl#2
1700017B05Rik	1146.05	1740.85	134.285	106.747	127.473	168.158	115.415	54.2323	371.372	204.637	132.555	81.7934	29.5239	62.1064	72.5416	22.5846	45.6486	280.536	255.426	267.904	136.748	287.179	281.701	158.859	138.632	99.9824	98.144	107.699	100.06
1810046K07Rik	104.424	44.0656	3.88183	1	1	1	1	1	1	1	2.04409	1	1	5.26324	1	1.83018	1	1	1	1	1	1	1	1.95672	1	1	6.29876	1	1
2010109I03Rik	67.4869	88.5667	1	1.9276	1	4.87239	10.9886	5.43603	4.26319	9.59229	2.04409	9.97705	19.8136	2.42108	1.87246	4.32071	1	7.9884	1	3.01184	1	7.62963	2.10512	22.0479	14.0663	1	4.53251	2.42265	4.04801
3000002C10Rik	131.019	134.503	11.0864	18.6245	12.1594	24.8798	12.8047	3.21801	28.1932	47.3983	11.4409	7.73279	10.1034	28.0005	28.0462	3.49053	12.5756	28.9536	33.5866	26.4833	8.66318	11.4969	15.3666	12.4807	7.96869	24.8923	8.06502	8.11326	4.04801
4933421O10Rik	101.469	137.374	5.32275	12.1313	27.0385	28.7521	44.5865	34.2702	22.2107	13.0292	14.5731	5.48852	8.28269	13.7897	1	9.30177	12.5756	16.2474	9.77333	4.35307	9.75792	4.31481	10.9461	6.74033	16.6796	24.8923	8.06502	5.26795	10.144
5830418P13Rik	165.001	194.795	13.2478	6.56563	34.4781	7.45399	1.90805	1	3.71932	5.29614	1	1	2.21378	2.42108	1	5.98106	2.65365	1	1	7.03552	15.2316	20.8889	9.84096	4.82689	2.74217	7.82637	1	2.42265	1
9430069I07Rik	14.2974	51.2432	1	1	1	1	1	3.21801	3.17546	3.57769	1	1	1	1	1	1.83018	5.96095	1	1	1	1	1	1	1	1	4.41318	2.76625	1	5.57201
A430035B10Rik	519.597	658.468	13.9682	12.1313	15.8792	24.2344	40.9543	36.4882	198.423	112.7	53.2043	23.4426	41.0548	32.2637	56.8373	22.5846	20.017	41.6598	28.5733	33.1894	17.4211	14.8117	19.787	40.2256	39.3278	11.2396	8.06502	23.7624	14.716
A4galt	104.424	138.81	1	1	1	1	2.8161	9.87205	1	1	2.04409	1	1	1	1	1	1	1	1	1	1	1.55247	2.10512	1	1.87109	1	1	1	1
Ablim2	34.9822	64.1629	2.44092	1.9276	1	2.2908	8.26442	1	2.08773	1	1	1	4.64134	3.84216	9.72459	10.9621	5.13413	12.4356	28.5733	7.70613	5.37896	15.9167	18.6819	9.61049	8.83978	1	4.53251	9.53591	13.192
Ada	526.985	695.792	51.432	39.0318	64.2365	43.5963	29.1496	25.3981	45.053	61.146	289.168	436.387	61.0822	35.1059	66.4344	40.8485	58.8778	46.7422	74.9466	70.0732	40.4106	29.1759	61.7816	62.2302	61.976	28.3055	13.3638	22.3398	17.764
AI506816	1109.11	1772.43	131.403	127.154	127.473	270.777	173.53	120.773	71.1586	63.7237	92.8796	41.3967	523.533	577.958	850.775	752.311	588.046	149.662	128.84	237.056	241.843	293.256	293.857	111.023	117.726	18.0659	9.83127	25.1851	22.336
Akap6	61.5769	94.3088	10.366	4.71042	12.1594	1	3.72416	1	1	1	1	5.48852	2.21378	1	1.87246	5.98106	13.4024	8.62371	11.0267	3.01184	2.09474	6.52469	13.1563	2.91344	2.74217	11.2396	4.53251	5.26795	1
Aldh1a2	58.6219	84.2601	47.8298	38.1042	134.912	48.7595	99.0696	87.5025	1	8.73306	1	1	1	1	2.74492	2.66035	2.65365	1	1	1	1	1	1	1	6.22652	14.6527	11.5975	1	2.524
Aldh1l2	98.5141	105.793	5.32275	13.9865	1	1	5.54026	7.65404	2.63159	1	1	1	1	5.26324	1	4.32071	15.8829	3.54124	16.04	5.69429	2.09474	8.1821	3.21024	1	4.48435	1	1	3.8453	1
Alpk2	51.2345	143.116	30.5388	87.2673	60.5167	44.2417	38.2301	18.7441	15.6843	13.8884	1	1	2.82067	8.10539	7.10721	1.83018	17.5365	4.81185	2.25333	1	1	1	1	2.91344	1.87109	14.6527	4.53251	1	5.57201
Alpl	402.876	642.677	1	1.9276	1	45.5325	45.4945	29.8342	3.17546	2.71846	2.04409	3.24426	1.60689	1	2.74492	1	1	1.63531	1	5.02368	1	2.65741	5.42048	1	10.5819	1	1	2.42265	1
Amigo2	55.667	134.503	1	1	1	1	1	1	1	1.85923	1	1	4.03445	6.68432	1	3.49053	1	128.697	194.013	33.1894	56.8317	24.7562	69.5175	79.4512	75.9134	1	2.76625	1	1
Ankrd55	265.47	407.252	13.9682	36.249	53.0771	15.8442	21.8852	47.5783	4.26319	1	1	12.2213	1	3.84216	8.85213	3.49053	1	1.63531	2.25333	46.6017	22.8948	8.1821	3.21024	85.1915	54.1363	21.4791	13.3638	2.42265	2.524
Arfgap3	906.699	1162.34	70.1639	91.9053	93.9948	183.648	159.001	171.787	163.072	208.074	79.3065	115.457	81.7164	89.1069	79.5213	83.1876	58.0509	53.7306	14.7867	65.3789	26.179	67.2963	50.7304	33.5285	48.9097	130.701	145.833	157.492	110.728
Arg1	57.1445	81.3891	2.44092	2.85521	1	8.74479	4.63221	16.5261	25.4739	14.7477	1	7.73279	17.386	8.10539	3.61738	4.32071	15.8829	9.25902	3.50666	6.36491	25.0843	8.73457	14.2614	9.61049	13.1952	14.6527	18.6625	8.11326	1
Arhgap19	649.616	153.165	101.144	79.8464	19.599	50.6957	57.2992	9.87205	54.8426	56.8499	800.77	250.113	10.7102	13.7897	27.1738	5.98106	46.4754	16.2474	28.5733	20.4478	5.37896	94.9197	36.3639	6.74033	4.48435	21.4791	23.9613	30.8757	8.62002
Arhgef12	196.028	88.5667	16.1296	28.8281	15.8792	26.1706	34.5979	34.2702	20.5791	13.0292	1	3.24426	10.1034	8.10539	7.97967	4.32071	2.65365	7.35309	21.0533	29.1658	30.558	10.392	24.2075	25.8748	73.3002	31.7187	13.3638	26.6077	16.24
Armcx3	89.6491	156.036	23.3342	13.9865	12.1594	26.1706	15.5288	29.8342	45.053	37.9468	15.6172	5.48852	27.7032	18.0529	20.1941	15.9432	23.3243	4.81185	16.04	7.70613	11.9474	16.4691	10.9461	11.5239	12.3241	14.6527	11.5975	10.9586	22.336
Asns	235.92	272.313	4.60229	5.63802	1	2.2908	5.54026	20.9621	2.63159	1	245.316	333.151	1	1	4.48983	1	5.13413	1	2.25333	1	1	1	1	3.87016	12.3241	4.41318	4.53251	3.8453	1
Atp9a	144.316	130.197	4.60229	5.63802	15.8792	3.5816	3.72416	14.3081	7.52638	11.3107	2.04409	1	7.6758	9.52647	10.597	5.15089	26.6316	36.5773	49.88	25.1421	25.0843	9.28703	6.5256	47.8793	33.2302	4.41318	11.5975	3.8453	4.04801
AU015791	85.2167	145.987	1	1.9276	1	1	1.90805	1	1	2.71846	1	1	1	1	1	1	9.26825	1	1	1.67061	1	1	2.10512	1	1	1	4.53251	2.42265	1
B3gnt9	263.992	397.203	1	1.9276	1	4.87239	1	1	58.6497	75.7529	1	1	6.46202	1	6.23475	2.66035	3.48048	7.9884	8.51999	7.03552	20.7053	21.9938	6.5256	17.2643	6.22652	4.41318	1	5.26795	2.524
Bcar3	360.029	612.531	1.72046	1	1	5.51779	2.8161	3.21801	32.0003	34.5099	60.5129	90.7705	1	5.26324	3.61738	1.83018	4.3073	7.35309	1	1	3.18948	1	3.21024	1.95672	1	1	4.53251	1	4.04801
Bcat1	169.433	210.586	13.2478	1	1	2.2908	1.90805	3.21801	1	1	1	1	4.64134	1	1	2.66035	5.13413	8.62371	2.25333	3.01184	7.56844	4.86728	1	23.9613	16.6796	4.41318	4.53251	3.8453	5.57201
Bend5	119.199	168.956	3.88183	1	1	1	3.72416	1	1	1	1	1	8.28269	3.84216	6.23475	5.98106	9.26825	5.44716	19.8	39.225	43.6949	16.4691	19.787	7.69705	14.0663	4.41318	2.76625	1	1
Bhlha15	970.231	1712.14	1.72046	1.9276	1	8.09939	2.8161	5.43603	217.458	136.758	1	3.24426	4.03445	3.84216	1	5.15089	5.13413	1	16.04	1	4.28422	4.31481	4.31536	1	2.74217	4.41318	1	1	1
Bhlhe41	1778.42	2806.01	1	1	4.71979	1	1.90805	1	3.71932	4.43691	1	1	176.391	164.424	117.037	42.5089	96.9117	1	7.26666	1	1	1.55247	1	1	1	1	1	1	1
Blk	337.867	524.965	78.8094	75.2084	79.1156	2.9362	10.0805	16.5261	13.5089	19.903	1	1	1	3.84216	1	1	1	1	1	1	1	148.509	111.512	1	1	4.41318	1	1	1
Blnk	1933.55	3133.3	26.9365	16.7693	15.8792	88.7742	22.7932	87.5025	2147.09	1995.27	11.4409	5.48852	2.82067	1	10.597	1.83018	1	1	1	1	1	4.31481	14.2614	1	1.87109	7.82637	4.53251	13.8039	8.62002
Cacna1h	577.219	546.497	3.16137	1.9276	1	1	1	1	1	6.15537	1	5.48852	3.42756	1	1.87246	1.83018	1	1	1	1	3.18948	3.20988	1	1	1.87109	1	2.76625	2.42265	4.04801
Calr	4211.83	8764.85	864.108	1119.69	834.233	1991.41	2221.19	1429.4	1109.94	890.302	434.296	243.38	629.739	653.275	575.95	656.84	556.626	558.166	655.24	657.53	759.655	869.481	942.563	537.721	595.952	1065.91	1127.87	900.116	923.022
Capn5	235.92	415.865	6.0432	1	1	6.80859	4.63221	3.21801	339.284	351.565	1	1	60.4753	23.7373	40.2606	57.4521	30.7657	1	1	1	1	21.9938	4.31536	13.4374	3.61326	1	8.06502	1	10.144
Ccr10	170.911	184.747	1	1	1	1	1	1	2.08773	1	2.04409	3.24426	1	1	1	5.98106	4.3073	1	1	1	1	10.392	5.42048	1	1	1	1	1	1
Cd19	741.22	1295.84	11.8069	27.9005	4.71979	4.22699	2.8161	20.9621	14.5966	1	5.17635	1	1	2.42108	1	1	1	5.44716	1	1.67061	2.09474	1	1	1	3.61326	1	1	1	2.524
Cd79a	1943.89	2694.03	1.72046	9.34844	12.1594	2.2908	1.90805	5.43603	13.5089	7.87383	8.30861	7.73279	3.42756	8.10539	4.48983	2.66035	6.78778	14.3415	22.3067	7.03552	7.56844	4.31481	5.42048	16.3075	19.2928	7.82637	20.4288	5.26795	1
Cd79b	3276.59	4771.23	255.322	234.756	324.622	63.6037	30.0577	111.901	349.073	336.099	14.5731	14.4656	11.924	3.84216	10.597	4.32071	2.65365	9.25902	14.7867	173.348	120.327	263.975	233.075	44.0525	50.6519	123.875	156.43	66.442	77.2002
Cd93	605.292	504.867	48.5502	6.56563	8.43958	3.5816	15.5288	7.65404	14.0528	11.3107	111.673	59.3508	8.28269	9.52647	3.61738	3.49053	3.48048	1	1	9.04736	3.18948	23.6512	40.7843	5.78361	1	31.7187	57.5201	419.259	450.581
Cdc20	243.308	725.937	55.0343	108.602	38.1979	120.399	110.874	125.209	3.17546	5.29614	387.312	479.028	17.386	9.52647	20.1941	12.6225	27.4584	15.6121	23.56	27.1539	29.4632	89.395	23.1024	12.4807	7.0976	4.41318	18.6625	19.4945	2.524
Cdc25c	63.0544	187.618	16.1296	19.5521	1	11.3264	15.5288	25.3981	1	1	97.056	39.1525	8.88958	2.42108	6.23475	1.83018	2.65365	2.27062	1	1	1	9.8395	4.31536	1.95672	1	4.41318	2.76625	15.2265	4.04801
Chac1	133.974	100.051	3.16137	19.5521	1	16.4896	19.161	9.87205	1	1	204.597	187.274	1	1	1	1	1	1	1	1	1	1	1	1	1	1	2.76625	1	1
Chchd10	360.029	305.33	4.60229	1.9276	8.43958	4.22699	5.54026	7.65404	43.4215	39.6653	3.08817	5.48852	26.4894	6.68432	5.36229	8.4716	7.6146	61.9897	73.6933	61.3552	42.6001	42.4352	56.256	394.212	250.131	7.82637	11.5975	9.53591	7.09601
Chrnb4	12.8199	56.9853	1.72046	1	1	1	1	1	1	2.71846	1	3.24426	1	1	1	1	10.0951	1	1	1	1	1	1	1	1	1	1	2.42265	1
Chst1	408.786	870.925	1	1.9276	1	1	1	1	1	1	1	1	1	1	1	1	1	1	1	1	1	1	1	1	1	7.82637	4.53251	3.8453	5.57201
Chst3	122.154	339.783	17.5705	26.9729	60.5167	28.1068	18.253	14.3081	176.668	202.059	1	1	6.46202	2.42108	1	2.66035	7.6146	2.90593	1	1	1	2.65741	3.21024	8.65377	1	4.41318	2.76625	5.26795	5.57201
Ckap4	866.807	1013.04	19.7319	1	8.43958	5.51779	22.7932	16.5261	4.80705	7.0146	2297.99	2249.75	1	1	1	3.49053	1	1	4.76	1.67061	9.75792	1.55247	5.42048	2.91344	5.35543	11.2396	6.29876	94.895	147.304
Clptm1l	3195.32	4202.77	400.854	471.296	142.352	580.568	685.671	371.408	384.969	391.09	258.889	106.48	144.833	134.581	278.442	338.052	553.319	114.085	224.093	221.632	157.548	250.716	308.223	403.78	469.644	284.294	520.279	218.666	337.805
Cnpy2	924.429	1225.5	102.585	145.706	149.792	152.023	156.277	477.873	330.038	362.735	97.056	189.518	130.268	120.371	88.2459	98.9609	58.0509	105.826	126.333	94.8859	113.758	82.2129	143.561	183.734	225.74	76.0901	99.9102	181.677	208.264
Copz2	77.8293	59.8563	2.44092	1	1	1	21.8852	7.65404	3.71932	4.43691	1	5.48852	9.49647	6.68432	4.48983	17.6035	11.7487	1	1	1	2.09474	2.10494	1	1	1	1	1	8.11326	4.04801
Coro2b	181.253	247.909	6.76366	1	1	1	1	1	1	2.71846	1	1	5.24823	3.84216	1	2.66035	5.96095	3.54124	1	2.34123	2.09474	31.9383	20.8922	1.95672	2.74217	4.41318	4.53251	1	1
Cpeb2	376.281	374.235	16.8501	17.6969	23.3187	107.491	106.334	56.4503	27.6494	53.4129	174.318	117.702	38.0203	70.6329	68.1793	88.1686	71.2801	39.1185	37.3466	2.34123	10.8527	38.5679	28.628	45.0092	21.9061	82.9164	59.2864	42.2569	46.7201
Cpeb3	157.613	177.569	8.20458	14.9141	15.8792	1.6454	4.63221	7.65404	1	1.85923	5.17635	5.48852	4.03445	5.26324	3.61738	16.7734	67.146	4.81185	6.01333	1.67061	1	8.1821	1	1.95672	6.22652	24.8923	15.13	20.9171	7.09601
Cpm	43.8471	90.0022	8.92503	11.2037	1	4.22699	2.8161	1	4.80705	4.43691	6.22043	1	1	8.10539	2.74492	3.49053	6.78778	425.386	339.4	219.62	337.085	128.068	66.2021	167.47	252.744	4.41318	4.53251	8.11326	10.144
Crb3	32.0272	39.759	1	1.9276	1	2.2908	1	3.21801	6.43865	4.43691	1	1	2.21378	1	1.87246	1	1.82683	4.81185	3.50666	3.68245	2.09474	3.20988	3.21024	3.87016	1	1	1	3.8453	1
Creb3l2	1830.13	2007.86	49.2707	16.7693	34.4781	82.9656	50.0348	49.7963	308.827	329.225	82.4387	86.282	55.0133	109.002	50.7301	66.584	80.3752	39.7538	28.5733	33.86	29.4632	50.7222	80.5687	37.3554	30.6169	31.7187	55.7539	82.0911	124.444
Creg2	30.5497	51.2432	1	5.63802	1	1	1	1	1	1	1	1	1	1	7.97967	1	1	1	1	1	1	1	1	1	1	11.2396	13.3638	15.2265	17.764
Creld2	7221.47	13519.3	220.019	234.756	227.907	734.818	504.969	925.912	591.093	492.479	217.126	146.877	187.922	249.689	231.329	274.959	284.601	102.014	128.84	170.665	159.737	209.281	166.768	129.201	181.315	246.749	265.938	161.76	193.024
Ctla4	172.388	157.472	1.72046	1	1	17.7804	15.5288	12.0901	3.71932	1	1	1	1	1	1	2.66035	1	3.54124	2.25333	14.4123	11.9474	3.76234	9.84096	980.683	1023.66	1	2.76625	5.26795	1
Cxcr5	55.667	253.651	1	10.276	19.599	1.6454	3.72416	12.0901	3.17546	12.17	1	7.73279	1	1	10.597	1.83018	1.82683	6.71778	3.50666	13.7417	14.1369	40.7778	25.3126	108.153	111.628	1	1	6.6906	1
Ddost	7132.82	9544.33	1113.39	1077.95	1183.89	1741.64	1441.17	1994.99	2105.76	1812.25	618.055	602.462	916.191	853.647	999.093	896.761	814.596	694.122	725.426	771.535	702.728	837.99	794.476	624.782	642.119	1195.61	1134.94	1383.82	1317.74
Dennd5b	1346.99	1663.33	11.0864	18.6245	8.43958	2.9362	25.5174	16.5261	70.0708	86.0636	3.08817	16.7098	2.82067	15.2108	8.85213	5.98106	19.1902	1.63531	1	2.34123	10.8527	3.20988	5.42048	2.91344	13.1952	24.8923	13.3638	16.6492	5.57201
Derl3	4034.54	5945.49	7.48412	3.78281	15.8792	2.9362	12.8047	7.65404	34.7196	12.17	1	1	4.64134	1	1.87246	2.66035	1	1.63531	1	2.34123	2.09474	1.55247	4.31536	1	1	1	4.53251	1	1
Dnajb11	4061.13	6511.08	568.721	667.02	588.727	735.464	798.27	905.949	808.639	685.805	659.819	752.828	362.1	431.587	595.144	597.898	590.526	309.76	448.44	517.372	373.212	425.849	585.609	455.443	466.16	615.373	947.712	828.983	939.786
Dnajb9	2308.83	4431.01	420.306	447.178	674.282	537.326	565.808	730.726	525.286	624.8	286.036	339.884	165.467	248.268	214.752	224.318	305.272	187.781	264.2	158.594	184.916	217.568	257.388	176.08	166.506	646.092	610.358	554.411	558.785
Dnajc3	4802.83	7726.97	586.732	599.305	391.578	1065.26	805.534	712.982	1449.86	1100.81	547.057	452.097	1101.9	1042.65	986.006	1091.02	864.205	852.949	776.813	1002.9	950.14	1243.5	1196.74	686.012	712.677	437.888	629.787	900.116	1057.13
Dnm3	253.65	342.654	19.0114	12.1313	12.1594	1.6454	11.8966	9.87205	5.89478	17.3253	18.7495	30.1754	26.4894	22.3162	16.7043	14.2828	24.1511	15.6121	2.25333	7.03552	6.4737	2.65741	5.42048	24.918	21.9061	18.0659	23.9613	10.9586	28.4321
Dusp14	79.3067	127.326	1	1	1	1	1	5.43603	1.54386	1	1	1	1	1	5.36229	1	1	1	1	1	1	1	1	1	1	1	1	1	1
Dusp4	52.712	131.632	3.88183	1.9276	4.71979	2.9362	2.8161	1	1	3.57769	1	1	1	1	1.87246	1	1	6.08247	1	1	4.28422	3.20988	3.21024	110.066	63.7182	1	1	1	4.04801
Eaf2	2229.05	3160.58	1	5.63802	1	4.22699	1.90805	5.43603	15.6843	10.4515	2.04409	7.73279	2.82067	9.52647	1	1	10.9219	1.63531	4.76	1	7.56844	2.10494	1	1.95672	1.87109	11.2396	1	9.53591	1
Ebf1	92.6041	193.36	16.1296	10.276	12.1594	6.16319	2.8161	1	1.54386	7.0146	1	1	4.64134	1	7.10721	9.30177	10.0951	1	1	1	2.09474	3.20988	8.73584	4.82689	9.71086	18.0659	8.06502	1	2.524
Edem1	8350.27	10323.8	548.548	654.961	503.172	729.655	774.66	429.077	328.95	324.929	984.529	856.064	338.431	219.846	432.867	315.637	307.752	645.839	768.039	776.229	650.181	531.923	576.768	907.972	959.195	376.45	414.304	484.701	743.19
Edem2	6408.86	11178	742.351	638.265	596.167	565.724	578.521	661.968	2071.49	1858.65	531.396	519.425	388.196	410.271	448.571	339.712	308.579	328.184	309.32	250.468	237.464	296.018	292.752	336.809	294.556	417.409	401.94	531.649	616.697
Ell2	1119.46	1798.27	165.985	157.765	242.786	159.768	198.955	85.2845	165.247	197.763	120.026	207.472	41.0548	57.8432	42.878	29.226	37.3803	7.35309	1	1.67061	1	16.4691	44.0997	10.5672	21.035	89.7428	115.807	52.2154	43.6721
Endou	194.551	196.231	1	1	4.71979	1	4.63221	1	1	5.29614	1	3.24426	1	1	1.87246	1	1	1	1	1	1	3.20988	3.21024	1	1	1	4.53251	1	1
Enpp1	1211.06	2043.74	9.64549	8.42084	1	10.0356	9.17247	5.43603	42.8776	37.0876	7.26452	16.7098	221.301	158.74	362.198	253.374	395.396	30.8595	47.3733	55.3197	31.6527	67.2963	42.9946	111.023	96.8195	7.82637	13.3638	3.8453	4.04801
Epcam	405.831	833.601	108.348	147.562	209.308	57.7951	20.9771	71.9764	69.527	166.831	1	3.24426	8.28269	1	3.61738	5.98106	1	10.5296	19.8	15.7535	22.8948	80.0031	97.1455	37.3554	21.9061	45.3714	25.7276	16.6492	14.716
Ergic1	1515.42	2236.1	224.342	178.173	157.231	228.18	95.4374	167.351	456.759	422.022	75.1301	86.282	65.9373	80.5804	76.0314	73.2254	58.8778	58.1778	71.1866	51.9666	46.9791	59.0092	56.256	130.157	143.858	106.809	110.508	57.906	57.3881
Erp44	3165.77	4568.82	442.641	621.568	592.447	900.686	879.994	1187.64	675.936	665.184	632.672	613.684	579.367	631.959	704.202	544.766	577.297	448.257	471	412.757	480.496	479.991	487.253	470.75	368.598	659.745	786.983	789.149	839.202
Etl4	110.334	177.569	3.88183	16.7693	1	1	2.8161	9.87205	1	1.85923	1	7.73279	5.24823	3.84216	14.9593	10.9621	19.1902	1	1	1	2.09474	3.76234	2.10512	1.95672	3.61326	14.6527	8.06502	5.26795	13.192
Evc	227.055	388.59	1.72046	1	1	1	3.72416	1	1	1	1	1	5.85512	3.84216	1	1	1	4.17654	1	13.7417	1	7.07716	1	1	1	4.41318	1	8.11326	1
Evc2	36.4597	54.1142	1	1	1	1	1.90805	1	1	1	1	3.24426	1.60689	1	1.87246	3.49053	1	1	1	7.70613	1	1	8.73584	1	1.87109	1	13.3638	2.42265	1
Fam167a	43.8471	72.776	42.7865	70.5704	56.7969	21.6528	23.7013	20.9621	5.89478	1	1	1	1	5.26324	1	4.32071	1	1	1	1	1	4.31481	14.2614	1	1.87109	1	1	1	1
Fam214a	2304.4	2487.32	118.435	133.648	123.753	84.9018	86.3569	40.9242	444.25	445.221	60.5129	16.7098	343.893	319.322	234.819	299.864	366.457	114.085	166.44	163.288	198.053	149.614	262.914	171.296	135.147	93.156	112.274	25.1851	43.6721
Fam46c	4084.77	6456.53	314.399	223.625	146.072	698.031	607.579	358.1	22.2107	19.903	43.8075	43.641	20.4205	15.2108	8.85213	5.98106	22.4975	579.131	478.52	345.695	313.001	151.272	145.771	407.607	426.961	4.41318	8.06502	10.9586	4.04801
Farp2	249.218	256.522	3.88183	10.276	15.8792	81.6749	136.3	87.5025	15.1405	6.15537	1	5.48852	27.0963	20.8951	27.1738	54.9615	51.4363	14.9768	8.51999	7.03552	15.2316	4.86728	17.5768	10.5672	16.6796	35.1318	23.9613	16.6492	23.8601
Fblim1	105.901	21.0973	15.4092	6.56563	8.43958	4.22699	9.17247	1	5.35092	1	2.04409	5.48852	5.24823	9.52647	3.61738	1	3.48048	1	1	1	1	4.31481	10.9461	1	1.87109	1	2.76625	2.42265	2.524
Fcrl5	36.4597	77.0825	24.7751	13.9865	27.0385	1.6454	10.9886	3.21801	1	4.43691	1	3.24426	1	2.42108	1.87246	4.32071	1	1	1	1	2.09474	1	7.63072	1	1	1	2.76625	1	2.524
Filip1	85.2167	92.8733	7.48412	2.85521	1	1	9.17247	16.5261	1	1	28.1462	72.8164	1	1	1	2.66035	3.48048	1	1	1	1	3.76234	1	1	3.61326	1	1	1	1
Fkbp11	1137.19	1528.39	1	1	1	1	1	5.43603	2.63159	4.43691	1	3.24426	1	1	5.36229	1	3.48048	3.54124	4.76	1.67061	1	2.10494	4.31536	1	1	1	2.76625	1	5.57201
Fkbp2	1113.55	1392.02	52.873	53.8735	90.275	101.682	87.2649	202.839	235.95	214.089	93.9237	68.3279	53.1926	69.2118	74.2865	59.1124	32.4194	28.9536	14.7867	61.3552	51.358	51.8271	56.256	44.0525	36.7145	130.701	84.014	180.254	164.068
Ftx	475.273	680.001	191.921	137.358	60.5167	128.789	82.7247	47.5783	618.83	588.712	9.35269	27.9311	67.1511	66.3696	50.7301	62.4331	46.4754	49.9188	48.6266	64.0376	63.4002	59.0092	57.3611	68.9272	52.3941	82.9164	114.04	40.8342	46.7201
Fut1	74.8743	107.228	1	1	1	1	1	1	1	1	1	1	1	1	1	1	1	1	1	1	2.09474	1	1	1	1	1	2.76625	2.42265	1
Fut8	2953.02	4682.23	243.794	399.87	320.902	428.254	454.118	307.086	351.249	313.759	185.803	194.007	374.845	482.746	318.575	326.43	268.064	205.569	205.293	196.819	173.969	509.271	443.048	232.527	266.681	226.27	315.393	281.262	281.417
Gabra4	45.3246	49.8077	3.16137	1.9276	1	1	1	1	1	5.29614	2.04409	1	1	1	1.87246	2.66035	1	1	1	1	5.37896	3.20988	1	1	4.48435	1	2.76625	3.8453	1
Glt8d1	246.263	272.313	19.7319	26.9729	56.7969	41.6601	39.1382	43.1423	119.563	101.53	41.7194	63.8393	38.6272	46.4745	50.7301	50.8106	24.9779	17.518	23.56	17.0947	31.6527	30.8333	55.1509	26.8315	18.4217	48.7846	9.83127	20.9171	48.2441
Gm5134	92.6041	101.486	11.0864	10.276	4.71979	13.2626	20.9771	5.43603	12.965	4.43691	4.13226	9.97705	1	1	1	4.32071	1	28.9536	24.8133	13.071	14.1369	13.7068	3.21024	20.1344	14.9374	14.6527	16.8963	8.11326	4.04801
Gm5535	116.244	219.199	11.8069	5.63802	1	1	3.72416	5.43603	1	1	1	1	1	2.42108	1	1	1.82683	1	1	1	1	7.62963	1	1	1	1	2.76625	1	2.524
Gmds	249.218	522.094	59.3571	72.4256	49.3573	81.6749	58.2073	120.773	91.8254	139.336	46.9398	50.3738	55.6202	47.8956	48.9852	44.1692	95.2581	76.6018	51.1333	75.4381	89.6739	79.4506	102.671	78.4944	70.6869	11.2396	34.5588	35.1436	19.288
Gmppa	998.303	1429.34	191.201	112.313	231.627	222.372	223.473	198.403	328.407	276.812	175.362	146.877	178.819	201.372	179.854	166.205	161.404	171.263	101.267	277.293	125.8	171.713	111.512	119.633	102.917	140.941	147.599	221.511	234.173
Gmppb	704.283	1056.11	62.9594	107.675	146.072	216.563	129.943	247.199	251.722	130.744	97.056	99.7475	104.778	137.424	104.823	144.621	121.716	81.6842	79.9599	127.746	79.8213	115.914	83.884	126.33	115.983	103.396	142.3	126.193	129.016
Gnaz	76.3518	223.506	1	3.78281	1	1	6.44831	3.21801	1.54386	1	1	3.24426	3.42756	1	3.61738	1.83018	1.82683	1	1	1	1	1	1	1	4.48435	1	6.29876	5.26795	1
Gne	1157.87	1700.66	202.008	203.218	209.308	246.252	181.702	162.915	1330.21	1312.18	226.523	216.449	248.004	252.531	263.61	231.789	284.601	175.075	212.813	222.973	229.801	205.966	291.647	369.338	298.912	154.593	122.872	121.925	98.5362
Gpm6a	290.587	466.108	1	6.56563	1	1	1.90805	1	1	1	1	1	5.85512	6.68432	3.61738	3.49053	4.3073	1	1	1	1	1	3.21024	1	1	1	4.53251	3.8453	1
Gpr155	503.345	682.872	162.383	115.095	49.3573	38.4331	10.9886	23.1801	581.848	503.649	1	1	51.3719	56.4221	60.3272	54.1314	54.7436	37.8479	64.92	9.71797	34.9369	36.358	21.9973	61.2734	58.4917	233.097	145.833	60.7514	43.6721
Gpr19	142.839	191.924	16.8501	7.49323	19.599	5.51779	8.26442	12.0901	18.4037	14.7477	11.4409	32.4197	55.0133	18.0529	10.597	13.4527	11.7487	46.1069	32.3333	16.4241	31.6527	19.2315	8.73584	38.3121	30.6169	35.1318	8.06502	13.8039	16.24
Gpr55	246.263	411.559	30.5388	13.0589	15.8792	6.16319	2.8161	3.21801	17.3159	19.903	9.35269	12.2213	80.5027	28.0005	1	1	1.82683	1	1	13.7417	28.3685	83.8703	119.248	9.61049	7.0976	1	1	1	2.524
Gpx3	166.478	237.861	1.72046	7.49323	1	8.09939	3.72416	5.43603	2.08773	1	26.0581	21.1984	3.42756	2.42108	7.10721	1.83018	1	5.44716	7.26666	9.04736	1	4.86728	4.31536	10.5672	5.35543	18.0659	15.13	59.3287	125.968
Gstt1	42.3696	183.311	1	2.85521	4.71979	8.74479	6.44831	36.4882	1	4.43691	1	1	3.42756	2.42108	1	7.64142	10.0951	1	1	1	1	1	5.42048	1	1	1	8.06502	5.26795	1
H13	7624.83	11364.6	1006.04	871.093	1027.66	1351.17	981.696	1515.9	2679.53	2479.02	1087.89	1336.34	713.49	600.695	856.009	789.669	699.667	741.135	833.213	953.271	794.687	699.321	746.956	854.395	755.361	1035.19	1207.35	1776.47	1808.47
H1f0	380.714	622.58	66.5617	73.3532	108.874	59.0859	108.15	85.2845	45.053	45.6799	58.4248	48.1295	13.1378	2.42108	23.6839	14.2828	1.82683	28.3183	52.3866	7.03552	9.75792	51.8271	23.1024	60.3167	47.1676	164.833	119.339	232.892	269.225
H2-Eb2	92.6041	237.861	797.826	1359.01	1645.15	199.137	296.117	347.01	3.17546	38.8061	1	7.73279	8.28269	1	5.36229	7.64142	12.5756	1	1	1	1	2.10494	1	2.91344	1	1	1	1	4.04801
Hcrtr2	20.2073	32.5814	1	1.9276	1	1	1	1	1	1	1	1	1	1	1	1	4.3073	1	7.26666	2.34123	1	1	2.10512	1	1	7.82637	1	1	2.524
Hdlbp	3446.5	5816.29	658.057	560.346	421.336	939.41	1058.88	335.92	1075.68	825.859	688.009	395.99	604.856	685.96	562.863	567.181	571.509	387.268	516.12	461.711	516.623	563.966	530.353	344.463	452.223	690.463	654.514	1002.55	1226.3
Hepacam2	448.678	751.777	5.32275	10.276	15.8792	751.599	665.694	1043.47	1	2.71846	1	1	1	6.68432	7.97967	6.81124	1	1	1	5.02368	1	1	1	11.5239	7.0976	11.2396	6.29876	1	5.57201
Hsp90b1	40701.3	75357.2	1830.24	1849.72	2035.73	3928.25	3394.39	2669.27	6042.79	5912.49	1408.43	1385.71	2172.45	2503.52	2304.29	2586.17	2302.88	1046.08	1053.8	1120.92	1095.74	2706.44	2278.65	1117.49	1298.92	2417.53	2641.55	2601.61	2997.19
Hspa13	865.329	1300.15	127.08	84.4844	15.8792	124.271	96.3455	69.7584	203.862	235.569	301.697	95.259	73.22	128.897	93.4806	155.413	78.7216	63.2603	21.0533	65.3789	26.179	80.5555	90.5148	88.0616	17.5506	106.809	181.158	133.307	112.252
Hyou1	1088.43	2375.35	192.642	220.842	175.83	413.41	411.44	122.991	306.652	401.401	94.9678	66.0836	137.55	163.003	132.741	189.45	205.226	114.085	143.88	133.111	234.18	155.139	196.606	113.893	206.576	325.253	331.29	295.489	371.333
Ica1	83.7392	87.1312	1	2.85521	23.3187	1.6454	2.8161	1	2.08773	1	334.064	505.959	6.46202	2.42108	7.97967	10.132	7.6146	2.90593	4.76	1	1	1	4.31536	5.78361	6.22652	1	1	5.26795	4.04801
Il10	40.8921	87.1312	1	1	1	22.9436	7.35636	5.43603	1	1	1	1	5.85512	1	2.74492	1	1.82683	1	1	1	5.37896	1	5.42048	1	1	1	1	1	1
Il5ra	67.4869	36.888	1	5.63802	1	1	3.72416	1	1	1	8.30861	3.24426	2.21378	2.42108	9.72459	1	1	1	1	1	2.09474	2.65741	1	1	6.22652	1	1	5.26795	4.04801
Iqcb1	532.895	777.616	41.3456	80.774	138.632	73.9301	137.208	100.811	131.528	149.647	7.26452	1	33.7721	66.3696	55.0924	52.471	31.5925	55.6366	38.6	25.1421	56.8317	32.4907	42.9946	74.6675	113.37	24.8923	32.7926	12.3812	19.288
Irf4	2905.74	3938.63	684.714	423.06	585.007	220.436	91.8052	167.351	285.441	348.988	16.6613	5.48852	107.206	20.8951	13.2144	1	1.82683	5.44716	18.5467	25.8127	34.9369	32.4907	8.73584	142.595	143.858	120.461	147.599	308.293	386.573
Isg20	1370.63	1742.29	169.587	147.562	172.11	25.5252	34.5979	45.3603	43.4215	42.243	242.184	366.815	8.28269	10.9476	3.61738	10.132	2.65365	102.649	110.04	92.2034	114.853	72.2685	73.9379	250.704	182.186	106.809	156.43	251.387	308.849
Kbtbd12	68.9643	67.0339	3.88183	11.2037	1	2.9362	5.54026	14.3081	5.89478	10.4515	1	1	1	2.42108	3.61738	1	1	1	1	1	1	4.31481	1	1	1.87109	18.0659	2.76625	8.11326	1
Kcnb1	73.3968	58.4208	22.6137	10.276	4.71979	1	13.7127	1	2.63159	17.3253	6.22043	3.24426	7.6758	23.7373	8.85213	7.64142	5.96095	6.08247	6.01333	16.4241	17.4211	8.73457	5.42048	2.91344	9.71086	14.6527	2.76625	8.11326	1
Kcnn4	2104.94	3362.99	60.0775	63.1495	41.9177	344.998	220.749	269.38	102.703	80.049	70.9538	41.3967	122.985	86.2647	64.6895	87.3385	59.7046	2124.2	1864.71	1381.12	1270.9	1171.68	1044.23	1857.04	1460.94	11.2396	2.76625	29.453	33.0041
Kdelr2	3090.42	4116.63	497.395	330.3	402.737	658.016	417.796	517.797	637.866	477.872	611.791	517.18	675.862	549.536	639.64	563.86	478.905	417.127	291.773	413.427	378.685	554.574	382.267	546.331	268.423	1007.89	1007.76	838.942	990.078
Kdelr3	194.551	216.328	1	1.9276	4.71979	3.5816	1.90805	1	3.71932	2.71846	1	1	1	6.68432	2.74492	1.83018	1	1	3.50666	1	1	1	2.10512	5.78361	1	11.2396	4.53251	1	4.04801
Krt222	60.0994	166.085	5.32275	3.78281	8.43958	1	1	7.65404	6.43865	1.85923	1	1	1	1	2.74492	1	14.2292	4.17654	6.01333	1.67061	6.4737	3.20988	1	7.69705	1.87109	7.82637	6.29876	2.42265	5.57201
Krtcap2	2075.39	2605.03	141.489	146.634	186.99	223.663	138.116	420.205	433.373	484.746	105.409	101.992	357.852	299.427	345.621	329.75	300.311	261.477	235.373	296.74	260.453	297.123	230.865	306.194	228.354	263.815	212.951	299.757	349.997
Lamc1	141.361	90.0022	21.1728	7.49323	8.43958	4.87239	5.54026	5.43603	21.6669	25.0584	7.26452	5.48852	3.42756	16.6319	26.3013	6.81124	15.8829	2.27062	2.25333	1.67061	6.4737	8.73457	5.42048	24.918	30.6169	11.2396	6.29876	8.11326	4.04801
Larp1b	232.965	299.588	25.4956	72.4256	30.7583	101.682	128.127	120.773	51.0356	29.3545	23.9699	72.8164	45.303	50.7378	21.939	52.471	48.9559	16.8827	27.32	34.5307	27.2738	26.4136	29.7331	51.7062	41.9411	62.4373	22.1951	30.8757	36.0521
Lax1	3190.89	4787.02	1.72046	8.42084	4.71979	1	1	7.65404	11.8773	14.7477	7.26452	1	1708.18	1598.29	1471.97	1395.7	927.044	275.453	202.787	408.733	310.811	776.666	723.749	214.349	197.865	1	4.53251	1	2.524
Lipc	34.9822	166.085	1.72046	1	1	1	1	1	4.80705	6.15537	1	1	1	1	1	1	1	1	2.25333	1	1	1	1	1	1.87109	14.6527	4.53251	1	1
Lman1	2780.15	3711.82	129.241	189.304	120.033	290.784	196.231	134.081	381.161	350.706	106.453	110.969	162.433	123.213	137.976	166.205	153.963	129.332	111.293	119.699	132.369	136.907	174.504	121.547	109.886	188.725	221.782	292.643	287.513
Lmo7	18.7298	81.3891	3.88183	4.71042	4.71979	2.9362	10.9886	7.65404	1	9.59229	4.13226	7.73279	7.06891	6.68432	4.48983	6.81124	22.4975	1.63531	4.76	2.34123	4.28422	5.41975	3.21024	1	7.96869	14.6527	9.83127	9.53591	2.524
Lrrc59	883.059	1373.36	181.835	198.58	160.951	237.216	247.99	205.057	278.915	309.463	177.451	95.259	133.302	117.528	213.007	230.129	119.236	77.2371	123.827	153.9	147.695	161.768	181.135	111.023	178.702	164.833	168.794	157.492	231.125
Lrrn3	349.687	401.51	24.7751	11.2037	12.1594	8.74479	7.35636	9.87205	6.98251	9.59229	1	1	1	3.84216	1	17.6035	1	1	3.50666	3.01184	4.28422	3.20988	16.4717	1	4.48435	1	1	1	2.524
Ly6a	5096.85	6331.64	29.8183	25.1177	30.7583	108.136	63.6556	114.119	4023.42	3650.14	2.04409	9.97705	1.60689	1	1	1	1	506.071	937.239	84.156	210.095	171.16	218.709	461.183	543.687	246.749	80.4814	39.4116	23.8601
Ly6d	1206.63	1729.37	23.3342	1	4.71979	97.8098	2.8161	100.811	6494.75	5822.27	1	1	1	1	1	1	1	1	1	1	3.18948	5.41975	8.73584	7.69705	7.0976	7.82637	1	2.42265	1
Ly6k	126.586	90.0022	1	1	1	1	2.8161	1	51.5794	35.3691	1	1	1	1	1	1	1	11.8003	14.7867	17.7653	21.8001	13.1543	8.73584	28.7449	21.035	1	1	1	2.524
Maged1	495.958	526.4	16.1296	26.0453	27.0385	58.4405	30.9657	25.3981	704.761	647.14	5.17635	1	1	6.68432	1	1.83018	1	22.6005	12.28	22.4596	8.66318	33.0432	29.7331	1	4.48435	1	1	6.6906	2.524
Manea	1141.62	1505.42	134.285	120.661	30.7583	60.3767	114.507	67.5404	188.633	318.915	299.609	187.274	141.799	259.636	176.364	137.149	212.667	95.0257	82.4666	84.156	135.653	99.3395	100.461	108.153	98.5617	48.7846	101.676	83.5138	66.5321
Manf	3923.72	5849.31	134.285	167.969	224.187	460.524	307.014	553.285	642.217	533.722	101.232	128.923	168.502	204.214	190.324	219.337	187.036	177.616	170.2	157.923	131.274	300.991	259.598	133.984	136.018	181.899	235.912	234.315	325.613
Mef2b	136.929	535.013	1.72046	2.85521	1	1	1	1	2.08773	4.43691	3.08817	3.24426	5.85512	1	1	4.32071	2.65365	2.90593	4.76	1.67061	3.18948	3.76234	1	8.65377	1.87109	1	1	1	1
Ms4a1	503.345	1446.57	162.383	150.344	101.434	322.409	341.52	391.37	42.3337	15.6069	1	1	1.60689	3.84216	1	1	1	1	3.50666	1	1	1	1	1.95672	10.5819	7.82637	1	1	1
Myl4	286.155	378.542	3.88183	1	1	2.9362	4.63221	5.43603	4.80705	6.15537	1	3.24426	12.5309	19.474	30.6636	20.0941	11.7487	6.08247	11.0267	2.34123	3.18948	11.4969	26.4178	14.3941	13.1952	1	2.76625	5.26795	1
Myzap	131.019	220.635	4.60229	11.2037	8.43958	26.816	37.3221	56.4503	156.545	190.03	1	3.24426	1	1	1	6.81124	1	4.81185	11.0267	1.67061	1	10.9444	10.9461	1	6.22652	1	1	3.8453	1
Mzb1	16234.1	27238.5	8.92503	2.85521	1	7.45399	1	1	352.337	379.061	1	1	1	1	1	1	1	2.27062	3.50666	2.34123	2.09474	1	1	1	2.74217	1	1	1	1
Ncapg	323.092	638.371	78.8094	146.634	79.1156	61.6675	99.9777	32.0522	10.2457	8.73306	327.799	169.32	27.0963	26.5794	16.7043	19.2639	21.6706	4.81185	4.76	7.70613	4.28422	47.4074	45.2048	5.78361	8.83978	11.2396	8.06502	5.26795	23.8601
Ncapg2	930.339	980.024	80.9708	156.838	71.676	210.755	152.645	129.645	120.106	121.292	299.609	119.946	48.3375	32.2637	35.0259	26.7355	9.26825	2.90593	8.51999	30.507	15.2316	58.4568	57.3611	8.65377	23.6482	55.611	38.0913	23.7624	49.7681
Neil1	423.561	707.276	59.3571	67.7876	71.676	50.0503	57.2992	27.6162	160.896	159.098	4.13226	27.9311	91.4267	123.213	61.1996	36.6976	50.6095	83.5902	78.7066	125.734	153.169	107.074	102.671	103.369	109.015	35.1318	103.443	70.7099	51.2921
Nek2	145.794	364.186	6.76366	66.8599	38.1979	68.7669	24.6094	5.43603	5.35092	10.4515	82.4387	124.434	1	1	9.72459	1.83018	1	1	2.25333	1	2.09474	23.6512	6.5256	6.74033	1	1	2.76625	2.42265	4.04801
Nuggc	262.515	402.946	4.60229	1.9276	1	1	1	1	1	1.85923	2.04409	1	1	5.26324	2.74492	6.81124	1	1	1	1	1	1	1	2.91344	1.87109	11.2396	1	3.8453	1
Ogfod3	182.731	273.749	40.6252	44.5974	19.599	42.9509	41.8623	34.2702	78.7727	75.7529	29.1903	23.4426	12.5309	18.0529	33.281	21.7544	18.3633	34.0361	22.3067	51.9666	50.2633	16.4691	29.7331	20.1344	17.5506	41.9582	52.2214	18.0718	25.3841
Oosp1	151.704	334.041	2.44092	1	1	2.9362	1	1	1	1	1	1	1	1	1	1	1	1	1	1	1	1	1	1	1	1	2.76625	2.42265	1
Ostc	2366.45	3729.04	359.788	407.291	670.562	536.036	485.9	1074.52	542.145	497.634	381.047	858.308	475.588	539.589	523.603	546.427	516.939	468.587	511.106	489.877	518.812	571.148	591.134	472.664	438.285	373.037	405.472	705.212	727.95
Pafah1b3	1002.74	1450.87	85.2936	78.9188	79.1156	316.6	274.324	449.039	664.515	568.95	1	7.73279	28.917	15.2108	36.7708	29.226	25.8048	20.6946	24.8133	35.2013	41.5054	41.8827	39.6792	34.4852	33.2302	35.1318	23.9613	50.7928	45.1961
Pax5	32.0272	48.3721	2.44092	1.9276	1	1.6454	4.63221	1	1	2.71846	1	1	1	1	1.87246	4.32071	5.96095	1	2.25333	1	2.09474	3.20988	1	5.78361	1	7.82637	9.83127	2.42265	4.04801
Pdia4	15734.7	31332.7	386.445	389.666	655.683	796.131	781.925	593.21	1234.49	1163.54	127.334	93.0148	910.729	796.804	773.998	979.779	943.581	491.458	729.186	608.576	704.918	866.166	895.042	538.677	604.663	291.121	453.161	513.154	633.461
Pdia6	5842.98	9317.52	858.345	829.351	845.393	1564.8	1287.71	2083.71	1427.56	1417.01	315.27	310.708	634.594	484.167	600.379	540.615	616.158	366.303	467.24	388.614	371.022	613.688	594.45	340.636	463.547	748.487	914.153	890.157	1014.46
Pecr	376.281	319.685	8.20458	5.63802	27.0385	6.16319	14.6208	23.1801	26.5616	9.59229	9.35269	9.97705	13.1378	3.84216	4.48983	8.4716	3.48048	6.71778	12.28	23.8009	31.6527	13.7068	5.42048	7.69705	10.5819	11.2396	8.06502	9.53591	4.04801
Pkd2l2	278.767	302.459	48.5502	44.5974	12.1594	51.9865	30.9657	23.1801	48.8601	53.4129	52.1602	32.4197	38.6272	46.4745	46.3678	41.6787	65.4924	61.9897	46.12	39.225	62.3054	64.5339	62.8867	34.4852	45.4254	24.8923	45.1564	40.8342	29.9561
Pkig	849.077	1127.88	154.457	48.3079	64.2365	81.0295	97.2535	80.8485	736.305	568.091	29.1903	52.618	46.5168	49.3167	55.0924	55.7917	48.129	2.90593	7.26666	1	4.28422	14.2593	13.1563	3.87016	8.83978	178.486	110.508	240.005	235.697
Pla2g12a	108.856	190.489	4.60229	11.2037	4.71979	13.2626	40.0462	43.1423	13.5089	32.7915	2.04409	1	12.5309	16.6319	7.97967	15.113	1.82683	10.5296	11.0267	37.2131	11.9474	10.9444	18.6819	47.8793	41.07	1	11.5975	19.4945	5.57201
Pla2g6	209.325	342.654	6.0432	25.1177	27.0385	42.3055	70.012	40.9242	69.527	77.4713	50.0721	23.4426	36.8065	20.8951	48.9852	62.4331	51.4363	59.4484	16.04	43.2486	51.358	68.4012	73.9379	23.9613	55.8784	7.82637	32.7926	9.53591	14.716
Plcd3	77.8293	110.099	16.1296	14.9141	8.43958	23.589	6.44831	9.87205	67.8954	65.4421	1	1	1.60689	1	3.61738	4.32071	4.3073	1.63531	1	3.68245	2.09474	1	5.42048	1	1	7.82637	11.5975	1	2.524
Pls1	445.723	550.804	7.48412	1.9276	1	2.9362	1.90805	1	9.15797	20.7623	1	1	6.46202	8.10539	3.61738	4.32071	1.82683	1	1	1.67061	2.09474	2.10494	1	1	7.0976	18.0659	22.1951	16.6492	11.668
Pon3	1979.35	3955.86	22.6137	32.5386	27.0385	11.3264	5.54026	1	140.773	131.603	10.3968	1	28.917	32.2637	48.1128	35.0373	40.6876	2.27062	1	2.34123	1	21.4414	12.0512	3.87016	11.453	31.7187	15.13	13.8039	19.288
Pou2af1	2843.68	4442.5	1	3.78281	8.43958	2.2908	3.72416	1	1.54386	2.71846	1	1	5.24823	1	2.74492	5.15089	5.13413	21.9652	13.5333	16.4241	46.9791	77.7932	45.2048	1	1.87109	11.2396	1	1	1
Ppa1	928.861	1503.99	93.2186	91.9053	120.033	236.571	245.266	429.077	100.527	78.3306	43.8075	63.8393	101.744	72.0539	75.159	79.0367	90.2971	160.463	194.013	221.632	273.59	209.833	145.771	286.103	211.803	31.7187	25.7276	56.4834	69.5802
Ppib	2989.95	4699.46	418.865	527.88	611.046	850.99	868.19	1626.8	465.461	462.406	457.266	746.095	575.118	739.961	641.385	622.803	572.336	417.763	449.693	375.202	452.033	456.234	565.717	438.222	422.606	495.912	539.708	800.53	959.598
Ppp3cc	891.924	1211.14	16.8501	36.249	19.599	17.7804	42.7704	38.7062	59.7374	36.2284	1	12.2213	502.899	664.644	455.551	705.821	655.845	171.898	226.6	249.798	235.274	146.299	233.075	145.465	183.928	1	9.83127	3.8453	5.57201
Prdm1	1052.97	1040.32	53.5934	28.8281	82.8354	11.3264	29.1496	3.21801	5.35092	1	1	1	298.376	190.003	362.198	359.637	550.012	25.1417	52.3866	7.70613	4.28422	23.0988	17.5768	27.7882	42.8121	76.0901	57.5201	74.9779	95.4882
Prdx4	2790.49	4420.97	68.0026	103.037	97.7146	138.47	114.507	227.237	151.107	151.365	16.6613	30.1754	5.24823	36.527	24.5564	39.1882	25.8048	74.0605	71.1866	22.4596	51.358	17.0216	18.6819	91.8885	77.6556	69.2637	50.4551	187.367	281.417
Prg2	513.688	743.164	1	4.71042	23.3187	4.87239	10.9886	14.3081	1.54386	2.71846	1	1	1	1	1	1	1	1	1	1	1	1	1	1	1	1	1	1	1
Prlr	210.803	292.41	19.0114	5.63802	8.43958	4.22699	7.35636	3.21801	1.54386	7.0146	2.04409	23.4426	4.64134	12.3686	8.85213	7.64142	2.65365	6.71778	1	1	18.5158	5.41975	3.21024	1	17.5506	79.5032	29.2601	15.2265	4.04801
Prss16	104.424	127.326	2.44092	1.9276	4.71979	4.22699	1	1	1	1	196.244	115.457	10.1034	5.26324	4.48983	6.81124	20.017	4.81185	8.51999	5.02368	1	3.20988	1	1	5.35543	1	4.53251	1	4.04801
Pycr1	847.599	832.166	2.44092	4.71042	1	1	1	1	6.43865	5.29614	12.485	3.24426	5.24823	3.84216	1.87246	4.32071	3.48048	9.25902	17.2933	1	10.8527	1	4.31536	15.3508	1	7.82637	1	5.26795	8.62002
Rab26	46.8021	91.4377	15.4092	52.9459	160.951	68.1215	66.3797	69.7584	1.54386	5.29614	9.35269	1	2.82067	8.10539	1	2.66035	29.1121	6.08247	8.51999	5.02368	2.09474	7.62963	12.0512	12.4807	5.35543	4.41318	2.76625	1	1
Rab30	432.426	471.85	304.313	413.784	421.336	327.572	385.106	493.399	51.5794	13.8884	1	18.9541	4.64134	5.26324	1.87246	3.49053	1.82683	1	1	1	1	7.07716	2.10512	1	7.96869	4.41318	11.5975	5.26795	1
Rab39b	83.7392	104.357	4.60229	6.56563	4.71979	1	10.0805	9.87205	1	3.57769	1	1	1	1	1	2.66035	1	1	1	1	1	3.20988	1	1	2.74217	4.41318	1	1	1
Ralgds	360.029	448.882	142.21	104.892	34.4781	61.0221	23.7013	16.5261	29.8248	19.903	20.8376	25.6869	36.8065	8.10539	1	12.6225	1	13.7062	47.3733	26.4833	25.0843	19.7839	31.9434	73.7108	78.5267	11.2396	4.53251	5.26795	16.24
Rapgef3	414.696	535.013	2.44092	1	1	1	1	1	4.80705	3.57769	4.13226	3.24426	1	1	1	3.49053	1	1	1	1	1	12.6018	2.10512	8.65377	1	11.2396	1	1	2.524
Rapgef5	132.496	94.3088	27.6569	11.2037	8.43958	1	4.63221	7.65404	1	1.85923	1	1	6.46202	3.84216	5.36229	3.49053	10.9219	1	3.50666	3.68245	1	1	4.31536	5.78361	10.5819	28.3055	29.2601	6.6906	8.62002
Rasgrp3	575.742	879.538	513.245	408.219	391.578	652.853	734.706	431.295	2.63159	14.7477	4.13226	3.24426	2.21378	1	2.74492	1	1	1	1	1.67061	1	5.97222	1	1	1	11.2396	2.76625	5.26795	1
Reln	509.255	1018.78	15.4092	7.49323	15.8792	1	3.72416	3.21801	3.71932	2.71846	6.22043	1	8.88958	8.10539	6.23475	9.30177	6.78778	1.63531	1	1.67061	1	14.8117	8.73584	1.95672	14.0663	4.41318	23.9613	6.6906	14.716
Rexo2	5585.9	8384.43	212.815	219.915	242.786	315.955	198.955	451.257	1092.54	1080.19	73.042	52.618	174.571	192.846	199.048	217.676	183.728	378.373	420.866	442.264	391.822	378.889	376.741	719.498	724.873	284.294	235.912	399.342	525.257
Rgs13	52.712	193.36	3.16137	1	4.71979	1	1	1	1	1	1	1	3.42756	1	1	2.66035	2.65365	1	1	1	1	1	1	1	1	1	1	1	1
Rhobtb1	473.795	580.95	6.76366	17.6969	1	101.037	123.587	63.1044	48.8601	34.5099	1	1	1	1	2.74492	1.83018	6.78778	4.17654	1	1	1	4.86728	1	1	1.87109	1	1	2.42265	1
Rhpn2	68.9643	74.2115	1	4.71042	8.43958	1.6454	1	1	1	1	1	5.48852	1	9.52647	1	6.81124	5.96095	1	9.77333	2.34123	2.09474	1	1	1	1.87109	14.6527	8.06502	3.8453	10.144
Rpia	123.631	166.085	13.9682	8.42084	8.43958	25.5252	36.414	47.5783	42.8776	50.8353	21.8817	16.7098	33.1652	15.2108	21.0665	15.9432	24.1511	14.9768	8.51999	11.0592	9.75792	18.1265	16.4717	17.2643	21.9061	11.2396	22.1951	8.11326	10.144
Rpn1	7991.24	11485.2	580.968	771.84	663.123	1129.8	1080.67	1189.86	929.377	970.21	1118.17	1120.89	901.019	830.91	942.383	890.95	942.754	609.626	607.613	751.416	633.76	828.046	735.905	547.288	548.913	687.05	728.697	949.908	1095.23
Rrm2	974.663	2412.67	226.503	662.382	194.429	294.656	221.657	287.124	4.26319	1	849.842	737.118	99.3163	82.0015	50.7301	48.3201	15.056	31.4948	19.8	5.69429	14.1369	266.738	213.183	20.1344	34.1013	28.3055	15.13	2.42265	8.62002
Rtkn2	21.6848	61.2918	3.88183	3.78281	1	6.16319	5.54026	1	1	5.29614	108.541	110.969	6.46202	2.42108	11.4695	6.81124	1.82683	2.27062	1	1	4.28422	4.31481	1	1.95672	4.48435	18.0659	2.76625	3.8453	2.524
Sapcd2	95.5591	313.943	13.9682	19.5521	12.1594	26.1706	1.90805	27.6162	1	1	74.0861	72.8164	5.24823	2.42108	5.36229	3.49053	1	1	1	1	1	10.392	1	2.91344	1	1	2.76625	1	11.668
Sdc1	2756.51	4551.6	1	1	1	1.6454	4.63221	12.0901	97.2641	67.1606	1	1	1	1	1	1.83018	5.96095	3.54124	1	1.67061	1	29.7284	3.21024	1	7.96869	1	2.76625	18.0718	8.62002
Sdf2l1	3084.51	4970.77	426.791	564.984	585.007	1032.99	769.212	1216.47	315.354	226.118	71.9979	81.7934	167.895	160.161	260.12	199.412	231.684	68.3427	32.3333	74.0968	39.3159	157.349	166.768	54.5764	48.9097	212.617	260.639	326.787	337.805
Sec24d	1643.96	2435.64	49.9911	28.8281	19.599	180.421	159.001	122.991	1129.52	898.035	19.7936	25.6869	104.171	106.16	152.808	114.734	102.699	79.7783	58.6533	44.5899	68.8739	67.8487	97.1455	30.6584	43.6832	62.4373	39.8576	114.812	206.74
Sec61a1	6695.49	7517.38	926.068	770.912	990.465	1714.53	1182.38	1207.6	2182.99	1717.74	979.309	887.484	1214.78	1061.12	1264.32	1179.85	1245.37	1135.66	806.893	1038.44	873.508	1116.43	837.576	986.423	787.591	1069.33	1191.46	1386.66	1332.98
Sel1l	3898.61	6658.94	979.382	868.311	737.519	1168.53	1247.76	837.191	593.269	661.747	754.83	654.08	512.609	388.955	410.183	565.521	562.414	437.457	392.04	321.553	377.591	398.778	472.886	356.9	362.501	816.751	878.828	665.378	695.946
Serinc5	704.283	1242.72	110.51	201.363	105.154	66.8307	208.036	138.517	986.483	1028.64	226.523	50.3738	132.695	124.634	97.8429	101.451	112.621	76.6018	78.7066	116.345	50.2633	78.3457	118.143	114.85	120.339	106.809	73.4164	218.666	177.784
Serpina3f	621.544	156.036	21.8933	10.276	8.43958	46.1779	69.1039	78.6305	30.3687	14.7477	8.30861	7.73279	90.8198	110.423	21.939	47.4899	20.017	4.81185	1	1	1	31.3858	68.4123	1	2.74217	1	1	10.9586	1
Sfn	246.263	675.694	2.44092	4.71042	1	2.9362	1	1	3.17546	1	21.8817	7.73279	12.5309	6.68432	18.4492	19.2639	6.78778	22.6005	14.7867	21.1184	22.8948	18.679	16.4717	39.2689	31.488	14.6527	1	1	1
Sgpp2	102.947	140.245	6.76366	1	8.43958	1.6454	10.0805	1	12.965	1.85923	1	1	16.1723	13.7897	1.87246	1	1	20.0593	4.76	9.04736	15.2316	9.28703	2.10512	17.2643	7.0976	4.41318	4.53251	1	2.524
Sh3bgrl2	105.901	114.406	3.16137	10.276	1	19.7166	3.72416	1	2.63159	2.71846	1	14.4656	20.4205	8.10539	17.5767	14.2828	9.26825	1	1	1	1	20.3364	4.31536	159.816	161.28	11.2396	4.53251	3.8453	4.04801
Sil1	661.436	837.908	72.3253	77.0636	75.3958	125.562	89.9891	134.081	424.671	361.017	23.9699	3.24426	62.2959	53.5799	50.7301	101.451	20.017	75.3311	82.4666	100.921	79.8213	52.3796	34.1536	89.0184	44.5543	79.5032	98.144	79.2458	69.5802
Slc16a5	99.9915	107.228	1	5.63802	1	1	1	1	1	1	1	1	1	1	2.74492	1	1	522.589	503.586	444.946	471.738	206.518	164.558	31.6151	25.3904	1	1	8.11326	1
Slc1a4	61.5769	67.0339	6.76366	1.9276	8.43958	28.7521	14.6208	12.0901	1	1	1	1	1	1	8.85213	1	1	9.25902	8.51999	2.34123	4.28422	2.10494	1	6.74033	7.96869	7.82637	11.5975	2.42265	8.62002
Slc22a17	125.109	38.3235	15.4092	24.1901	8.43958	7.45399	7.35636	9.87205	18.4037	13.0292	1	3.24426	11.3171	8.10539	2.74492	8.4716	1	12.4356	4.76	5.69429	3.18948	22.5463	17.5768	9.61049	3.61326	1	1	3.8453	14.716
Slc3a2	3313.52	3955.86	485.148	695.776	629.645	996.85	1032.55	1205.38	566.076	511.382	411.326	633.882	471.947	458.587	541.924	540.615	563.241	544.824	529.906	673.625	504.58	697.111	548.035	557.812	438.285	543.696	566.201	429.218	391.145
Slc43a1	188.641	302.459	1	1.9276	4.71979	1	1.90805	1	3.17546	1.85923	1	1	2.82067	1	1	6.81124	1	4.81185	2.25333	44.5899	7.56844	11.4969	59.5714	42.139	32.3591	4.41318	4.53251	1	1
Slpi	9518.96	5774.66	14.6887	28.8281	1	15.1988	17.3449	40.9242	213.107	185.734	4005.07	6150.28	1	1	1	3.49053	1	6.71778	4.76	11.7298	2.09474	27.5185	46.3099	1	1.87109	4.41318	22.1951	252.809	202.168
Spag6	32.0272	49.8077	2.44092	1	1	1	1	1	2.08773	1	1	1	2.82067	1	2.74492	5.15089	10.0951	1	1	2.34123	4.28422	1	1	1	5.35543	1	1	3.8453	1
Spcs1	2879.14	4103.72	227.944	236.612	410.177	290.784	277.956	739.598	424.127	519.974	453.089	755.072	395.479	553.8	431.122	417.749	396.222	335.808	354.44	367.825	411.528	362.867	388.897	308.108	356.403	297.947	359.55	419.259	400.289
Spcs2	4953.53	7270.47	514.686	535.3	629.645	820.011	622.108	1176.55	1488.47	1282.97	710.979	1073.76	821.516	717.224	731.248	724.085	616.158	1032.74	884.599	939.188	888.834	861.194	825.42	1218.91	1063.73	820.164	769.321	875.93	1049.51
Spcs3	5978.91	8945.72	1043.5	877.587	692.881	1320.84	1194.18	415.769	1830.56	1858.65	662.951	474.539	1216.6	1076.76	1168.35	1232.98	1234.62	866.926	696.599	644.789	688.497	958.429	966.875	739.589	810.239	1335.56	1260.34	1107.82	1284.21
Spon1	609.724	1562.85	204.169	147.562	183.27	28.7521	47.3107	14.3081	40.1583	24.1992	10.3968	1	102.958	93.3701	107.44	54.9615	55.5705	57.5425	29.8266	90.8622	101.716	102.654	92.725	67.0138	75.9134	7.82637	6.29876	16.6492	16.24
Srm	1171.17	1647.54	101.144	116.023	101.434	203.01	159.909	145.171	135.878	117.855	32.3226	3.24426	43.4823	87.6858	67.3068	56.6219	17.5365	187.781	156.413	329.6	198.053	106.522	112.617	278.449	272.779	144.354	115.807	49.3701	83.2962
Srms	108.856	110.099	42.0661	34.3938	60.5167	1	9.17247	3.21801	1	1	1	1	1	2.42108	1	1	1	5.44716	9.77333	1	4.28422	13.1543	7.63072	13.4374	17.5506	1	6.29876	1	1
Srpk3	92.6041	223.506	11.0864	8.42084	15.8792	2.9362	1	1	229.423	150.506	3.08817	3.24426	13.1378	30.8427	2.74492	5.98106	13.4024	6.71778	2.25333	5.69429	7.56844	5.41975	2.10512	7.69705	12.3241	48.7846	52.2214	1	8.62002
Srprb	807.707	1145.11	186.878	158.693	172.11	165.577	107.242	111.901	285.985	249.317	42.7635	48.1295	158.792	168.687	144.083	164.545	216.801	182.698	150.147	134.452	130.179	133.04	145.771	177.993	129.921	144.354	121.105	175.986	188.452
Sspn	185.686	328.298	1.72046	20.4797	4.71979	1	1	1	1	7.0146	3.08817	1	28.917	2.42108	2.74492	16.7734	1.82683	1	6.01333	1	1	2.65741	1	1	1	1	6.29876	1	1
Ssr2	4129.1	5621.06	364.111	372.97	425.056	683.832	523.13	952.528	778.183	605.897	273.507	330.907	623.063	525.378	593.399	537.295	396.222	351.691	350.68	329.6	377.591	476.676	403.264	398.039	306.751	369.624	373.68	669.646	660.893
Ssr4	5876.96	8397.35	464.975	575.187	689.161	752.244	718.361	1651.2	942.43	753.684	383.136	651.836	459.809	597.853	554.139	506.578	533.475	424.116	476.013	508.654	503.486	405.407	424.261	463.096	400.829	509.565	684.54	737.933	718.806
St14	283.2	710.147	408.779	405.436	369.259	81.6749	125.403	91.9386	113.036	43.1022	45.8957	68.3279	7.6758	15.2108	19.3216	1.83018	6.78778	11.8003	2.25333	2.34123	5.37896	15.9167	5.42048	6.74033	1	31.7187	16.8963	22.3398	17.764
St6gal1	5611.01	7701.13	758.922	732.88	651.964	730.301	930.845	429.077	537.795	609.334	26.0581	1	2.82067	6.68432	1.87246	1	10.0951	1050.53	1077.61	772.205	709.297	756.778	709.382	750.113	806.755	65.8505	68.1177	56.4834	72.6282
Stac2	268.425	418.736	1	2.85521	4.71979	1	1.90805	1	21.123	12.17	1	1	1.60689	1	1	5.15089	8.44143	1	1	2.34123	3.18948	2.65741	1	1.95672	2.74217	4.41318	6.29876	8.11326	4.04801
Syvn1	1234.7	1495.38	159.501	108.602	90.275	199.783	151.737	83.0665	178.3	92.0782	175.362	162.587	100.53	144.529	122.272	91.4893	108.487	92.4845	83.7199	98.2389	91.8634	86.6327	86.0943	91.8885	82.011	55.611	119.339	107.699	92.4402
Tert	82.2617	68.4694	16.1296	10.276	4.71979	6.16319	5.54026	16.5261	2.08773	8.73306	11.4409	1	7.6758	8.10539	10.597	6.81124	1.82683	45.4716	27.32	12.4004	28.3685	36.9105	37.469	75.6243	97.6906	14.6527	1	1	2.524
Tg	119.199	283.797	51.432	26.9729	23.3187	26.816	40.0462	49.7963	42.3337	35.3691	51.1162	25.6869	33.1652	36.527	23.6839	30.0562	13.4024	6.08247	2.25333	17.0947	6.4737	12.0494	9.84096	11.5239	21.9061	11.2396	6.29876	13.8039	8.62002
Thnsl2	64.5319	140.245	7.48412	1	1	3.5816	6.44831	36.4882	98.8957	53.4129	1	3.24426	1	1	8.85213	5.15089	1	3.54124	19.8	7.03552	5.37896	1.55247	21.9973	23.9613	3.61326	4.41318	6.29876	2.42265	2.524
Tigit	364.461	636.935	1.72046	1.9276	1	10.0356	6.44831	18.7441	26.0178	52.5537	2.04409	1	215.232	235.478	201.665	189.45	126.677	1.63531	2.25333	4.35307	3.18948	23.6512	20.8922	3.87016	10.5819	1	1	1	1
Timd2	45.3246	134.503	3.88183	3.78281	1	1	1.90805	1	35.8073	54.2722	1	5.48852	8.28269	1	1.87246	1	10.0951	1	1	1	1	1	1	1	3.61326	7.82637	1	3.8453	2.524
Tmem154	1564.18	2382.53	49.9911	72.4256	67.9562	46.8233	60.0234	56.4503	256.616	218.385	4285.93	4880.03	132.695	99.0544	110.93	99.7911	84.5093	372.656	355.693	111.651	105	178.343	154.612	315.761	230.967	7.82637	4.53251	200.171	253.985
Tmem214	2186.2	3325.66	251.719	244.032	268.825	503.766	554.912	278.252	513.321	580.12	275.595	279.289	181.853	309.374	280.187	295.713	236.645	351.691	192.76	320.883	281.253	294.361	357.954	372.208	290.201	536.87	458.46	326.787	450.581
Tmem82	30.5497	31.1459	1	2.85521	1	2.2908	4.63221	1	1	1	1	1	1	2.42108	1	5.15089	1	1	1	1	1	1.55247	1	1	1.87109	1	1	1	1
Tnfrsf13c	426.516	853.699	29.8183	23.2625	15.8792	9.39018	2.8161	3.21801	67.8954	79.1898	1	1	30.1307	23.7373	20.1941	24.245	22.4975	1	1	3.68245	4.28422	4.86728	5.42048	2.91344	1	1	4.53251	1	1
Tnfrsf17	503.345	649.855	1	4.71042	1	6.16319	1.90805	1	3.17546	1	1	1	1	1	3.61738	3.49053	2.65365	1	1	1	1	1	1	1.95672	1	7.82637	2.76625	3.8453	2.524
Tpst1	735.31	1369.05	42.0661	54.8011	30.7583	55.8589	80.9086	127.427	1	1	6.22043	1	9.49647	6.68432	2.74492	6.81124	10.9219	2.27062	33.5866	18.4359	16.3264	11.4969	15.3666	40.2256	19.2928	154.593	101.676	181.677	162.544
Tram2	2094.6	2628	115.553	68.7152	86.5552	162.35	139.932	60.8864	238.669	235.569	128.379	133.411	45.9099	32.2637	57.7098	47.4899	74.5874	74.0605	74.9466	83.4854	62.3054	76.6882	55.1509	94.7587	85.4954	120.461	96.3777	205.862	142.732
Trib2	150.226	306.766	4.60229	1	1	1	1	1	1	1	1	3.24426	11.924	8.10539	1.87246	1	11.7487	2029.54	1793.27	904.987	900.876	768.932	709.382	2451.16	2426.1	4.41318	1	1	2.524
Trp53inp1	12055.8	14789.7	368.433	255.164	108.874	325.636	536.751	127.427	633.515	719.315	2572.58	966.033	1199	1201.81	1111.64	1157.44	1020.48	1317.36	1253.08	1082.7	1037.72	1443.5	1512.8	1381.55	1440.91	202.378	227.081	369.467	301.229
Trp73	33.5047	46.9366	1	1.9276	1	1	1	1	1	1	1	3.24426	1	1	1.87246	1	1	6.08247	1	1.67061	2.09474	1	4.31536	1	1	1	1	1	1
Tspan15	252.173	147.423	5.32275	8.42084	1	2.2908	16.4369	1	1	11.3107	6.22043	16.7098	17.386	13.7897	2.74492	14.2828	24.1511	2.27062	1	1	1	24.7562	2.10512	1	1	7.82637	8.06502	2.42265	2.524
Txndc11	4448.23	6235.46	214.976	226.408	183.27	301.756	384.198	229.455	378.442	380.779	98.1	137.9	176.391	134.581	213.007	116.395	99.3922	158.557	161.427	140.488	137.843	167.293	156.822	198.085	198.737	195.552	273.003	181.677	316.469
Txndc5	27751.1	38739.9	292.065	312.675	298.583	670.279	526.762	522.233	2093.25	2183.44	112.717	79.5492	1006.62	1042.65	1139.56	1123.4	810.462	176.981	171.453	319.541	258.264	249.611	334.746	241.137	240.549	396.929	419.602	474.743	805.674
Ube2j1	3353.42	5084.18	570.162	526.024	384.139	548.298	429.601	307.086	306.108	319.774	864.46	667.546	394.872	498.378	486.959	445.975	474.771	454.611	537.426	455.005	372.117	468.941	477.307	488.928	549.784	622.2	490.252	649.729	705.09
Vpreb3	60.0994	133.068	1	1.9276	1	1	1	1	2.63159	1	1	1	1.60689	3.84216	1	1	1	2.27062	1	1	1	4.31481	1	1.95672	1.87109	1	1	2.42265	1
Wipi1	231.488	433.091	11.0864	3.78281	1	6.80859	10.9886	7.65404	1	10.4515	579.424	725.897	5.85512	10.9476	1	2.66035	12.5756	1	2.25333	1	6.4737	2.10494	3.21024	1	1	21.4791	59.2864	65.0193	60.4361
Wnt10a	101.469	161.778	1	1	1	2.2908	1	5.43603	21.123	15.6069	1	1	1.60689	2.42108	1	1	1	1	1	1	1	1	3.21024	1	1.87109	1	1	2.42265	2.524
Xbp1	23902.3	37997.8	1096.1	799.668	1079.74	1380.86	1080.67	1136.62	3762.91	3203.34	1345.78	1592.18	501.078	609.222	609.104	594.577	662.46	243.053	285.506	176.701	177.253	592.694	491.673	614.258	555.011	2943.17	2671.58	2842.03	2846.31
Yipf2	519.597	662.775	41.3456	41.8146	64.2365	70.0577	66.3797	129.645	158.721	166.831	51.1162	68.3279	99.9232	96.2123	102.205	99.7911	47.3022	119.803	94.9999	80.1324	94.0529	84.9753	75.0431	81.3646	75.0423	76.0901	25.7276	52.2154	80.2482
Zfp280b	399.921	704.405	146.532	143.851	34.4781	48.7595	72.7361	45.3603	46.1408	61.146	26.0581	21.1984	67.1511	33.6848	35.8983	46.6598	60.5314	132.509	141.373	77.4499	91.8634	91.6049	79.4635	148.335	238.807	24.8923	36.3251	23.7624	29.9561
Zfp651	24.6398	56.9853	3.16137	1.9276	8.43958	2.9362	3.72416	7.65404	1	2.71846	1	1	4.03445	2.42108	2.74492	1	1	1	1	2.34123	1	2.10494	1	3.87016	1.87109	1	6.29876	6.6906	8.62002
Zfp9	89.6491	87.1312	3.88183	1.9276	1	1	2.8161	1	1	1	1	1	1	1	2.74492	2.66035	8.44143	1	1	1	1	2.65741	1	1	1	1	4.53251	1	1

## Sheet: 239_panNK_LEGs
Gene_Symbol	B.PB.Sp#1	B.PB.Sp#2	DC.4+.Sp#1	DC.4+.Sp#2	DC.4+.Sp#3	DC.8+.Sp#1	DC.8+.Sp#2	DC.8+.Sp#3	DC.pDC.Sp#1	DC.pDC.Sp#2	GN.BM#1	GN.BM#2	NK.27+11b-.Sp#1	NK.27+11b-.Sp#2	NK.27+11b+.Sp#1	NK.27+11b+.Sp#2	NK.27-11b+.Sp#2	T.4.Nve.Sp#1	T.4.Nve.Sp#2	T.8.Nve.Sp#1	T.8.Nve.Sp#2	Tgd.Sp#3	Tgd.Sp#4	Treg.4.25hi.Sp#1	Treg.4.25hi.Sp#2	Mo.6C-.Bl#1	Mo.6C-.Bl#2	Mo.6C+.Bl#1	Mo.6C+.Bl#2
4930544D05Rik	1	1	1	1.9276	1	2.9362	1	1	1	1	1	1	47.1237	37.9481	35.8983	34.2071	38.2071	1	4.76	1	1	5.41975	1	1	1	1	1	1	1
Abcg2	11.3424	8.1776	111.23	35.3214	56.7969	26.816	8.26442	18.7441	44.5092	51.6945	26.0581	32.4197	297.769	334.954	229.584	244.242	165.538	49.9188	44.8666	49.2842	5.37896	34.7006	46.3099	71.7974	46.2965	11.2396	31.0263	25.1851	17.764
Acsbg1	1	1	2.44092	1	4.71979	1.6454	1	3.21801	1	1.85923	1	3.24426	72.0062	32.2637	148.445	69.0746	42.3413	50.5541	66.1733	125.734	167.4	183.867	143.561	200.955	141.245	1	1	2.42265	1
Adamts14	11.3424	8.1776	3.88183	10.276	1	3.5816	1	1	4.26319	1	1	1	2048.65	1999.04	2943.8	2587	2975.09	40.3892	24.8133	14.4123	11.9474	22.5463	9.84096	1.95672	2.74217	4.41318	1	1	2.524
AI847159	1	1	1	1	19.599	2.2908	1.90805	1	1.54386	1	1	1	55.0133	55.001	58.5823	69.9047	12.5756	1.63531	6.01333	11.0592	17.4211	17.0216	25.3126	5.78361	1	1	1	1	1
Angpt1	15.7749	1	6.0432	2.85521	1	6.16319	8.26442	1	24.3862	8.73306	2.04409	1	82.9302	221.267	122.272	158.734	188.689	1	1	5.69429	1	13.7068	35.2587	1.95672	1.87109	11.2396	2.76625	1	1
Anxa8	2.47749	1	1	1	4.71979	1	1	1	1	1	1	3.24426	36.8065	22.3162	75.159	40.8485	52.2632	4.17654	2.25333	1	1	4.31481	5.42048	1	1	4.41318	2.76625	1	4.04801
Arl4d	29.0722	3.87104	6.0432	1	1	7.45399	1.90805	1	1	1	1	3.24426	700.138	872.121	895.27	1010.5	897.278	1	1	6.36491	1	117.018	138.035	1.95672	6.22652	14.6527	2.76625	5.26795	11.668
Arsb	77.8293	61.2918	178.953	128.082	101.434	610.902	644.809	335.92	164.159	147.069	219.214	167.075	1291.25	1156.34	1678.74	1358.34	1548.82	136.956	91.2399	65.3789	34.9369	62.8765	44.0997	43.0957	41.9411	35.1318	46.9226	66.442	83.2962
As3mt	120.676	233.554	116.994	79.8464	108.874	213.982	111.782	169.569	398.021	282.827	22.9258	16.7098	725.02	919.017	1030.5	1115.93	1305.73	29.5889	32.3333	80.803	66.6844	103.759	86.0943	56.4898	42.8121	45.3714	115.807	123.348	61.9601
AW112010	2200.98	100.051	474.341	527.88	1150.42	1140.13	1506.55	5781.14	119.563	123.87	6.22043	63.8393	12613.4	13258.2	15358.9	14067.5	14851.6	424.751	655.24	1196.7	1512.84	2503.68	2714.07	667.835	717.033	338.905	129.937	212.975	138.16
B3gnt5	14.2974	9.61312	9.64549	23.2625	15.8792	106.2	118.139	78.6305	11.8773	1	3.08817	1	445.244	441.534	479.98	499.937	574.817	25.1417	74.9466	105.616	176.158	182.762	231.97	76.581	63.7182	11.2396	6.29876	18.0718	4.04801
B3gnt7	1	15.3552	3.88183	1	1	1	1	3.21801	1.54386	1	1	1	146.654	155.898	233.946	220.997	223.416	1	1	1	1	3.76234	8.73584	1	1	1	2.76625	1	2.524
Baiap3	2.47749	1	1	1.9276	1	4.22699	1	1	1.54386	7.0146	159.701	101.992	1710.61	1267.18	1532.16	1350.04	1700.95	2.27062	2.25333	180.724	223.232	538	479.517	2.91344	2.74217	4.41318	1	3.8453	1
Bcl11b	1	1	1	1	15.8792	1	1	7.65404	1	1	2.04409	5.48852	34.9859	23.7373	38.5157	2.66035	19.1902	1721.42	1609.03	1417.34	1227.11	827.494	979.032	2116.31	1873.84	1	1	1	2.524
Bcl6b	3.95497	1	1	2.85521	4.71979	1	1	1	9.70184	3.57769	1	1	28.3101	35.1059	40.2606	31.7166	47.3022	1	1	2.34123	8.66318	7.07716	3.21024	1	1	1	4.53251	3.8453	1
Bhlhe41	1778.42	2806.01	1	1	4.71979	1	1.90805	1	3.71932	4.43691	1	1	176.391	164.424	117.037	42.5089	96.9117	1	7.26666	1	1	1.55247	1	1	1	1	1	1	1
Bsn	27.5947	11.0486	13.9682	13.9865	4.71979	8.74479	16.4369	7.65404	222.897	204.637	8.30861	14.4656	149.081	245.426	180.726	215.186	113.448	2.90593	9.77333	5.02368	13.0421	59.5617	71.7277	8.65377	7.0976	1	2.76625	3.8453	2.524
Bspry	11.3424	12.4842	1	1	1	1	11.8966	1	1	4.43691	1	3.24426	58.0477	59.2642	60.3272	70.7349	57.2241	1	1	5.02368	1	18.679	15.3666	1	1.87109	1	1	2.42265	1
Btbd11	46.8021	2.43552	5.32275	10.276	1	2.2908	11.8966	3.21801	1	1	1	18.9541	190.35	259.636	274.08	323.109	215.975	119.803	141.373	499.936	302.054	240.772	213.183	57.4466	104.659	1	9.83127	1	4.04801
C030034L19Rik	1	1	1	1	1	1	1	1	1	1	1	12.2213	101.137	144.529	22.8115	32.5467	38.2071	1	1	1	1	68.9537	97.1455	1	1	1	2.76625	1	7.09601
Camk2n1	1	6.74208	1	8.42084	1	1	1	1	1	1	1	5.48852	62.9028	32.2637	86.5009	84.8479	135.772	6.08247	1	9.04736	6.4737	3.76234	6.5256	38.3121	11.453	4.41318	2.76625	3.8453	4.04801
Capn3	15.7749	1	4.60229	5.63802	4.71979	17.7804	11.8966	5.43603	4.26319	7.0146	1	3.24426	136.943	67.7907	42.0056	40.0183	53.09	56.9072	39.8533	12.4004	11.9474	36.9105	19.787	282.276	287.587	1	4.53251	9.53591	4.04801
Car2	32.0272	8.1776	51.432	68.7152	79.1156	19.0712	15.5288	105.247	13.5089	7.87383	17.7054	12.2213	1520.05	1538.61	1143.05	964.006	720.338	42.2951	49.88	40.5662	30.558	177.79	144.666	2.91344	9.71086	4.41318	6.29876	6.6906	1
Car5b	33.5047	48.3721	8.92503	1	1	1	10.0805	1	3.17546	1	1	9.97705	143.012	124.634	234.819	196.092	297.83	1	6.01333	1	1	7.62963	4.31536	1	10.5819	4.41318	2.76625	12.3812	1
Catsperd	1	1	1	4.71042	1	5.51779	1.90805	5.43603	1	4.43691	1	1	16.7792	35.1059	31.536	10.9621	46.4754	3.54124	16.04	2.34123	1	2.65741	2.10512	8.65377	11.453	1	1	1	1
Ccl3	1	1	183.276	192.087	257.666	30.0429	2.8161	14.3081	2.63159	6.15537	15.6172	18.9541	501.078	305.111	555.884	639.406	289.562	1	1	1	1	17.0216	16.4717	1	1	89.7428	57.5201	73.5552	101.584
Ccl4	1	1	116.994	214.349	172.11	94.5828	63.6556	94.1566	12.4212	27.6361	5.17635	16.7098	558.126	427.324	513.133	733.217	335.864	1	1	1	2.09474	24.2037	29.7331	1	1	1	9.83127	12.3812	26.9081
Ccl5	8.38743	1	1103.3	1598.34	2262.63	1482.84	2153.08	5379.68	29.8248	16.4661	3.08817	9.97705	18245.3	13646.2	23497.2	15908	16985.6	1	6.01333	15.7535	3.18948	2552.3	2565.98	7.69705	4.48435	4.41318	2.76625	12.3812	10.144
Ccr5	18.7298	3.87104	101.864	109.53	64.2365	93.292	47.3107	52.0143	1904.53	1905.05	5.17635	3.24426	2784.81	2536.2	1893.36	2186.03	1495.07	1	1	6.36491	14.1369	117.571	88.3045	4.82689	1	7.82637	6.29876	35.1436	36.0521
Cd160	6.90994	2.43552	7.48412	18.6245	12.1594	17.7804	8.26442	20.9621	4.80705	4.43691	2.04409	14.4656	1790.72	1382.29	617.828	639.406	184.555	7.35309	16.04	140.488	112.663	1119.2	1318.3	65.1003	59.3628	4.41318	4.53251	9.53591	4.04801
Cd2	150.226	256.522	3.16137	1	1	6.16319	1	1	8.61411	6.15537	1	1	1280.33	1515.87	1400.42	1494.49	1457.04	1260.18	1304.47	1192.01	1155.95	919.756	945.878	1725.01	1908.68	1	1	1	4.04801
Cd200r4	49.757	5.30656	8.92503	1.9276	8.43958	7.45399	5.54026	7.65404	3.71932	7.87383	7.26452	7.73279	430.679	458.587	452.934	399.485	454.927	11.1649	29.8266	23.8009	32.7475	49.0648	61.7816	14.3941	17.5506	7.82637	1	10.9586	8.62002
Cd226	1	1	7.48412	1.9276	1	11.9718	2.8161	5.43603	1	17.3253	1	1	359.065	239.741	267.1	147.111	225.896	226.535	230.36	628.023	754.181	880.531	738.115	207.652	234.451	1	1	2.42265	2.524
Cd247	6.90994	8.1776	1.72046	4.71042	1	10.0356	10.0805	67.5404	4.80705	2.71846	3.08817	1	1225.71	896.28	1184.93	1153.29	967.558	1868.17	2199.34	1603.77	1701.13	1701.5	1959.27	1557.59	1671.74	1	2.76625	1	4.04801
Cd27	30.5497	39.759	39.1843	79.8464	75.3958	46.1779	54.5751	116.337	66.8076	128.166	12.485	86.282	912.55	926.122	593.399	861.894	334.21	1729.04	1542.6	1659.43	1598.23	1836.85	1929.44	1810.16	1988.82	69.2637	117.573	47.9475	55.8641
Cd96	1	1	5.32275	3.78281	1	6.16319	1.90805	9.87205	24.3862	84.3452	1	1	501.685	533.905	498.301	420.24	249.048	734.782	704.119	995.519	817.676	735.784	838.681	1188.29	1111.63	1	6.29876	2.42265	1
Cdc20b	1	1	1.72046	1.9276	1	1	1	1	1	1	1	1	66.5442	52.1588	117.037	79.0367	359.015	1	1	1	1	2.65741	1	1	1	1	1	1	1
Cdh22	1	1	13.9682	13.0589	1	10.681	2.8161	1	77.1411	104.967	1	1	73.22	45.0534	87.3734	126.357	217.628	1	1	1	1	4.86728	1	1	1	1	2.76625	1	7.09601
Chrne	1	1	3.16137	1	8.43958	3.5816	1.90805	1	2.63159	1	1	1	90.2129	73.475	118.782	132.168	117.582	1	3.50666	1.67061	1	7.07716	3.21024	1.95672	1	4.41318	1	1	2.524
Cldnd2	2.47749	1	1.72046	1	1	1	1	1	1	1	1	1	13.1378	29.4216	33.281	24.245	41.5144	1	1	3.01184	4.28422	4.31481	3.21024	1	1.87109	1	1	1	1
Clip3	1	6.74208	1	1.9276	1	1	1.90805	1	1.54386	3.57769	1	1	42.8755	73.475	4.48983	31.7166	2.65365	1	1	1	1	1	2.10512	1	1.87109	1	1	1	1
Clip4	2.47749	1	1	1	4.71979	1	2.8161	3.21801	1	1	6.22043	1	159.398	106.16	194.686	121.376	112.621	1	2.25333	1	1	1	3.21024	1.95672	5.35543	4.41318	1	1	2.524
Clnk	1	1	3.88183	5.63802	1	66.8307	63.6556	85.2845	1.54386	2.71846	1	1	212.805	137.424	220.86	211.035	224.243	1	1	1.67061	1	19.7839	23.1024	1	1.87109	1	1	3.8453	4.04801
Cma1	1	1	1	1	1	2.9362	1	7.65404	1	1	1	14.4656	284.418	263.9	948.49	814.574	2186.3	1	1	1	1	10.392	1	1	1	1	1	3.8453	1
Cmklr1	18.7298	1	3.88183	1	1	1	1	1	2.63159	1.85923	1	1	21.0274	23.7373	42.878	68.2444	105.18	1	1	1	1	1.55247	1	1	1	14.6527	16.8963	33.721	13.192
Cnrip1	20.2073	16.7907	1	2.85521	1	1	1	3.21801	15.6843	14.7477	2.04409	1	132.695	165.845	148.445	145.451	172.98	11.1649	12.28	3.68245	6.4737	53.4846	72.8328	11.5239	7.0976	7.82637	1	9.53591	1
Col8a2	6.90994	1	1	7.49323	1	1	1.90805	1	1	1	1	1	99.9232	84.8437	83.8836	144.621	99.3922	1	1	1	2.09474	1	2.10512	16.3075	1	1	2.76625	1	1
Cpne7	1	1	1.72046	1	1	2.2908	4.63221	1	1	1	1	1	326.9	268.163	350.856	412.768	391.261	1	1	1	1	31.9383	19.787	2.91344	1	4.41318	4.53251	2.42265	2.524
Crim1	18.7298	6.74208	5.32275	1.9276	4.71979	6.16319	3.72416	34.2702	5.35092	2.71846	1	1	136.943	160.161	108.312	127.187	139.08	56.2719	53.64	45.2605	84.2002	60.6666	67.3072	64.1436	91.593	14.6527	13.3638	3.8453	10.144
Crtam	1	1	1	2.85521	1	1.6454	1	120.773	1.54386	1	2.04409	1	617.601	526.799	224.349	220.167	169.672	37.8479	59.9066	182.066	218.853	434.136	439.733	3.87016	1	1	9.83127	13.8039	1
Cst7	3.95497	5.30656	30.5388	33.4662	23.3187	10.0356	1.90805	47.5783	6.98251	2.71846	52.1602	14.4656	913.157	1189.02	946.745	1190.64	1052.72	35.3067	46.12	385.932	318.475	509.271	465.151	96.6721	61.105	1	1	2.42265	22.336
Ctla2a	2.47749	1	1.72046	4.71042	23.3187	13.908	5.54026	23.1801	9.70184	17.3253	1	1	2236.18	2877.26	1557.47	1944.45	655.845	6.08247	12.28	30.507	31.6527	261.765	178.924	1	11.453	1	1	1	1
Ctla2b	15.7749	1	1	3.78281	1	13.2626	25.5174	20.9621	1	1	1	1	207.343	143.108	144.956	153.753	87.8166	1	1	1	1	20.8889	18.6819	1	1	1	1	1	1
Ctsw	5.43246	12.4842	4.60229	34.3938	23.3187	10.0356	10.9886	69.7584	116.299	73.1752	1	1	5436.31	5961	5256.69	6406.65	5463.83	285.618	335.64	2042.35	1992.33	2136.85	2195.77	440.135	467.902	1	1	1	5.57201
Cuedc1	2.47749	2.43552	3.88183	2.85521	15.8792	10.0356	25.5174	16.5261	10.2457	10.4515	5.17635	1	70.7924	72.0539	87.3734	109.753	100.219	7.35309	4.76	14.4123	6.4737	17.0216	28.628	19.1777	6.22652	1	4.53251	1	5.57201
Cym	1	1	2.44092	1	1	1	2.8161	1	1	5.29614	1	1	184.281	107.581	96.9704	154.583	332.557	1	1	1.67061	1	14.2593	6.5256	1	3.61326	14.6527	4.53251	1	1
Cyp17a1	1	1	4.60229	2.85521	1	1	1	1	1	1	1	1	38.0203	20.8951	22.8115	53.3012	75.4143	1	1	1	1	1	3.21024	1	1	1	1	1	2.524
Cysltr2	33.5047	34.017	3.88183	17.6969	27.0385	4.87239	24.6094	25.3981	2.08773	3.57769	1	1	152.116	161.582	160.66	113.904	122.543	6.08247	4.76	7.03552	9.75792	71.716	40.7843	18.221	8.83978	1	13.3638	3.8453	2.524
Dapk2	24.6398	48.3721	27.6569	13.9865	60.5167	32.6245	31.8738	25.3981	1.54386	1	231.743	380.28	580.581	406.007	502.664	561.37	650.058	1	1	3.68245	1	58.4568	55.1509	1	1	1	4.53251	1	7.09601
Dcbld2	11.3424	6.74208	6.76366	2.85521	1	3.5816	6.44831	20.9621	7.52638	13.0292	1	39.1525	69.5786	74.8961	70.7967	33.3769	34.8998	13.0709	6.01333	9.04736	2.09474	28.6234	16.4717	6.74033	7.0976	4.41318	2.76625	5.26795	1
Ddx43	1	1	1	6.56563	12.1594	10.0356	12.8047	3.21801	2.08773	1	12.485	1	97.4956	89.1069	69.9242	83.1876	94.4312	9.89432	4.76	1	6.4737	23.6512	35.2587	35.442	28.8748	7.82637	2.76625	5.26795	2.524
Dnaja4	5.43246	8.1776	8.20458	11.2037	1	1.6454	7.35636	5.43603	6.98251	1	1	1	17.386	45.0534	28.0462	44.9994	38.2071	16.8827	17.2933	21.1184	34.9369	11.4969	24.2075	21.0911	27.1326	4.41318	1	1	1
Dok2	48.2795	8.1776	12.5273	8.42084	1	13.2626	1.90805	12.0901	10.7896	6.15537	415.502	611.439	2843.07	2273.31	2778.04	2667.53	2591.44	521.953	330.626	343.683	367.738	1113.67	922.67	906.058	759.716	14.6527	25.7276	66.442	31.4801
Dpysl5	9.86491	5.30656	1	1.9276	4.71979	1	2.8161	7.65404	1.54386	1	1	1	66.5442	70.6329	67.3068	35.0373	14.2292	1	1	1	1	1	1	1	1.87109	4.41318	2.76625	1	1
Dzank1	1	1	9.64549	1.9276	8.43958	1	1	3.21801	1	1	8.30861	1	21.6343	13.7897	24.5564	38.358	42.3413	4.81185	1	3.01184	14.1369	7.07716	1	1	1.87109	4.41318	8.06502	2.42265	2.524
Ehd3	40.8921	36.888	1	1	1	1	1	1	23.2985	5.29614	6.22043	3.24426	281.383	253.952	150.19	140.47	53.09	701.746	745.479	849.326	814.392	879.978	869.625	182.777	269.295	1	2.76625	1	4.04801
Emid1	2.47749	54.1142	7.48412	2.85521	1	10.681	1	3.21801	119.019	156.52	1	1	432.499	252.531	438.102	328.92	230.857	36.5773	29.8266	58.6727	48.0738	88.2901	57.3611	18.221	13.1952	1	1	1	1
Enc1	11.3424	1	31.9797	9.34844	56.7969	10.681	10.9886	23.1801	3.17546	19.0438	9.35269	1	114.489	103.318	108.312	89.829	201.092	95.661	135.107	87.5091	121.421	37.463	68.4123	16.3075	12.3241	41.9582	18.6625	20.9171	28.4321
Eomes	1	1	1	1	1	1	1	18.7441	1	1	1	1	933.791	1152.07	1173.58	1315.17	1378.49	1.63531	3.50666	84.156	57.9265	260.66	207.658	22.0479	13.1952	1	1	1	1
Etnk2	1	1	1	1.9276	1	1	4.63221	1	1	1	1	1	35.5928	12.3686	47.2403	30.0562	28.2852	2.27062	2.25333	1	4.28422	2.10494	6.5256	1	1	11.2396	2.76625	1	7.09601
Eya1	43.8471	52.6787	26.216	19.5521	30.7583	13.908	16.4369	7.65404	264.774	214.089	7.26452	1	314.762	241.162	286.294	240.921	279.64	2.90593	1	1	1	1	1	1	1	1	6.29876	5.26795	4.04801
Eya2	5.43246	1	1	1	8.43958	1	1	1	1	1	1	1	279.563	209.899	231.329	244.242	123.37	86.1314	133.853	149.876	119.232	186.077	229.76	29.7016	23.6482	1	1	2.42265	1
F2r	30.5497	11.0486	11.0864	19.5521	1	1	1.90805	5.43603	1	15.6069	1	1	619.422	494.114	750.442	773.065	840.227	150.298	160.173	324.236	494.728	430.821	450.784	173.21	236.193	1	1	1	1
Fam189b	2.47749	12.4842	45.6684	37.1766	60.5167	73.9301	80.9086	32.0522	37.4389	62.8645	8.30861	1	1106.75	880.648	785.34	814.574	597.141	912.668	855.773	1707.71	1293.89	1141.85	1320.51	887.881	784.978	31.7187	22.1951	45.1022	40.6241
Fam19a3	1	1	1	1	1	1	1	3.21801	1	1	1	1	33.1652	69.2118	69.0518	36.6976	59.7046	4.81185	7.26666	3.01184	1	5.97222	13.1563	14.3941	4.48435	1	1	1	4.04801
Fasl	8.38743	1	56.4752	56.6563	38.1979	11.3264	3.72416	14.3081	1	1	1	1	1066.09	1110.86	1217.21	1204.76	963.424	78.5077	83.7199	1	1	114.809	110.407	30.6584	16.6796	4.41318	1	1	1
Fbxl2	12.8199	9.61312	8.92503	22.3349	1	4.22699	7.35636	7.65404	16.2282	18.1846	26.0581	1	133.909	131.739	170.257	198.582	162.231	2.27062	11.0267	6.36491	5.37896	33.5957	14.2614	14.3941	1.87109	14.6527	11.5975	33.721	33.0041
Fbxo27	3.95497	1	6.0432	14.9141	1	1	1.90805	3.21801	1	4.43691	7.26452	18.9541	67.1511	91.949	63.817	48.3201	47.3022	20.6946	4.76	5.02368	6.4737	42.4352	67.3072	17.2643	20.1639	7.82637	2.76625	3.8453	1
Fcrl6	2.47749	1	9.64549	4.71042	8.43958	2.9362	1	3.21801	1	1	1	1	14.9585	22.3162	33.281	43.3391	53.09	1	1	1	1	8.1821	1	3.87016	1.87109	1	1	1	1
Fgf13	1	2.43552	1.72046	4.71042	1	2.9362	1.90805	5.43603	1.54386	1	1	1	52.5857	55.001	59.4547	41.6787	37.3803	74.0605	97.5066	141.158	227.611	197.126	157.927	71.7974	60.2339	4.41318	1	1	1
Fhl2	1	1	1	1	1	1	1	3.21801	1	1.85923	1	1	130.875	87.6858	164.15	106.433	72.9338	1	7.26666	3.01184	9.75792	56.2469	66.2021	2.91344	9.71086	1	1	2.42265	1
Fibcd1	1	1	1	1	4.71979	1	1	1	1	1	1	1	18.5998	5.26324	21.0665	19.2639	13.4024	1	1	3.68245	1	6.52469	1	15.3508	13.1952	4.41318	2.76625	2.42265	1
Fkbp10	1	1	1	1	4.71979	2.9362	1	12.0901	1	1	1	1	61.6891	6.68432	46.3678	45.8296	36.5535	1	2.25333	1	1	1	1	1.95672	1	1	1	1	1
Fzd5	15.7749	16.7907	6.76366	9.34844	1	29.3975	25.5174	20.9621	7.52638	3.57769	7.26452	14.4656	133.302	161.582	167.64	200.243	175.46	7.9884	12.28	12.4004	8.66318	19.7839	44.0997	1	10.5819	31.7187	11.5975	15.2265	11.668
Gata3	1	1	8.20458	31.611	30.7583	1	7.35636	5.43603	1.54386	3.57769	7.26452	1	930.756	664.644	991.24	918.346	714.55	795.136	542.44	418.121	310.811	900.972	697.226	1427.47	1520.17	7.82637	6.29876	3.8453	4.04801
Gem	116.244	95.7443	7.48412	31.611	38.1979	35.8515	33.6899	47.5783	172.861	187.453	1	9.97705	1121.93	1170.55	1312.31	1273.66	702.974	1	1	1	3.18948	139.67	214.288	31.6151	45.4254	1	4.53251	1	1
Gimap3	206.371	243.603	30.5388	28.8281	1	2.9362	1	29.8342	17.3159	9.59229	1	3.24426	4706.22	3803.81	4454.03	4273.09	4391.44	7617.72	6518.33	5877.58	5219.63	6446.66	7183.18	8973.13	9650.89	1	2.76625	6.6906	4.04801
Gimap4	526.985	882.409	8.20458	2.85521	8.43958	3.5816	1	27.6162	8.61411	1	4.13226	1	7930.63	5943.95	6985.03	6160.92	4924.74	4477.39	5164.73	3169.65	3436.29	5039.52	5147.55	5843.7	5427	1	1	1	1
Gimap5	104.424	163.214	3.88183	13.0589	8.43958	1.6454	3.72416	3.21801	49.9478	43.9614	1	3.24426	1398.67	1241.6	1239.02	1169.89	955.983	417.763	403.32	770.864	616.244	1152.35	1108.33	703.233	588.112	1	1	1	1
Gimap7	116.244	207.715	3.88183	4.71042	1	1	1	1	11.8773	4.43691	1	1	1287	829.489	992.113	689.217	533.475	342.796	369.48	406.05	396.201	849.592	784.53	629.566	840.727	1	1	1	7.09601
Gimap8	29.0722	123.019	13.9682	13.9865	8.43958	1	1	5.43603	23.2985	12.17	5.17635	1	1058.81	1143.55	1136.94	1336.76	1341.28	913.304	1053.8	758.122	887.739	1069.47	1148.11	950.068	988.812	11.2396	18.6625	1	4.04801
Gimap9	159.091	250.78	6.0432	7.49323	4.71979	2.9362	1	5.43603	97.2641	140.195	129.423	133.411	977.487	1061.12	1107.28	965.666	1132.1	775.442	820.679	646.801	483.78	891.58	819.894	832.391	850.309	14.6527	9.83127	1	1
Gm20743	5.43246	5.30656	1	9.34844	1	1	3.72416	1	1	5.29614	1	25.6869	73.22	40.7902	27.1738	81.5272	18.3633	1	6.01333	1	6.4737	40.7778	31.9434	1	1.87109	1	1	1	1
Gm4759	58.6219	79.9536	3.88183	2.85521	1	9.39018	1	1	66.2638	69.7383	1	1	2549.33	2122.67	2349.66	1780.07	2490.57	976.834	1113.96	947.906	909.634	1301.51	1335.99	1172.98	1129.06	18.0659	9.83127	1	1
Gp1bb	1	1	1	1	1	1	1.90805	1	1	1	7.26452	1	16.1723	13.7897	62.0721	84.8479	101.046	1	1	1	1	1	1	1	1	1	1	1	1
Gpc1	15.7749	3.87104	43.507	38.1042	19.599	58.4405	84.5408	71.9764	42.8776	32.7915	252.625	317.441	142.406	101.897	352.601	175.337	596.314	8.62371	13.5333	26.4833	10.8527	43.5401	9.84096	22.0479	13.1952	11.2396	4.53251	3.8453	23.8601
Gprin3	2.47749	1	6.76366	2.85521	1	1	2.8161	9.87205	45.053	34.5099	2.04409	7.73279	337.824	474.219	452.934	414.428	411.932	58.1778	59.9066	225.655	206.811	181.105	235.286	76.581	122.081	4.41318	4.53251	63.5967	29.9561
Gpx7	15.7749	18.2262	1	4.71042	1	1	1	1	1	1	1	1	18.5998	19.474	9.72459	12.6225	19.1902	1	3.50666	1	7.56844	2.65741	1	1.95672	3.61326	1	1	3.8453	1
Gzma	8.38743	2.43552	1.72046	1	1	12.6172	1	27.6162	52.1233	1	1	1	15568.4	16633.3	31131.2	26316.8	36266.4	2.27062	1	1.67061	1	223.093	59.5714	1.95672	1	1	1	1	1
Gzmb	1	1	1	6.56563	1	1	1	1	1	1	1	1	856.716	815.278	2778.04	2275.69	3853.18	1	1	3.01184	7.56844	29.7284	7.63072	23.9613	1	4.41318	8.06502	2.42265	1
Gzmk	1	1	1	1	1	1	2.8161	1	1	1	1	1	81.7164	46.4745	80.3937	42.5089	10.0951	1	1	1	1	1	7.63072	1	1	1	1	1	1
Gzmm	8.38743	5.30656	11.8069	14.9141	1	6.16319	2.8161	1	6.43865	6.15537	2.04409	3.24426	244.363	198.53	64.6895	107.263	21.6706	9.25902	2.25333	7.03552	6.4737	55.142	48.5202	3.87016	5.35543	11.2396	32.7926	10.9586	5.57201
Heatr9	1	1	16.8501	25.1177	38.1979	54.5681	86.3569	98.5926	6.98251	1	1	1	170.929	228.373	162.405	207.714	368.937	1	1	1	1	40.7778	42.9946	1	1	1	1	2.42265	1
Ifitm10	15.7749	8.1776	13.9682	10.276	1	1	2.8161	3.21801	3.71932	3.57769	206.685	236.648	592.718	622.011	1084.59	724.085	934.485	14.3415	24.8133	98.9095	61.2107	142.432	176.714	4.82689	8.83978	7.82637	2.76625	5.26795	2.524
Ifng	1	1	1	1	1	1	1	1	1	5.29614	1	1	67.758	107.581	80.3937	93.1497	68.7997	1	1	1	1	18.1265	12.0512	1	1	1	1	1	1
Il12rb1	58.6219	16.7907	1	2.85521	1	1	3.72416	3.21801	15.6843	25.9176	12.485	12.2213	377.879	201.372	336.024	216.016	225.896	17.518	12.28	53.3078	99.5266	205.966	156.822	93.802	95.9484	4.41318	6.29876	6.6906	1
Il12rb2	9.86491	1	217.858	154.982	198.149	149.442	106.334	67.5404	126.633	116.996	4.13226	3.24426	629.739	641.907	876.948	848.611	1429.75	1.63531	1	5.69429	3.18948	92.7098	80.5687	8.65377	1	65.8505	78.7152	35.1436	49.7681
Il18r1	3.95497	8.1776	13.2478	19.5521	4.71979	2.2908	7.35636	7.65404	1	5.29614	165.966	146.877	650.98	1201.81	960.704	1188.15	1228.01	133.144	204.04	92.2034	192.58	242.429	293.857	88.0616	81.1399	1	1	9.53591	4.04801
Il18rap	2.47749	1	34.8615	24.1901	56.7969	16.4896	13.7127	18.7441	10.7896	4.43691	3479.9	2207.11	4726.86	4176.13	6446.72	4889.92	7110.04	1	12.28	33.1894	52.4528	542.972	523.722	13.4374	31.488	7.82637	11.5975	18.0718	4.04801
Il2rb	61.5769	214.892	35.582	17.6969	1	10.681	1	16.5261	13.5089	6.15537	1	1	9433.9	8486.26	7594.88	7763.99	5648.21	30.8595	36.0933	448.97	550.56	3203.11	3273.26	2948.66	2687.43	1	1	1	1
Itga2	18.7298	3.87104	2.44092	2.85521	1	1	2.8161	3.21801	2.08773	9.59229	4.13226	3.24426	1128.6	1223.13	1097.68	1219.7	1068.43	27.0477	31.08	21.789	9.75792	66.7438	24.2075	20.1344	21.9061	14.6527	6.29876	3.8453	4.04801
Itk	12.8199	11.0486	6.0432	19.5521	4.71979	1.6454	1	1	5.89478	5.29614	102.276	164.831	935.611	644.749	586.42	541.446	570.682	3354.16	3075.42	3412.41	3329.01	2544.57	2131.67	1653.26	1660.42	4.41318	8.06502	6.6906	4.04801
Itm2a	33.5047	68.4694	6.0432	1	1	47.4687	86.3569	162.915	21.6669	80.9083	3.08817	1	261.356	272.426	332.534	292.392	311.886	854.855	749.239	208.219	140.032	260.108	251.862	784.555	582.015	65.8505	25.7276	1	7.09601
Kcnc1	1	1	1	1	1	1.6454	1	1	1	1.85923	1	1	17.9929	32.2637	24.5564	15.9432	10.0951	1	1	36.5425	23.9895	9.28703	23.1024	1	2.74217	4.41318	6.29876	1	1
Kcnip3	8.38743	1	342.497	303.399	328.342	228.826	171.714	125.209	12.4212	13.0292	32.3226	27.9311	369.989	460.008	448.571	527.333	407.798	1.63531	1	1	1	3.76234	1	1	1	11.2396	11.5975	13.8039	1
Kcnk5	70.4418	144.552	29.0979	19.5521	4.71979	1	1.90805	1	1	7.0146	1	1	185.495	163.003	174.619	210.205	178.767	1	1	1	1	23.0988	4.31536	21.0911	23.6482	4.41318	4.53251	3.8453	1
Kcnq5	21.6848	31.1459	6.0432	1	1	2.9362	1	9.87205	1	9.59229	2.04409	1	64.1166	47.8956	57.7098	74.8858	155.616	8.62371	4.76	13.071	6.4737	12.6018	2.10512	22.0479	34.9724	1	2.76625	1	1
Kctd15	1	1	1	1.9276	4.71979	1	1	1	1	1	1	1	7.6758	26.5794	14.9593	14.2828	39.8608	1	3.50666	8.37675	7.56844	13.1543	5.42048	1	1	1	1	1	1
Khdc1a	1	1	1	7.49323	12.1594	1	1	3.21801	1	1	1	1	39.2341	59.2642	56.8373	66.584	97.7385	1	1	1.67061	1	1	3.21024	24.918	21.9061	7.82637	1	1	1
Khdc1b	5.43246	3.87104	1	1	1	1	2.8161	12.0901	1	1	1	1	86.5716	106.16	138.848	131.338	158.097	2.27062	1	1	1	1.55247	1	1	1	1	1	2.42265	1
Khdc1c	1	1	1	1.9276	1	1	1	1	1	1	1	1	13.1378	6.68432	9.72459	15.9432	34.073	1	1	1	1	1	1	1	3.61326	1	1	1	1
Kifc3	3.95497	1	6.76366	17.6969	8.43958	2.2908	8.26442	5.43603	6.98251	3.57769	3.08817	1	173.357	137.424	96.098	152.922	57.2241	6.08247	6.01333	9.04736	9.75792	46.3025	13.1563	8.65377	5.35543	45.3714	53.9876	65.0193	87.8682
Klf12	15.7749	8.1776	1	3.78281	8.43958	3.5816	1	3.21801	1	4.43691	1	14.4656	90.2129	145.95	212.135	221.827	218.455	1	1	1	3.18948	14.2593	12.0512	3.87016	3.61326	4.41318	1	1	1
Klhl3	2.47749	6.74208	8.20458	3.78281	1	1.6454	4.63221	5.43603	2.08773	13.8884	1	1	33.1652	40.7902	35.8983	72.3953	5.13413	385.362	315.586	173.348	133.464	141.88	126.984	223.916	240.549	11.2396	1	3.8453	4.04801
Klhl30	1	1	2.44092	1	1	1.6454	1	1	6.43865	2.71846	1	1	257.715	354.849	351.728	367.938	360.669	1	1	1	1	8.73457	5.42048	1	1	4.41318	1	1	10.144
Klhl4	1	1	1	2.85521	8.43958	2.2908	2.8161	1	1	1.85923	1	1	259.535	211.32	177.237	225.978	120.063	5.44716	4.76	1	4.28422	30.8333	31.9434	1	10.5819	1	1	1	1
Klra1	1	3.87104	1.72046	5.63802	8.43958	1	1.90805	7.65404	1	1	1	5.48852	1341.01	1061.12	939.765	827.857	673.209	1	1	1	1	202.099	118.143	1	1	4.41318	8.06502	1	4.04801
Klra10	1	1	1	1	1	2.9362	3.72416	1	1	1	1	7.73279	130.268	134.581	134.486	141.3	189.516	1	1	1	1	5.41975	3.21024	1	1	1	1	1	1
Klra13-ps	1	1	1	4.71042	1	17.135	5.54026	3.21801	1	5.29614	1	1	6820.63	7802.72	5774.93	7284.98	6783.45	1	1	1	1	55.6944	30.8383	1	3.61326	7.82637	2.76625	2.42265	1
Klra14-ps	1	1	1	2.85521	1	3.5816	1.90805	1	1	1.85923	1	3.24426	1422.94	1686.4	1608.07	1722.79	1954.79	1	1	1	4.28422	22.5463	2.10512	1	1	1	6.29876	1	1
Klra3	1	1	19.0114	15.8417	60.5167	4.22699	27.3335	16.5261	1	2.71846	1	1	630.952	542.431	664.068	774.725	795.579	1	1	1	1	13.1543	24.2075	1	1	1	2.76625	3.8453	2.524
Klra4	1	1	1	4.71042	1	21.6528	1.90805	14.3081	23.2985	1	1	1	6818.2	8203.47	6449.34	6748.68	5204.21	1	1	1	1	13.1543	3.21024	1	1	1	1	1	7.09601
Klra5	1	1	12.5273	14.9141	8.43958	56.5043	58.2073	60.8864	4.26319	3.57769	2.04409	3.24426	188.529	73.475	116.165	64.9237	91.9508	2.27062	1	1	1	16.4691	25.3126	1	1	1	4.53251	1	1
Klra6	1	1	5.32275	1	1	1	1.90805	5.43603	1	1	1	1	232.832	252.531	195.558	131.338	79.5484	1	1	1	1	51.2747	51.8355	1	2.74217	4.41318	1	3.8453	1
Klra7	3.95497	1	1	1	1	1	2.8161	3.21801	2.08773	1	1	1	4247.41	3714.28	3752.57	3209.64	2427.73	1	1	1	1	110.941	66.2021	1	1	1	1	1	1
Klra8	1	1	2.44092	3.78281	1	1.6454	1	3.21801	10.7896	3.57769	1	1	3119.2	3562.22	2988.3	3340.8	3188.41	1	1	1	1	2.10494	5.42048	1	1	1	1	1	1
Klra9	1	1	1	1	1	1	1	1	1	1	1	3.24426	547.808	532.484	748.697	709.972	1590.16	1	1	1	1	2.65741	7.63072	1	1	1	1	2.42265	1
Klrb1	14.2974	25.4038	2.44092	3.78281	8.43958	2.2908	1	1	1	1	1	1	168.502	182.898	185.961	166.205	78.7216	4.81185	1	1	1	2.65741	4.31536	2.91344	1.87109	4.41318	4.53251	6.6906	1
Klrb1a	1	1	6.76366	1.9276	4.71979	1.6454	1	7.65404	1	1	1	1	685.573	752.751	618.701	734.047	657.499	1	1	1	1	20.3364	20.8922	1	1	1	1	1	1
Klrb1b	1	1	19.0114	65.9323	34.4781	3.5816	10.0805	12.0901	1	20.7623	1	1	275.921	239.741	379.647	363.788	743.489	1	1	1	1	18.1265	33.0485	1	1	1	1	2.42265	1
Klrb1c	3.95497	2.43552	21.1728	7.49323	27.0385	8.09939	6.44831	5.43603	22.2107	1.85923	1	1	6857.65	7096.45	7429.98	7788.89	7732.64	1.63531	1	1.67061	1	511.481	357.954	1	3.61326	1	2.76625	3.8453	8.62002
Klrb1f	1	2.43552	129.962	146.634	157.231	5.51779	7.35636	40.9242	30.3687	31.073	47.9839	50.3738	2290.19	2084.3	1987.59	1749.35	1387.59	2.27062	2.25333	1	5.37896	119.228	56.256	1	5.35543	1	11.5975	65.0193	55.8641
Klrc1	18.7298	1	3.16137	1.9276	19.599	1	1	14.3081	1	1	1	3.24426	1427.19	1473.24	1028.76	1061.14	1277.62	1	1	1	2.09474	449.052	524.827	1	1	1	1	1	1
Klrc2	2.47749	1	5.32275	1.9276	1	5.51779	2.8161	9.87205	8.07024	1	1	1	2729.58	3373.22	2762.33	3425.48	3035.45	1	1	1	2.09474	185.525	171.189	1	1	4.41318	1	1	5.57201
Klrc3	1	1	1	1	1	1	2.8161	1	1	1	1	1	413.686	401.744	407.566	323.939	288.735	1	1	1	1	17.5741	16.4717	1	1	1	6.29876	1	1
Klrd1	1	1	591.775	662.382	904.909	363.069	130.851	823.883	948.412	1087.06	1	1	4666.77	5156.67	4529.93	4700.63	6040.13	86.1314	53.64	880.174	802.35	775.561	944.773	1	6.22652	28.3055	9.83127	12.3812	1
Klre1	1	1	6.0432	9.34844	23.3187	13.2626	10.0805	25.3981	4.26319	1	1	1	5378.66	6071.85	5446.01	5581.45	5609.35	1	1	5.02368	1	307.62	419.841	1	1	4.41318	2.76625	3.8453	1
Klrg1	1	1	3.88183	13.0589	4.71979	1	3.72416	23.1801	1	1	1	1	252.253	180.056	1091.57	549.747	1762.14	2.90593	1	1	2.09474	8.1821	2.10512	1	2.74217	4.41318	2.76625	1	1
Klri2	2.47749	1	493.073	414.712	436.216	102.973	36.414	136.299	139.142	124.729	1	1	6446.78	6697.12	6321.96	6057.97	5219.09	1	1	1	1	125.306	80.5687	1	1	7.82637	6.29876	32.2983	19.288
Klrk1	379.236	1	196.964	154.982	309.743	448.907	362.405	555.503	109.773	79.1898	26.0581	25.6869	12277.2	15027.5	11937.1	13014.9	11908.1	4.17654	2.25333	166.641	225.422	875.558	668.493	1	11.453	41.9582	15.13	143.265	86.3442
Lat	3.95497	2.43552	2.44092	4.71042	15.8792	2.9362	1	12.0901	8.61411	19.903	1	16.7098	371.203	330.69	336.024	328.92	352.401	2290.65	2358.52	2241.52	2122.61	1789.34	1783.56	1916.36	1812.86	4.41318	6.29876	3.8453	4.04801
Lck	40.8921	236.425	11.8069	26.9729	23.3187	2.2908	8.26442	25.3981	20.0353	9.59229	3.08817	5.48852	7029.4	5689.58	6576.72	5705.15	4917.3	6536.42	6534.62	7158.46	6747.88	7150.5	6946.68	5652.35	5220.55	1	1	8.11326	2.524
Lef1	37.9371	26.8394	1.72046	2.85521	1	1	1.90805	18.7441	4.80705	1	1	1	430.679	420.218	497.429	401.976	409.452	4564.42	3967.8	4280.18	3590.65	1970.55	2041.05	1823.55	1918.26	7.82637	1	1	2.524
Lpin1	142.839	48.3721	256.042	211.566	120.033	404.374	398.727	202.839	213.107	317.196	22.9258	30.1754	1155.31	1022.76	1676.12	1358.34	1920.89	267.194	163.933	294.729	247.317	458.997	330.326	233.483	175.217	144.354	195.288	251.387	260.081
Ltbp3	1	1	10.366	1	1	3.5816	3.72416	1	1.54386	3.57769	1	1	13.1378	9.52647	14.9593	12.6225	43.9949	1.63531	1	1	2.09474	2.65741	1	1	4.48435	11.2396	1	1	4.04801
Mcam	5.43246	1	1	1	1	1	1.90805	1	1.54386	1.85923	58.4248	50.3738	277.135	283.795	330.789	396.995	809.635	1	1	2.34123	1	12.6018	5.42048	4.82689	5.35543	1	1	9.53591	4.04801
Ms4a15	1	1	1.72046	1	1	1	1	1	1.54386	6.15537	1	7.73279	18.5998	23.7373	14.9593	32.5467	48.9559	1.63531	1	1	1	1	1	1.95672	1	1	2.76625	1	1
Ms4a4b	20.2073	1	38.4638	27.9005	27.0385	24.2344	3.72416	105.247	15.6843	1	7.26452	5.48852	6367.28	6047.69	6015.73	5586.43	4441.88	5328.7	5540.73	5833.32	5562.28	5603.04	4808.27	5032.4	5318.98	48.7846	57.5201	131.884	115.3
Myo6	34.9822	32.5814	26.9365	8.42084	8.43958	74.5755	106.334	58.6683	34.7196	24.1992	25.014	32.4197	440.389	320.743	411.056	328.92	371.418	146.486	259.186	7.03552	14.1369	35.8055	54.0458	129.201	161.28	28.3055	16.8963	15.2265	5.57201
Ncald	45.3246	55.5497	96.1004	127.154	105.154	1.6454	3.72416	1	236.493	208.933	1	7.73279	325.08	344.901	343.876	265.827	367.283	1	1	1	8.66318	91.0524	97.1455	10.5672	8.83978	7.82637	6.29876	1	1
Ncr1	1	1	17.5705	9.34844	41.9177	9.39018	1	122.991	22.2107	3.57769	1	1	8809.41	8895.53	9297.92	8965.26	8861.26	1	1	1	1	144.642	125.879	1	1	11.2396	2.76625	1	2.524
Ndnf	1	1	1	1	34.4781	12.6172	6.44831	1	1	3.57769	5.17635	3.24426	72.6131	87.6858	158.043	216.846	281.294	1	6.01333	4.35307	10.8527	8.73457	8.73584	7.69705	8.83978	7.82637	11.5975	18.0718	20.812
Nebl	27.5947	9.61312	2.44092	12.1313	8.43958	1	3.72416	1	1	13.8884	1	9.97705	133.909	138.845	169.384	125.527	135.772	36.5773	16.04	3.01184	5.37896	96.5771	47.4151	2.91344	6.22652	11.2396	6.29876	2.42265	5.57201
Nkg7	1	1	12.5273	4.71042	30.7583	3.5816	1	76.4125	12.965	2.71846	128.379	81.7934	13919.4	13231.2	16655.4	14699.3	15374.2	3.54124	1	2857.14	2656.84	3399.24	3373.83	36.3987	24.5193	1	1	1	1
Nlrc3	1	18.2262	10.366	16.7693	8.43958	1.6454	6.44831	7.65404	21.6669	16.4661	15.6172	1	884.633	745.645	894.398	636.916	933.659	456.516	455.96	738.004	850.518	739.651	645.285	619.999	418.25	4.41318	6.29876	6.6906	5.57201
Nrarp	1	1	1.72046	1	1	1	1	1	1	1	1	1	55.0133	76.3172	144.956	163.715	116.756	1	4.76	1	2.09474	3.76234	2.10512	4.82689	1	21.4791	32.7926	2.42265	4.04801
Osbpl3	54.1895	123.019	150.135	302.472	272.545	217.209	377.842	366.972	31.4564	35.3691	14.5731	7.73279	1648.71	1716.24	1861.95	1827.39	1958.92	1	7.26666	2.34123	2.09474	169.503	134.72	85.1915	98.5617	110.222	147.599	89.2044	49.7681
Pald1	71.9193	1	41.3456	13.9865	19.599	1	7.35636	3.21801	1	1	5.17635	1	120.557	157.319	330.789	231.789	225.07	1	1	2.34123	9.75792	1	6.5256	1	1	1	2.76625	1	2.524
Pard6g	15.7749	6.74208	3.88183	7.49323	15.8792	14.5534	12.8047	7.65404	2.08773	1	1	1	31.3445	49.3167	53.3475	22.5846	91.1239	14.3415	52.3866	38.5543	45.8843	30.2809	47.4151	147.378	158.667	1	4.53251	3.8453	2.524
Pde1c	2.47749	1	16.8501	13.9865	4.71979	6.80859	7.35636	7.65404	9.70184	18.1846	4.13226	5.48852	75.0407	72.0539	47.2403	54.1314	63.8387	5.44716	1	1	3.18948	9.28703	4.31536	7.69705	3.61326	24.8923	13.3638	15.2265	2.524
Pdgfb	34.9822	3.87104	64.4003	90.9777	79.1156	40.3693	52.759	60.8864	1	1	1	1	317.797	212.741	260.12	269.147	296.177	1	3.50666	1.67061	3.18948	82.2129	75.0431	1.95672	1	69.2637	53.9876	9.53591	13.192
Pear1	18.7298	61.2918	1	13.9865	1	3.5816	4.63221	7.65404	15.1405	2.71846	1	1	1267.58	901.964	1081.98	1133.36	984.095	98.2023	92.4933	94.2152	48.0738	519.768	459.625	352.117	406.926	4.41318	15.13	6.6906	7.09601
Pglyrp2	1	5.30656	104.025	122.516	131.193	19.0712	18.253	29.8342	8.61411	12.17	1	1	568.443	433.008	481.725	385.372	280.467	375.197	467.24	289.364	307.527	366.182	383.372	447.789	325.915	1	1	1	7.09601
Phactr3	1	1	3.88183	2.85521	8.43958	1	5.54026	1	2.63159	1	1	1	311.728	266.742	399.714	290.732	344.959	1.63531	1	3.68245	3.18948	9.8395	2.10512	1	1.87109	4.41318	6.29876	13.8039	1
Pkd1l2	3.95497	1	8.92503	6.56563	1	2.9362	1.90805	3.21801	3.17546	2.71846	1	1	22.2412	26.5794	36.7708	35.0373	12.5756	3.54124	1	1	3.18948	1.55247	7.63072	4.82689	10.5819	18.0659	13.3638	10.9586	20.812
Plekhf1	14.2974	23.9683	6.0432	7.49323	8.43958	4.22699	2.8161	16.5261	8.61411	9.59229	1	5.48852	126.626	89.1069	103.078	99.7911	190.343	1	1	1.67061	2.09474	27.5185	49.6253	1.95672	4.48435	18.0659	32.7926	8.11326	10.144
Plod2	12.8199	22.5328	4.60229	6.56563	1	1	2.8161	1	100.527	101.53	1	1	63.5097	83.4226	66.4344	105.602	110.141	1.63531	6.01333	3.01184	2.09474	12.6018	7.63072	15.3508	1.87109	4.41318	4.53251	1	2.524
Plscr4	5.43246	2.43552	1	1	4.71979	1	1	3.21801	5.35092	13.8884	3.08817	5.48852	403.368	660.381	427.632	585.445	478.905	1	14.7867	3.01184	1	28.6234	16.4717	1.95672	1	1	11.5975	5.26795	7.09601
Pogk	36.4597	55.5497	58.6366	78.9188	101.434	102.328	94.5294	56.4503	91.2816	80.049	7.26452	9.97705	508.967	683.118	783.595	772.235	1044.45	70.884	44.8666	43.9192	32.7475	207.071	199.922	99.5423	121.21	65.8505	87.5465	42.2569	55.8641
Ppm1j	1	2.43552	1	2.85521	1	12.6172	3.72416	9.87205	1	1	1	1	473.768	457.166	597.762	504.918	479.732	192.863	162.68	37.8837	11.9474	108.731	107.092	120.59	171.733	1	4.53251	2.42265	1
Prf1	135.451	98.6153	1	7.49323	1	1.6454	1	9.87205	14.5966	1	3.08817	7.73279	5668.75	5777.69	9780.39	7828.74	11803.1	192.228	211.56	406.05	443.275	401.54	288.331	33.5285	68.0736	1	2.76625	1	1
Prkcq	1	1	2.44092	1.9276	1	3.5816	14.6208	3.21801	5.35092	1	2.04409	14.4656	1182.01	1113.7	1321.9	1439.7	1309.04	2112.13	2322.17	2085.94	2364.54	1592.66	1806.77	2206.24	2260.6	1	2.76625	5.26795	1
Prss2	1	1	1	5.63802	1	1	1	1	1	1	1	1	39.841	12.3686	27.1738	26.7355	1	4.17654	6.01333	1	23.9895	12.0494	27.5229	1	4.48435	1	1	1	1
Ptpn4	15.7749	72.776	78.089	52.0183	30.7583	62.3129	62.7475	63.1044	153.282	91.219	2.04409	1	454.347	620.59	563.736	631.935	769.947	42.2951	56.1466	114.334	101.716	234.142	150.191	96.6721	85.4954	35.1318	34.5588	8.11326	11.668
Qrfp	2.47749	1	5.32275	3.78281	1	1	1	1	2.08773	5.29614	3.08817	1	151.509	143.108	221.732	142.96	190.343	16.2474	12.28	2.34123	5.37896	15.9167	17.5768	1.95672	7.0976	1	1	1	1
Rab27b	2.47749	1	1.72046	1	1	1.6454	6.44831	5.43603	1	26.7769	1	7.73279	33.1652	104.739	72.5416	90.6592	86.9898	1	1	1	1	1	14.2614	1	1.87109	11.2396	6.29876	2.42265	1
Rac3	2.47749	2.43552	3.88183	8.42084	1	4.87239	13.7127	18.7441	6.43865	1.85923	1	1	44.6961	45.0534	75.159	83.1876	172.98	1.63531	1	4.35307	1	1.55247	1	2.91344	1.87109	1	6.29876	6.6906	4.04801
Rasgef1c	1	1	1	1	1	1	3.72416	1	1	1	1	1	13.7447	28.0005	23.6839	35.0373	10.9219	1	1	1	1	5.41975	3.21024	1.95672	4.48435	1	4.53251	8.11326	4.04801
Rasl12	5.43246	1	39.1843	46.4526	34.4781	1	3.72416	1	1	4.43691	1	1	309.907	334.954	405.821	379.561	343.306	1	1	1	1	22.5463	1	1	1	1	2.76625	3.8453	1
Rhoc	15.7749	8.1776	3.16137	1	1	6.80859	8.26442	23.1801	5.35092	1	102.276	142.389	62.9028	50.7378	96.098	91.4893	138.253	3.54124	6.01333	1	3.18948	10.9444	17.5768	3.87016	7.96869	11.2396	11.5975	1	8.62002
Rnf43	15.7749	21.0973	124.198	99.3261	64.2365	30.0429	47.3107	56.4503	1.54386	1	9.35269	5.48852	515.036	434.429	339.514	321.449	253.182	33.4008	64.92	13.7417	41.5054	36.9105	42.9946	51.7062	55.8784	1	4.53251	1	4.04801
S1pr5	1	1	1	2.85521	1	2.2908	4.63221	1	5.35092	1	1	25.6869	1479.99	1264.34	2339.19	1817.43	2683.22	1.63531	1	1	1	72.821	94.9352	1	1	3458.56	3250.91	570.06	423.149
Samd3	1	1	1.72046	1	8.43958	2.2908	1	14.3081	5.89478	3.57769	1	1	2603.95	2657	2473.55	2412.67	2218.54	1	3.50666	1	5.37896	416.457	383.372	9.61049	6.22652	4.41318	1	2.42265	1
Scml4	20.2073	1	9.64549	2.85521	4.71979	6.80859	2.8161	7.65404	49.404	23.3399	17.7054	3.24426	414.292	413.113	343.004	315.637	235.818	1255.1	943.506	1142.38	940.287	690.481	676.229	504.235	378.18	18.0659	1	9.53591	11.668
Serpinb6b	76.3518	68.4694	228.665	269.078	380.419	2941.44	3630.48	5457.31	129.352	139.336	1	1	2630.05	2526.26	2774.55	2376.14	1781.15	49.9188	44.8666	98.9095	102.811	552.364	565.717	142.595	97.6906	1	1	1	1
Serpinb9	99.9915	48.3721	162.383	259.802	380.419	1868.14	3167.38	3194.94	64.6322	116.996	1	7.73279	2110.55	2814.74	3279.7	2895.83	2850.24	60.0837	107.533	153.9	110.474	283.312	314.854	110.066	162.151	59.0241	45.1564	20.9171	4.04801
Serpinb9b	1	15.3552	1.72046	1.9276	1	4.87239	21.8852	7.65404	1.54386	1	1	1	245.577	278.11	680.645	616.162	1041.97	1	1	1	2.09474	4.31481	4.31536	4.82689	5.35543	1	2.76625	2.42265	7.09601
Sh2d1a	1	1	1	3.78281	1	1	1	1	2.08773	2.71846	1	1	777.213	809.594	792.32	800.461	537.609	408.868	434.653	312.165	270.306	462.312	483.938	395.169	346.821	4.41318	1	1	1
Sh2d2a	12.8199	61.2918	1.72046	9.34844	1	2.2908	1.90805	23.1801	2.63159	3.57769	1	1	3067.01	1832.77	2388.92	1673.81	1229.66	1060.06	628.92	1006.25	683.023	1248.47	765.743	1124.19	806.755	7.82637	2.76625	1	1
Sidt1	1	12.4842	2.44092	4.71042	4.71979	4.87239	1.90805	3.21801	1	3.57769	1	1	749.903	634.801	490.449	489.144	238.299	739.229	484.786	1511.22	1455.91	1429.13	1466.39	576.946	602.05	7.82637	9.83127	2.42265	8.62002
Skap1	17.2523	2.43552	5.32275	5.63802	4.71979	4.22699	6.44831	18.7441	13.5089	1.85923	2.04409	3.24426	1927.27	1768.82	1601.09	1623.17	1095.72	2544.78	2757.08	2485.62	2361.26	1717.52	1738.25	1979.5	2196.14	18.0659	4.53251	1	4.04801
Slc2a10	1	1	1	1	1	1	1	1	1	1	1	1	19.2067	22.3162	36.7708	29.226	30.7657	1.63531	1	1	1	1	2.10512	1	1.87109	1	1	1	4.04801
Slfn10-ps	60.0994	62.7273	16.8501	8.42084	4.71979	3.5816	1	1	32.0003	21.6215	34.4108	9.97705	408.83	450.061	316.83	459.258	448.312	179.522	112.547	269.245	222.137	114.256	194.396	197.128	214.416	1	2.76625	2.42265	10.144
Soat2	26.1173	32.5814	13.2478	15.8417	19.599	21.6528	8.26442	1	5.35092	19.0438	4.13226	21.1984	226.763	244.004	206.028	204.393	244.913	2.90593	1	1	2.09474	40.7778	36.3639	1	1	28.3055	8.06502	13.8039	14.716
Sorbs1	12.8199	11.0486	37.0229	31.611	19.599	20.362	10.0805	25.3981	14.0528	15.6069	26.0581	16.7098	143.012	133.16	166.767	109.753	196.131	95.0257	51.1333	63.367	37.1264	147.957	58.4663	91.8885	134.276	14.6527	38.0913	15.2265	19.288
Sox6	1	1	1	4.71042	4.71979	4.87239	2.8161	5.43603	1	3.57769	6.22043	1	74.4338	57.8432	32.4085	29.226	31.5925	1	1	1	1	1.55247	1	1.95672	1	24.8923	4.53251	1	1
Spin2c	9.86491	18.2262	1	1	1	1	1	3.21801	1	1	1	1	115.095	148.792	89.1183	149.602	46.4754	23.8711	16.04	43.2486	27.2738	67.8487	49.6253	66.0571	60.2339	1	1	1	1
Spry2	20.2073	3.87104	3.16137	11.2037	1	8.09939	7.35636	9.87205	29.281	16.4661	57.3807	32.4197	1983.71	2089.99	1811.35	1554.26	1156.07	1	1	1.67061	3.18948	607.058	469.571	10.5672	3.61326	1	8.06502	6.6906	2.524
St5	9.86491	2.43552	11.0864	18.6245	4.71979	8.74479	15.5288	16.5261	7.52638	9.59229	7.26452	12.2213	226.156	205.635	262.738	273.298	572.336	6.71778	9.77333	11.0592	9.75792	11.4969	7.63072	18.221	7.96869	1	4.53251	5.26795	16.24
Stard10	17.2523	18.2262	6.0432	2.85521	1	13.2626	11.8966	9.87205	2.63159	2.71846	4.13226	1	37.4134	36.527	45.4954	45.8296	36.5535	5.44716	3.50666	1	9.75792	17.5741	16.4717	9.61049	4.48435	7.82637	2.76625	2.42265	2.524
Steap3	6.90994	1	1.72046	1.9276	1	1	1.90805	1	5.89478	7.0146	22.9258	3.24426	120.557	106.16	110.057	119.715	118.409	1	1	12.4004	5.37896	56.7994	10.9461	1	2.74217	14.6527	13.3638	69.2873	90.9162
Stk32c	1	1	60.798	54.8011	60.5167	6.80859	3.72416	23.1801	1	1	1	1	21.0274	18.0529	11.4695	8.4716	28.2852	1	1	1	2.09474	4.31481	1	1	1	1	1	1	1
Styk1	1	1	1.72046	6.56563	1	3.5816	2.8161	12.0901	2.08773	1.85923	94.9678	39.1525	886.453	1505.92	1141.3	1516.07	1408.26	1	1	2.34123	1	113.704	62.8867	4.82689	16.6796	1	8.06502	8.11326	5.57201
Syne3	5.43246	22.5328	16.1296	10.276	15.8792	2.2908	10.0805	7.65404	27.6494	27.6361	26.0581	43.641	127.84	263.9	233.946	341.373	423.508	12.4356	1	2.34123	6.4737	18.1265	10.9461	37.3554	11.453	86.3296	82.2477	106.276	90.9162
Sytl2	1	1	14.6887	6.56563	1	2.2908	4.63221	1	1.54386	2.71846	1	1	428.251	347.743	639.64	599.558	834.44	141.403	125.08	29.1658	30.558	165.636	124.773	261.228	246.646	11.2396	13.3638	8.11326	7.09601
Sytl3	1	1	6.0432	7.49323	4.71979	1.6454	3.72416	1	3.71932	7.0146	8.30861	1	721.986	779.751	893.525	769.744	1067.6	2.90593	8.51999	76.1087	65.5897	105.417	72.8328	1	1	4.41318	4.53251	2.42265	4.04801
Tbx21	68.9643	46.9366	139.328	211.566	190.709	10.681	7.35636	1	9.70184	1	1	1	2604.56	1949.3	3630.43	2885.87	3176.83	1	1	15.7535	2.09474	700.426	687.28	3.87016	5.35543	1	2.76625	1	1
Tgfb3	2.47749	2.43552	1.72046	7.49323	1	7.45399	8.26442	5.43603	1	1	1	7.73279	65.3304	55.001	66.4344	80.697	10.0951	10.5296	17.2933	1	1	17.5741	15.3666	1	11.453	1	6.29876	2.42265	4.04801
Thy1	1	1	1	1.9276	1	1	1	1	4.26319	2.71846	1	1	101.744	89.1069	88.2459	74.8858	12.5756	394.256	325.613	621.988	618.433	324.194	366.795	154.075	187.412	1	4.53251	1	1
Tmem151a	15.7749	1	2.44092	1	4.71979	3.5816	1	1	1	1	1	1	59.2615	55.001	101.333	115.564	120.063	1	1	1	1	1	1	1	1	11.2396	4.53251	1	2.524
Tmem171	1	1	4.60229	1	4.71979	1.6454	1	5.43603	1	1	5.17635	1	30.7376	46.4745	46.3678	40.8485	15.056	1	1	1	1	2.10494	6.5256	1	1	1	1	1	2.524
Tmem37	169.433	6.74208	3.88183	1	1	4.22699	1	1	2.08773	2.71846	1	1	266.211	302.269	331.662	278.279	269.718	2.27062	1	2.34123	1	47.9599	23.1024	1	1	1	11.5975	3.8453	8.62002
Tmprss6	3.95497	1	1	1.9276	8.43958	1	1	1	1	1	2.04409	1	43.4823	28.0005	17.5767	46.6598	1.82683	1	1	1	1	7.62963	1	1	1	1	4.53251	1	2.524
Tmtc1	27.5947	8.1776	1	12.1313	1	6.80859	11.8966	34.2702	16.7721	11.3107	1	3.24426	94.4611	46.4745	178.982	100.621	158.924	4.17654	2.25333	4.35307	1	5.41975	6.5256	1	1.87109	14.6527	9.83127	2.42265	2.524
Tnfrsf9	1	2.43552	24.0546	62.2219	112.594	65.5399	70.012	167.351	1	4.43691	1	5.48852	361.493	498.378	428.505	538.125	203.572	13.0709	6.01333	16.4241	40.4106	335.244	315.959	481.274	367.727	7.82637	2.76625	1	1
Tnik	11.3424	1	55.7548	33.4662	49.3573	1	6.44831	3.21801	2.08773	2.71846	9.35269	1	738.979	751.33	735.61	557.219	728.606	720.17	845.746	644.118	827.529	617.555	687.28	828.564	757.974	14.6527	22.1951	6.6906	7.09601
Tnni1	1	1	1.72046	1	1	9.39018	7.35636	20.9621	1	7.87383	1	1	87.1785	67.7907	37.6433	25.0751	11.7487	1	4.76	1	3.18948	13.1543	10.9461	1	7.0976	1	1	1	4.04801
Tox	2.47749	44.0656	7.48412	3.78281	1	1	2.8161	7.65404	5.89478	1	6.22043	3.24426	574.512	552.379	359.58	388.693	168.019	494	417.106	381.238	371.022	837.438	808.843	635.306	796.302	7.82637	2.76625	1	1
Tshz3	1	1	8.20458	10.276	8.43958	4.87239	8.26442	12.0901	4.26319	8.73306	2.04409	1	138.157	73.475	115.292	87.3385	108.487	10.5296	6.01333	6.36491	1	29.7284	38.5741	3.87016	3.61326	4.41318	1	1	2.524
Txk	11.3424	1	16.1296	20.4797	4.71979	13.2626	1.90805	18.7441	8.07024	3.57769	1	3.24426	2601.53	2352.89	2581.73	2415.16	2789.05	1324.35	1204.2	1256.39	1207.4	1097.1	1009.97	790.295	1016.69	11.2396	6.29876	6.6906	1
Ugcg	559.49	328.298	211.374	90.9777	97.7146	142.342	79.0925	60.8864	280.547	290.56	401.929	252.357	2716.84	2365.68	2812.93	1959.39	2491.4	901.233	671.533	932.482	559.317	890.475	732.59	547.288	558.495	652.918	642.15	217.243	223.504
Vegfc	1	1	11.0864	4.71042	1	1	5.54026	1	17.3159	17.3253	1	1	124.806	101.897	123.144	75.716	83.6825	1	1	1	1	5.41975	3.21024	1	1	212.617	151.132	1	11.668
Wdr95	2.47749	2.43552	3.88183	1.9276	1	7.45399	12.8047	14.3081	1	1.85923	1	1	101.137	97.6334	183.344	145.451	82.8557	1	1	10.3886	2.09474	13.1543	17.5768	1	14.0663	1	2.76625	3.8453	1
Wscd2	1	1	3.16137	4.71042	1	5.51779	4.63221	3.21801	1	3.57769	3.08817	1	104.778	77.7383	97.8429	59.1124	66.3192	54.3659	54.8933	41.2368	42.6001	26.4136	27.5229	18.221	16.6796	1	2.76625	3.8453	4.04801
Xcl1	1	1	2.44092	2.85521	8.43958	2.2908	1	145.171	1	1	1	1	606.677	616.327	267.1	553.898	79.5484	1	1	1	2.09474	152.376	185.555	1	1	1	1	1	1
Zap70	1	3.87104	1.72046	12.1313	1	2.2908	1	16.5261	1.54386	3.57769	1	1	1649.31	1243.02	1306.2	1213.89	744.316	1248.11	1145.29	1287.24	1266.52	1357.31	1369.14	1254.3	926.094	1	2.76625	2.42265	5.57201
Zfp827	20.2073	3.87104	1	2.85521	1	1	2.8161	3.21801	3.71932	1	2.04409	9.97705	101.137	70.6329	99.5878	87.3385	86.163	34.6714	59.9066	80.803	98.4319	126.41	153.507	130.157	76.7845	1	2.76625	1	4.04801
Zfpm1	12.8199	6.74208	3.88183	3.78281	1	2.2908	8.26442	1	1	1.85923	1	1	31.9514	42.2113	49.8577	43.3391	45.6486	12.4356	14.7867	31.1776	2.09474	37.463	35.2587	20.1344	14.9374	4.41318	2.76625	1	1

## Sheet: 580_Granulocyte_LEGs
Gene_Symbol	B.PB.Sp#1	B.PB.Sp#2	DC.4+.Sp#1	DC.4+.Sp#2	DC.4+.Sp#3	DC.8+.Sp#1	DC.8+.Sp#2	DC.8+.Sp#3	DC.pDC.Sp#1	DC.pDC.Sp#2	GN.BM#1	GN.BM#2	NK.27+11b-.Sp#1	NK.27+11b-.Sp#2	NK.27+11b+.Sp#1	NK.27+11b+.Sp#2	NK.27-11b+.Sp#2	T.4.Nve.Sp#1	T.4.Nve.Sp#2	T.8.Nve.Sp#1	T.8.Nve.Sp#2	Tgd.Sp#3	Tgd.Sp#4	Treg.4.25hi.Sp#1	Treg.4.25hi.Sp#2	Mo.6C-.Bl#1	Mo.6C-.Bl#2	Mo.6C+.Bl#1	Mo.6C+.Bl#2
1700020L24Rik	1	1	2.44092	1	1	2.2908	1	3.21801	4.26319	1	92.8796	75.0607	22.2412	23.7373	28.0462	34.2071	22.4975	1	1	3.01184	1	7.62963	6.5256	9.61049	1.87109	11.2396	13.3638	2.42265	8.62002
1700029N11Rik	1	1	34.8615	28.8281	34.4781	45.5325	48.2187	38.7062	1	1	30.2344	48.1295	4.03445	1	1	1.83018	1	1	1	5.69429	1	1	4.31536	1	1	7.82637	6.29876	3.8453	2.524
1700047M11Rik	5.43246	1	1	1	1	1	6.44831	1	1	4.43691	1406.34	1345.31	1	1	1	5.15089	1	1	1	1	1	3.20988	1	1	1	7.82637	16.8963	5.26795	2.524
1810055G02Rik	20.2073	21.0973	22.6137	40.887	19.599	12.6172	12.8047	12.0901	36.8951	19.0438	533.484	622.661	1	1	1	1	1	20.0593	17.2933	4.35307	6.4737	17.0216	9.84096	27.7882	24.5193	24.8923	16.8963	19.4945	17.764
2310001H17Rik	175.343	127.326	111.95	108.602	160.951	97.8098	87.2649	176.223	101.615	102.389	945.898	1437.33	131.481	275.268	176.364	194.431	206.053	129.968	117.56	112.322	101.716	172.818	132.509	441.092	329.4	123.875	131.703	129.039	135.112
2610507I01Rik	33.5047	36.888	18.291	13.0589	19.599	13.908	13.7127	5.43603	48.8601	25.0584	689.053	427.41	22.8481	20.8951	14.9593	12.6225	5.13413	27.0477	7.26666	40.5662	29.4632	29.1759	33.0485	44.0525	21.035	14.6527	20.4288	77.8232	54.3401
4930463O16Rik	2.47749	1	2.44092	1	12.1594	1	1.90805	3.21801	1	1	86.6151	122.19	1	1	1	1	5.13413	1	1	1	1	1	1	1	1	1	1	1	1
4933408B17Rik	5.43246	6.74208	1.72046	10.276	4.71979	1.6454	7.35636	5.43603	1	13.0292	64.6893	68.3279	4.64134	2.42108	8.85213	4.32071	1	2.90593	6.01333	1	8.66318	8.1821	2.10512	6.74033	2.74217	28.3055	9.83127	3.8453	5.57201
4933412O06Rik	2.47749	1	3.88183	1	1	1	1	1	1	1	26.0581	108.725	2.21378	1	1	1	1	1	1	1.67061	1	1	1	1	1	4.41318	1	2.42265	1
5830432E09Rik	46.8021	108.664	100.423	45.525	71.676	74.5755	56.3912	85.2845	84.2113	56.8499	457.266	508.203	237.687	293.742	285.421	330.58	283.774	22.6005	22.3067	53.9784	11.9474	119.228	104.881	53.6197	50.6519	79.5032	91.079	77.8232	77.2002
6430548M08Rik	150.226	22.5328	157.339	100.254	86.5552	31.3337	59.1153	9.87205	21.123	8.73306	2251.01	1578.72	1	1	5.36229	3.49053	9.26825	1	1	7.70613	4.28422	39.1204	17.5768	1	5.35543	1072.74	995.401	449.135	625.841
9530077C05Rik	2.47749	8.1776	13.9682	4.71042	4.71979	4.87239	7.35636	3.21801	12.4212	2.71846	224.435	312.952	8.28269	6.68432	7.10721	10.9621	22.4975	4.81185	16.04	8.37675	10.8527	7.07716	12.0512	1	4.48435	7.82637	1	6.6906	7.09601
9830107B12Rik	1	1	1	1	1	1	1	1	1	1	1447.06	1408.15	1	1	1	1.83018	1	1	1	1	1	2.65741	1	1	1	4.41318	6.29876	8.11326	19.288
A530046M15Rik	1	1	1	3.78281	1	1	1.90805	1	1.54386	1	27.1022	21.1984	1	3.84216	1	1	1	1	1	1	1	1	3.21024	1	3.61326	1	1	1	1
A530064D06Rik	8.38743	1	27.6569	26.9729	38.1979	20.362	4.63221	25.3981	170.686	119.574	989.75	1197.19	2.21378	1	2.74492	2.66035	1	1	6.01333	4.35307	2.09474	1	12.0512	1	1	86.3296	84.014	167.45	135.112
AA467197	11.3424	6.74208	1	1	8.43958	1	1.90805	5.43603	1	3.57769	1229.89	3012.8	5.24823	1	1.87246	1	4.3073	1	1	1	1	2.10494	2.10512	2.91344	1	11.2396	2.76625	2.42265	1
Aatk	132.496	22.5328	1	11.2037	4.71979	6.80859	1.90805	1	1	2.71846	896.826	443.12	1	3.84216	1	1	16.7097	1	1	1	3.18948	1	1	1	1	7.82637	2.76625	83.5138	93.9642
AB124611	902.266	101.486	408.059	297.834	547.809	247.542	198.955	280.47	110.861	110.122	3772.24	4718.44	712.276	742.803	664.068	575.483	608.716	258.3	306.813	580.41	642.518	528.608	587.819	122.504	151.698	1270.7	1516.45	2210.38	2117.84
Abca13	1	1	11.0864	26.9729	1	19.7166	46.4026	43.1423	9.15797	3.57769	1779.08	1922.09	5.85512	15.2108	8.85213	8.4716	26.6316	4.17654	2.25333	1.67061	3.18948	12.6018	13.1563	2.91344	10.5819	14.6527	15.13	12.3812	4.04801
Abcd2	222.623	1	62.2389	87.2673	30.7583	48.7595	37.3221	7.65404	14.5966	2.71846	1756.11	1239.83	1	1	8.85213	3.49053	1	1	2.25333	1	1	13.1543	15.3666	1	3.61326	393.516	553.838	1028.15	878.826
Abhd5	68.9643	46.9366	51.432	87.2673	49.3573	99.1006	107.242	114.119	39.6144	50.8353	1752.98	2335.03	115.702	153.055	127.506	136.319	82.0289	53.7306	57.4	82.1442	59.0212	94.9197	98.2506	40.2256	83.7532	113.635	126.404	254.232	255.509
Abtb1	339.344	230.683	202.008	172.607	216.748	143.633	138.116	176.223	290.88	311.182	5600.44	6361.24	415.506	289.479	274.08	295.713	337.518	298.325	255.426	376.543	256.074	313.697	343.587	417.174	325.915	168.246	225.314	729.397	633.461
Acad12	48.2795	13.9197	11.8069	25.1177	8.43958	10.0356	11.8966	3.21801	22.7546	16.4661	153.437	254.602	28.917	49.3167	17.5767	30.8864	66.3192	13.0709	11.0267	21.789	19.6106	11.4969	23.1024	17.2643	34.1013	31.7187	48.6889	16.6492	25.3841
Acot1	54.1895	1	1.72046	11.2037	1	1	1	7.65404	4.26319	6.15537	242.184	153.61	1	2.42108	1.87246	4.32071	1.82683	1	1	1	3.18948	2.10494	2.10512	1	1	1	2.76625	10.9586	17.764
Acpp	1	3.87104	10.366	17.6969	8.43958	1	1	1	1	2.71846	1086.85	833.621	45.9099	15.2108	7.97967	7.64142	4.3073	105.826	118.813	157.253	134.558	104.312	49.6253	48.8361	8.83978	35.1318	16.8963	22.3398	22.336
Acsl1	122.154	75.647	248.117	242.177	220.468	143.633	158.093	103.029	412.162	607.615	2643.58	2294.64	28.917	42.2113	37.6433	30.8864	72.107	44.8363	91.2399	35.2013	37.1264	22.5463	18.6819	33.5285	60.2339	338.905	430.2	399.342	461.249
Acta2	3.95497	3.87104	1.72046	2.85521	1	1	8.26442	1	4.80705	18.1846	815.387	1026.63	1	1	3.61738	1	10.9219	7.35309	3.50666	1	4.28422	1	2.10512	3.87016	16.6796	4.41318	11.5975	82.0911	80.2482
Acvrl1	342.299	5.30656	128.521	156.838	90.275	428.899	389.646	298.214	18.4037	8.73306	1052.4	1358.78	1	2.42108	2.74492	1	1.82683	211.287	226.6	51.296	73.2528	14.2593	27.5229	60.3167	27.1326	96.5692	108.742	316.829	284.465
Ada	526.985	695.792	51.432	39.0318	64.2365	43.5963	29.1496	25.3981	45.053	61.146	289.168	436.387	61.0822	35.1059	66.4344	40.8485	58.8778	46.7422	74.9466	70.0732	40.4106	29.1759	61.7816	62.2302	61.976	28.3055	13.3638	22.3398	17.764
Adam15	9.86491	6.74208	75.2071	87.2673	79.1156	65.5399	36.414	7.65404	48.8601	45.6799	1075.36	957.056	1	6.68432	9.72459	2.66035	5.13413	58.1778	59.9066	7.03552	1	15.3642	4.31536	52.663	28.8748	297.947	364.848	900.116	1009.89
Adam8	64.5319	6.74208	1186.15	1438.79	1403.36	3902.44	6330.12	3503.24	18.9475	35.3691	5549.28	5252.57	8.88958	18.0529	4.48983	29.226	6.78778	4.81185	6.01333	11.0592	4.28422	119.781	50.7304	18.221	5.35543	7.82637	16.8963	72.1326	39.1001
Adipor1	1463.71	1196.79	731.544	909.125	800.755	853.572	1020.74	899.295	411.074	465.843	8777.59	9693.97	607.284	728.592	951.107	914.195	1010.55	394.256	469.746	601.199	436.707	475.018	510.46	602.778	479.226	3304.96	3703.07	2595.92	2981.95
Adpgk	550.625	209.15	260.365	244.032	190.709	593.476	572.165	406.896	1651.63	1533	22795.5	22124.9	149.688	161.582	178.982	176.167	123.37	500.988	448.44	379.226	383.064	307.62	217.604	502.322	525.394	222.857	214.717	286.953	273.797
Adtrp	5.43246	1	12.5273	4.71042	12.1594	2.2908	3.72416	14.3081	14.0528	23.3399	80.3506	122.19	1	1	5.36229	2.66035	1.82683	2.27062	2.25333	3.01184	3.18948	1	2.10512	1.95672	2.74217	18.0659	23.9613	8.11326	2.524
Aff2	3.95497	1	4.60229	7.49323	1	1	1	1	1	1	26.0581	39.1525	1	1	1	5.98106	7.6146	2.27062	1	1	1	1	1	1	1	4.41318	4.53251	2.42265	4.04801
Agl	71.9193	52.6787	170.308	134.575	120.033	81.6749	97.2535	85.2845	109.773	151.365	887.429	685.5	54.4064	117.528	52.4751	108.923	205.226	27.0477	27.32	60.6846	74.3476	46.8549	47.4151	65.1003	63.7182	168.246	193.522	257.077	234.173
Agpat2	3.95497	19.6618	9.64549	11.2037	8.43958	13.908	13.7127	12.0901	60.2813	70.5975	1744.62	2539.26	101.744	134.581	96.9704	136.319	154.789	14.9768	41.1066	10.3886	44.7896	37.463	92.725	53.6197	31.488	93.156	69.8839	90.627	100.06
AI463170	1	1	1	2.85521	1	1	1	1	1	1	43.8075	122.19	1.60689	2.42108	1	5.15089	1	1	1	1	1	1	2.10512	1	1	4.41318	11.5975	2.42265	2.524
AI839979	1	1	13.9682	13.9865	1	1.6454	1	1	1	2.71846	206.685	272.556	2.21378	1	1	1.83018	5.13413	1.63531	2.25333	1	7.56844	1	2.10512	1.95672	7.0976	18.0659	64.5852	525.958	400.289
Aicda	3.95497	173.262	3.88183	1	1	1	1	18.7441	1	1	32.3226	54.8623	1	1	1	1	1	1	1	1	1	1	3.21024	1	1	1	8.06502	2.42265	1
Alas1	159.091	87.1312	267.569	246.815	294.864	140.406	141.748	209.493	317.529	369.609	1481.51	1664	122.378	99.0544	110.057	113.074	62.1851	119.803	157.667	143.841	137.843	124.201	130.299	106.239	124.694	181.899	207.652	392.229	246.365
Aldh2	614.157	190.489	223.621	216.204	246.506	502.475	310.646	460.129	958.746	812.112	8099.98	8764.84	123.592	147.371	144.083	124.696	225.896	129.332	105.027	7.70613	3.18948	44.645	59.5714	73.7108	60.2339	1260.47	1468.76	2749.56	2814.31
Aldh3b2	1	1	1	1	4.71979	1	1	1	1	1	60.5129	23.4426	1	1	2.74492	1	1	1	1	1	1	1	1	1	1	1	1	2.42265	1
Aldoa	1692.72	1947.56	793.503	899.849	789.596	1395.06	1619.15	2411.98	1026.19	1109.4	8766.11	12178.4	1251.8	1291.34	1061.04	1169.06	1004.77	1420.28	1710.55	1534.02	1501.89	1334.66	1252	1083.05	1119.47	2478.97	3042.49	3127.99	3166.36
Alox5	2.47749	1	2.44092	3.78281	1	28.7521	25.5174	5.43603	1	8.73306	5577.47	6076.22	1	1	7.97967	1	4.3073	1	3.50666	1	4.28422	1	1	1	1.87109	472.019	739.294	94.895	122.92
Alox5ap	138.406	1	1622.75	1972.16	2058.04	1660.32	1539.24	2955.39	1952.93	2339.82	8941.51	15627.8	2.82067	2.42108	1	1	1	1	3.50666	1.67061	2.09474	10.9444	13.1563	1.95672	2.74217	3861.31	4095.18	7273.59	7235.44
Amer2	1	1	1	2.85521	1	1.6454	1	1	1	1	788.241	786.492	1	3.84216	1	1	10.0951	1	1	1	1	1	1	1	1	1	4.53251	1	1
Amotl2	1	1	2.44092	1	1	1.6454	1	1	1.54386	1.85923	56.3366	52.618	1	1	4.48983	1	4.3073	1	1	2.34123	1	6.52469	1	1	2.74217	4.41318	6.29876	29.453	16.24
Ampd3	150.226	2.43552	363.39	301.544	175.83	255.933	263.427	140.735	185.37	115.277	1743.58	1403.66	2.21378	5.26324	1	11.7923	15.8829	100.743	88.7333	48.6135	51.358	38.5679	105.986	166.513	84.6243	489.085	576.799	779.19	900.162
Ankrd22	1	1	1	1	1	1	1.90805	1	1	1	1153.67	1690.93	1	1	1	2.66035	1.82683	1	1	1	1	1	1	1	1	1	1	1	1
Ankrd33b	3.95497	18.2262	134.285	220.842	224.187	503.766	759.223	577.683	1	1	866.548	631.638	1	1	5.36229	3.49053	1	1	3.50666	3.01184	3.18948	2.65741	1	1	4.48435	18.0659	20.4288	8.11326	2.524
Ankrd9	23.1623	51.2432	32.7001	24.1901	27.0385	33.9153	45.4945	49.7963	28.7371	31.9322	396.709	496.982	44.0892	22.3162	34.1534	32.5467	77.0679	11.8003	6.01333	35.2013	40.4106	38.5679	46.3099	24.918	20.1639	14.6527	15.13	22.3398	20.812
Anln	42.3696	74.2115	31.9797	84.4844	8.43958	28.1068	48.2187	27.6162	9.15797	7.0146	289.168	263.579	23.455	12.3686	31.536	5.98106	1	1	6.01333	8.37675	6.4737	41.8827	27.5229	3.87016	9.71086	24.8923	4.53251	30.8757	17.764
Ano10	166.478	191.924	82.4117	124.371	138.632	138.47	106.334	114.119	116.299	135.04	1741.49	2041.03	98.1025	134.581	104.823	118.885	118.409	129.968	150.147	159.265	122.516	222.54	201.027	187.561	198.737	123.875	142.3	156.069	115.3
Anxa1	1	1	239.472	303.399	291.144	359.842	440.497	950.31	8.07024	14.7477	50949.3	94572	684.966	927.543	1251.23	1283.62	1147.81	1	7.26666	1	1	30.2809	40.7843	1	1	987.41	1198.52	2765.21	2550.66
Anxa3	79.3067	1	449.845	765.346	1477.76	826.465	1872.5	2449.69	10.7896	8.73306	2933.84	5102.21	2.21378	1	4.48983	1.83018	3.48048	1	1	1	1	1	8.73584	1.95672	3.61326	35.1318	23.9613	328.21	485.633
Aoah	11.3424	1	14.6887	1	12.1594	8.74479	11.8966	1	8.07024	16.4661	1105.64	1309.4	826.978	862.174	777.488	645.218	848.496	1	1	1	1	54.5895	39.6792	1	1	38.545	9.83127	333.9	397.241
Ap3s1	74.8743	108.664	37.0229	49.2355	56.7969	70.0577	76.3683	114.119	25.4739	25.9176	291.256	438.631	44.0892	46.4745	52.4751	49.1503	52.2632	25.1417	31.08	50.6254	48.0738	54.037	65.097	51.7062	50.6519	55.611	73.4164	55.0607	92.4402
Ap5b1	151.704	187.618	170.308	144.779	246.506	117.817	139.024	118.555	146.756	186.593	1014.81	1212.9	143.619	172.951	129.251	236.77	247.394	61.9897	231.613	73.4262	114.853	105.417	178.924	115.807	137.761	175.072	142.3	204.439	197.596
Apln	1	1	1	1.9276	1	5.51779	1.90805	1	1	4.43691	63.6452	52.618	1	1	12.342	1	11.7487	2.27062	6.01333	8.37675	3.18948	1	1	1.95672	7.0976	1	9.83127	1	5.57201
Aqp9	1	1	4.60229	13.0589	1	2.9362	4.63221	3.21801	1.54386	1	681.744	707.943	7.06891	5.26324	1.87246	1	1	13.0709	1	7.03552	13.0421	32.4907	30.8383	1.95672	9.71086	59.0241	78.7152	1	5.57201
Arap3	24.6398	1	11.0864	7.49323	1	8.74479	17.3449	3.21801	1	2.71846	961.56	510.448	197.026	138.845	198.176	141.3	163.885	11.1649	3.50666	1.67061	1	87.7376	83.884	10.5672	5.35543	38.545	66.3514	57.906	93.9642
Arg2	8.38743	6.74208	4.60229	23.2625	12.1594	37.1423	58.2073	140.735	2.08773	7.87383	1376.06	1381.22	1	12.3686	1.87246	14.2828	15.8829	7.9884	4.76	3.01184	5.37896	5.97222	2.10512	7.69705	6.22652	28.3055	11.5975	13.8039	16.24
Arhgdib	1645.44	2629.44	2454.88	2611.28	2709.01	1307.93	879.086	2048.23	3390.37	3071.02	25910	42291.9	5341.64	5484.94	5619.63	5654.51	5128.14	4850.31	5458.01	6162.59	5518.49	5222.94	5176.28	4399.05	5238.84	4185.56	4939.45	4273.22	3948.17
Arhgef39	17.2523	45.5011	121.316	111.385	60.5167	119.753	88.173	136.299	25.4739	27.6361	202.509	220.938	7.6758	10.9476	4.48983	3.49053	1	11.1649	6.01333	5.02368	3.18948	2.65741	8.73584	6.74033	7.96869	4.41318	4.53251	8.11326	13.192
Arl11	42.3696	1	107.628	161.476	194.429	33.9153	17.3449	54.2323	130.984	203.778	819.564	1219.63	27.0963	26.5794	23.6839	25.0751	43.9949	2.90593	1	1	1	14.2593	5.42048	1.95672	1	216.031	265.938	436.331	382.001
Arrb2	129.541	25.4038	96.1004	87.2673	86.5552	81.6749	131.759	125.209	67.3515	59.4275	911.443	1017.65	152.116	136.002	172.002	187.79	139.08	190.957	121.32	175.359	145.506	110.389	107.092	120.59	136.018	103.396	103.443	120.503	124.444
Arsg	120.676	26.8394	8.20458	1	1	8.09939	3.72416	5.43603	1	1	790.329	737.118	1.60689	5.26324	10.597	3.49053	5.13413	16.2474	18.5467	26.4833	19.6106	12.6018	5.42048	37.3554	40.1989	4.41318	4.53251	40.8342	49.7681
Asb7	95.5591	45.5011	65.8412	92.8329	75.3958	51.3411	58.2073	52.0143	123.37	85.2044	1315.5	631.638	109.633	76.3172	53.3475	86.5083	57.2241	89.3079	63.6666	82.8148	82.0108	78.3457	56.256	104.326	105.53	35.1318	80.4814	87.7817	121.396
Ascl2	1	1	1	1	1	1	1	1	1	1	55.2925	99.7475	1	1	1.87246	1	3.48048	1	1	1	1	1	1	1	1	7.82637	4.53251	32.2983	7.09601
Asns	235.92	272.313	4.60229	5.63802	1	2.2908	5.54026	20.9621	2.63159	1	245.316	333.151	1	1	4.48983	1	5.13413	1	2.25333	1	1	1	1	3.87016	12.3241	4.41318	4.53251	3.8453	1
Asprv1	5.43246	15.3552	82.4117	246.815	473.414	455.361	965.351	1453.8	1	26.7769	1861.56	2229.55	1.60689	1	3.61738	6.81124	5.96095	1	1	1.67061	4.28422	1	1	2.91344	1	1	2.76625	5.26795	1
Atg7	243.308	137.374	225.783	195.797	157.231	142.342	187.151	156.261	188.089	151.365	1725.83	2124.07	203.095	182.898	163.277	201.073	169.672	89.3079	110.04	181.395	137.843	197.679	191.081	163.643	124.694	461.78	506.149	632.657	711.186
Atrn	110.334	39.759	168.867	95.6157	120.033	103.618	120.863	87.5025	173.949	113.559	1096.25	849.331	144.226	120.371	92.6081	142.96	220.109	185.875	141.373	159.265	166.306	179.447	168.978	202.868	169.991	134.114	78.7152	116.235	107.68
Atxn10	340.822	316.814	515.407	463.875	730.079	595.412	520.406	704.11	326.231	426.318	3271.08	5416.4	419.148	452.903	393.606	357.146	452.446	556.895	605.106	437.569	505.675	430.821	519.301	490.841	627.311	468.606	552.071	432.063	430.769
B230208H11Rik	42.3696	1	1	1	1	1.6454	1	5.43603	1	1	1557.73	2005.13	7.6758	6.68432	17.5767	6.81124	6.78778	1	1	7.70613	5.37896	1.55247	4.31536	1	1	24.8923	41.6238	32.2983	34.5281
B430010I23Rik	2.47749	1	7.48412	16.7693	8.43958	1	1	9.87205	4.80705	1.85923	476.059	663.057	1	1	3.61738	1.83018	1	1.63531	1	1	1	1	1	1	2.74217	24.8923	46.9226	69.2873	78.7242
B430306N03Rik	572.787	9.61312	19.0114	26.9729	34.4781	22.9436	22.7932	36.4882	218.546	158.239	3894.4	3338.22	12.5309	20.8951	1.87246	12.6225	1	79.143	64.92	37.2131	42.6001	26.4136	15.3666	38.3121	31.488	274.055	377.212	309.715	162.544
B4galt3	181.253	158.907	393.649	422.133	417.617	241.734	226.197	269.38	411.074	348.128	1586.97	1603.4	135.123	153.055	169.384	180.318	270.545	247.5	201.533	195.478	212.285	171.713	251.862	195.214	312.849	274.055	350.718	281.262	331.709
B930018H19Rik	1	2.43552	1.72046	1	1	1	1	1	1	1.85923	32.3226	43.641	2.21378	2.42108	1	1	1.82683	1	1	1	2.09474	2.10494	2.10512	1	5.35543	4.41318	4.53251	1	1
BC100530	1	1	1	1	1	1	1	1	1	1	18.7495	68.3279	1	1	1.87246	1	1	1	1	1	1	1	1	1.95672	1	1	4.53251	1	1
Bmpr1a	20.2073	38.3235	8.20458	4.71042	8.43958	1.6454	4.63221	1	1	1	66.7774	133.411	5.85512	1	4.48983	3.49053	5.96095	4.17654	12.28	1.67061	6.4737	9.8395	1	12.4807	1	21.4791	4.53251	2.42265	1
Bmx	1	1	3.16137	3.78281	1	1	1	7.65404	7.52638	1	1726.87	1650.53	5.85512	6.68432	1	9.30177	1	4.81185	1	1	1	1	1	1	1	161.42	211.184	170.295	206.74
Bst1	1	1	6.76366	3.78281	1	88.7742	147.196	205.057	32.0003	21.6215	613.879	694.477	1	2.42108	3.61738	2.66035	1.82683	3.54124	1	1	1	1	1	2.91344	1	11.2396	34.5588	211.552	154.924
Btnl9	3.95497	1	3.88183	4.71042	1	1	8.26442	5.43603	3.71932	1.85923	90.7914	36.9082	3.42756	1	6.23475	1	3.48048	1	1	3.68245	2.09474	1.55247	7.63072	1	7.96869	4.41318	15.13	8.11326	7.09601
C130060C02Rik	1	1	1	1.9276	1	1	1	1	1	3.57769	56.3366	66.0836	1	1	1	1	1	1	1	1	1	1	1	6.74033	1.87109	1	1	1	4.04801
C1rl	32.0272	1	8.20458	1.9276	1	4.87239	1	1	1	1	643.113	537.379	1	3.84216	7.97967	2.66035	1.82683	1	2.25333	1	1	1.55247	1	1	2.74217	4.41318	6.29876	90.627	87.8682
C3	194.551	2.43552	183.276	83.5568	8.43958	4.87239	6.44831	1	28.1932	52.5537	9138.84	4334.67	1	2.42108	1.87246	7.64142	1.82683	1	1	1	1	4.86728	5.42048	2.91344	1	885.015	827.607	4223.43	4068.57
C5ar1	12.8199	1	28.3774	40.887	1	28.7521	34.5979	5.43603	1	1	7402.53	8098.3	10.1034	1	3.61738	5.15089	1	1.63531	3.50666	1	1	3.20988	1	1	1.87109	564.175	456.694	269.881	174.736
C5ar2	89.6491	1	54.3139	66.8599	49.3573	11.3264	4.63221	9.87205	1	1	890.562	613.684	1	1	1.87246	1	1	1	2.25333	1	3.18948	9.8395	3.21024	1	1	24.8923	41.6238	57.906	49.7681
Camp	2.47749	1	3.16137	1	1	1.6454	1	1	1	3.57769	62985.5	118691	4.03445	1	1	1	1	1	1	1.67061	1	1	1	1	1	1	8.06502	1	2.524
Capg	829.869	1348.95	12.5273	52.0183	8.43958	29.3975	16.4369	16.5261	774.92	613.63	4825.72	6745.01	116.916	106.16	136.231	123.036	60.5314	163.639	126.333	65.3789	79.8213	147.957	138.035	1116.54	769.298	38.545	39.8576	2334.15	2201.66
Card10	3.95497	5.30656	44.2275	39.0318	12.1594	68.1215	83.6327	52.0143	2.08773	3.57769	369.563	301.731	2.82067	5.26324	3.61738	6.81124	1	1	1	1	1	12.0494	2.10512	1	1	120.461	84.014	29.453	23.8601
Carhsp1	284.677	341.218	101.144	129.009	97.7146	128.144	97.2535	54.2323	196.247	205.496	1683.02	1504.66	250.432	207.056	198.176	223.488	196.131	47.3775	67.4266	33.1894	26.179	116.466	86.0943	77.5377	28.8748	195.552	204.119	211.552	223.504
Ccdc125	26.1173	12.4842	21.1728	23.2625	1	8.74479	10.0805	5.43603	23.2985	17.3253	1843.81	1962.49	173.357	175.793	117.037	80.697	85.3362	144.58	121.32	124.393	153.169	150.167	147.981	150.249	117.726	260.402	295.964	286.953	253.985
Ccdc126	51.2345	34.017	21.1728	20.4797	101.434	19.0712	26.4255	25.3981	27.1055	82.6267	717.243	840.354	32.5583	30.8427	39.3882	49.1503	71.2801	113.45	131.347	69.4026	96.2424	62.3241	62.8867	97.6289	119.468	45.3714	32.7926	30.8757	36.0521
Ccdc57	3.95497	13.9197	4.60229	15.8417	4.71979	2.9362	1	1	5.35092	13.0292	40.6753	59.3508	4.64134	2.42108	13.2144	1.83018	5.96095	2.90593	1	7.03552	1	1	4.31536	9.61049	7.0976	4.41318	1	6.6906	8.62002
Ccdc63	5.43246	1	3.16137	4.71042	1	3.5816	1	9.87205	8.07024	9.59229	152.393	171.564	4.03445	3.84216	6.23475	5.15089	2.65365	1.63531	8.51999	2.34123	1	1	1	1	1	7.82637	8.06502	1	1
Ccdc80	1	3.87104	1	1	1	6.16319	9.17247	12.0901	1	1	84.5269	122.19	1	2.42108	2.74492	8.4716	3.48048	2.27062	2.25333	1	1	1	1	1	1	1	1	6.6906	1
Ccl6	383.669	1	560.075	433.264	439.935	515.383	272.508	435.731	39.6144	73.1752	19634	13282.5	2.21378	3.84216	16.7043	3.49053	13.4024	1	1	1	1	35.2531	25.3126	1	1.87109	5509.88	5928.55	10100.4	8219.95
Ccno	1	1	1	1	1	1	6.44831	1	1	2.71846	335.108	409.456	12.5309	1	8.85213	6.81124	16.7097	4.17654	1	1	1	1	1	1	1	1	2.76625	1	2.524
Ccr1	9.86491	18.2262	34.8615	63.1495	15.8792	139.115	38.2301	127.427	57.0181	28.4953	4655.54	6163.74	1	1	7.10721	1.83018	1	1	1	1	1	1	1	1	1	7.82637	6.29876	184.522	153.4
Cd101	39.4146	31.1459	306.474	247.743	153.511	4.22699	28.2416	1	17.3159	2.71846	2042.19	972.766	4.64134	3.84216	6.23475	23.4148	1	27.683	48.6266	31.8482	52.4528	15.9167	36.3639	96.6721	131.663	14.6527	8.06502	35.1436	22.336
Cd177	1	1	11.8069	4.71042	1	8.09939	7.35636	1	29.281	56.8499	50748.8	58966.7	1	1	1	6.81124	1	16.8827	2.25333	1	2.09474	1	1	6.74033	7.0976	41.9582	48.6889	3258.87	3079.49
Cd209f	2.47749	1	1	1.9276	1	1	2.8161	1	1	1.85923	13.529	54.8623	1.60689	10.9476	2.74492	1	2.65365	1	2.25333	1	1	1	1	1	1	1	1	1	1
Cd24a	2017.77	3884.08	55.0343	26.9729	41.9177	1218.87	1103.38	1979.47	86.3868	92.0782	9013.55	14261	1	2.42108	8.85213	1	18.3633	1	14.7867	1	1	66.7438	79.4635	29.7016	14.9374	1	8.06502	79.2458	17.764
Cd300lb	98.5141	8.1776	173.189	167.041	183.27	37.1423	20.9771	27.6162	1	13.8884	4166.91	3937.44	1	1	4.48983	1	1	1	1	1	1	9.8395	5.42048	1	1	1465.26	1419.3	1174.69	1154.67
Cd300ld	219.668	1	406.618	312.675	391.578	40.3693	7.35636	45.3603	3.17546	2.71846	1827.11	1659.51	1	1	1	1	1	1	1	2.34123	1	10.392	1	1	1	2898.79	3120.21	343.859	244.841
Cd300lf	416.173	75.647	836.01	879.442	1031.38	62.3129	50.0348	91.9386	1025.1	837.029	3289.87	3490.83	116.916	66.3696	85.6285	91.4893	56.3973	1	1	1	1	8.73457	17.5768	1	4.48435	178.486	137.002	217.243	170.164
Cd33	60.0994	6.74208	264.688	137.358	75.3958	155.25	20.9771	145.171	643.848	562.076	12617.7	10569.2	1	8.10539	1	1	20.017	4.17654	1	1	4.28422	11.4969	1	1	2.74217	21.4791	15.13	385.116	319.517
Cd63	14.2974	3.87104	127.801	217.132	492.012	370.168	531.302	1258.61	6.98251	7.0146	1939.87	2646.99	16.1723	2.42108	4.48983	1	1.82683	1.63531	1	1	3.18948	3.20988	1	1	1	1	1	5.26795	13.192
Cdca7	36.4597	92.8733	82.4117	172.607	79.1156	103.618	80.0005	67.5404	1	1	507.382	440.875	50.1581	18.0529	19.3216	33.3769	9.26825	55.0013	58.6533	58.0021	67.7791	67.2963	93.8301	139.725	93.3351	11.2396	11.5975	5.26795	14.716
Cdk5r1	1	1	1	4.71042	4.71979	10.681	20.0691	27.6162	5.89478	13.0292	74.0861	128.923	3.42756	3.84216	5.36229	5.15089	1	1.63531	8.51999	5.02368	10.8527	1.55247	1	2.91344	4.48435	1	1	1	1
Cdkn3	48.2795	123.019	16.8501	33.4662	15.8792	22.2982	12.8047	36.4882	4.26319	1	199.376	169.32	1.60689	6.68432	17.5767	2.66035	2.65365	1	4.76	1	5.37896	13.1543	6.5256	1.95672	5.35543	4.41318	1	1	1
Ceacam1	27.5947	32.5814	47.1093	52.0183	41.9177	22.9436	17.3449	14.3081	558.461	438.347	3461.1	3246.2	2.21378	1	2.74492	1	1	4.17654	3.50666	1	1	5.97222	5.42048	1	4.48435	2724.72	2692.77	1308.42	881.874
Ceacam10	1	1	1.72046	1	4.71979	1	1.90805	7.65404	1	1.85923	2128.85	3261.91	1	1	1	1	1	1	3.50666	1	2.09474	1	1	1	1	4.41318	1	1	1
Ceacam18	3.95497	1	8.20458	10.276	12.1594	1	1	1	1	1	45.8957	70.5721	1	1	1	2.66035	5.13413	1.63531	1	1	1	2.10494	1	1	1	4.41318	8.06502	3.8453	14.716
Cebpd	37.9371	1	77.3685	90.0501	105.154	40.3693	29.1496	20.9621	68.4392	32.7915	1851.12	2083.68	2.21378	5.26324	1	1	1	1	1	4.35307	1	4.86728	3.21024	5.78361	10.5819	304.773	248.276	200.171	660.893
Cebpe	1	1	1	1	1	1	1	3.21801	1	1	784.065	891.972	1	2.42108	1	1	1	1	1	1	1	1	3.21024	1	1	1	1	8.11326	4.04801
Celsr3	2.47749	3.87104	8.20458	3.78281	12.1594	9.39018	3.72416	5.43603	10.7896	4.43691	348.681	202.984	6.46202	8.10539	4.48983	5.98106	15.056	6.71778	1	11.0592	4.28422	4.31481	1	1.95672	4.48435	72.6769	115.807	103.431	93.9642
Cep19	66.0094	114.406	22.6137	44.5974	30.7583	43.5963	24.6094	67.5404	41.246	46.5391	1182.91	1764.99	97.4956	76.3172	42.878	43.3391	50.6095	139.497	110.04	146.523	135.653	168.951	156.822	102.412	103.788	59.0241	27.4938	87.7817	106.156
Ces1d	2.47749	1	1.72046	1.9276	1	2.2908	1.90805	1	1	1	75.1301	99.7475	1	1	1	1	1	1	1	1	1	1	3.21024	1	3.61326	4.41318	4.53251	5.26795	4.04801
Chac1	133.974	100.051	3.16137	19.5521	1	16.4896	19.161	9.87205	1	1	204.597	187.274	1	1	1	1	1	1	1	1	1	1	1	1	1	1	2.76625	1	1
Chdh	1	1	1	3.78281	1	11.3264	7.35636	1	542.689	561.217	118.982	66.0836	1	1	1.87246	8.4716	7.6146	6.08247	8.51999	1	1	5.41975	3.21024	2.91344	4.48435	4.41318	2.76625	10.9586	2.524
Chil1	5.43246	5.30656	11.0864	4.71042	8.43958	4.87239	19.161	1	2.08773	4.43691	12183.4	17934.9	1	1	1.87246	1	1	1	1	1	1	1	1	1	1.87109	1	2.76625	5.26795	1
Chil3	1	1	1.72046	1.9276	1	2.9362	15.5288	1	3.17546	1	38501.7	67804.7	5.85512	1	4.48983	13.4527	5.13413	2.90593	1	1	2.09474	1	1	1	1	14.6527	9.83127	5183.72	3966.46
Chp1	326.047	428.785	337.454	433.264	410.177	347.579	331.531	413.55	323.512	513.1	3092.54	4444.64	481.05	539.589	582.93	565.521	664.114	323.737	419.613	298.082	512.244	416.457	489.463	459.27	416.508	577.828	741.061	1001.12	953.502
Chrm3	5.43246	1	1	13.0589	1	1	4.63221	1	1	1	56.3366	43.641	3.42756	2.42108	2.74492	1	1.82683	1	1	3.68245	1	1	7.63072	1	4.48435	14.6527	11.5975	3.8453	5.57201
Chst12	365.939	493.383	134.285	152.2	175.83	131.371	146.288	233.891	393.127	306.026	2266.67	2629.03	322.045	255.373	299.381	302.354	273.025	132.509	123.827	98.2389	101.716	150.719	86.0943	123.46	110.757	458.367	513.214	565.793	516.113
Chst13	1	1	1	1	1	1	1	1	1	1	322.579	375.792	1.60689	1	1	1	1	1	1	1	1	1	1	1	1	1	9.83127	15.2265	1
Ckap4	866.807	1013.04	19.7319	1	8.43958	5.51779	22.7932	16.5261	4.80705	7.0146	2297.99	2249.75	1	1	1	3.49053	1	1	4.76	1.67061	9.75792	1.55247	5.42048	2.91344	5.35543	11.2396	6.29876	94.895	147.304
Cklf	249.218	71.3405	287.742	261.657	291.144	148.796	194.415	318.176	232.686	165.972	1210.05	1349.8	224.336	239.741	226.094	237.601	192.823	310.395	209.053	186.089	186.011	195.469	144.666	277.492	188.284	297.947	232.379	295.489	266.177
Cldn1	1	1	31.9797	6.56563	4.71979	126.207	89.9891	76.4125	6.98251	1	629.54	557.577	2.21378	1	5.36229	1.83018	4.3073	1	1	1	1	1	1	1	1	1	1	1	1
Cldn15	5.43246	1	1	1	1	1	1	1	1	1	1250.77	1657.27	1	1	1	1	10.0951	7.35309	1	1	3.18948	1	1	1	1	69.2637	78.7152	20.9171	29.9561
Clec4a2	346.732	3.87104	272.613	224.553	361.82	31.9791	18.253	25.3981	6.98251	18.1846	2584.07	4473.81	1	1	1	2.66035	10.0951	1	1	1	1	13.7068	5.42048	1	7.0976	72.6769	43.3901	516	458.201
Clec4b2	1	1	1	1	4.71979	197.847	219.841	358.1	1	9.59229	78.2624	61.5951	1.60689	1	1.87246	1	1	1	1	1	1	2.10494	1	1	1	1	1	1	1
Clec4d	14.2974	1	9.64549	22.3349	1	16.4896	6.44831	12.0901	1	7.0146	1499.26	2128.56	1.60689	1	2.74492	1	3.48048	1	1	1	1	1	2.10512	1.95672	1	41.9582	29.2601	80.6685	122.92
Clec4e	1	1	6.0432	31.611	1	30.6883	20.9771	7.65404	1	7.0146	2778.27	3647.93	31.3445	25.1583	22.8115	17.6035	40.6876	5.44716	1	1	1	1	1	1	1	1236.57	1772.55	699.522	682.23
Clec5a	3.95497	1	19.0114	57.5839	41.9177	32.6245	3.72416	3.21801	1	1	4700.43	4877.78	1	1	1	3.49053	1	1	1	1	4.28422	1	1	1	4.48435	7.82637	2.76625	131.884	157.972
Cmip	99.9915	72.776	239.472	226.408	172.11	168.158	128.127	127.427	102.159	77.4713	1038.82	963.789	186.102	101.897	137.104	156.243	175.46	130.603	113.8	131.099	113.758	187.735	163.453	212.435	98.5617	632.439	442.564	234.315	264.653
Cmpk2	129.541	91.4377	158.06	99.3261	34.4781	15.8442	30.0577	23.1801	52.1233	67.1606	2168.52	1448.55	77.4682	80.5804	90.8632	99.7911	98.5654	84.8608	173.96	202.855	101.716	112.046	121.458	142.595	61.105	175.072	161.729	712.326	921.498
Cmtm6	702.806	672.823	1085.29	927.677	867.711	1322.13	1276.81	302.65	1659.24	1351.71	8894.53	7115.31	958.066	1025.6	928.423	994.722	720.338	1769.06	1468.65	1307.35	1219.45	1068.92	924.881	1493.49	1487.94	1366.27	1459.93	3002.79	3315.71
Col1a1	1	1	1	6.56563	1	1	1.90805	1	1.54386	1.85923	35.4549	36.9082	1.60689	1	1	1	9.26825	5.44716	11.0267	4.35307	3.18948	3.20988	12.0512	5.78361	9.71086	4.41318	6.29876	1	4.04801
Comtd1	12.8199	9.61312	13.9682	32.5386	23.3187	25.5252	17.3449	9.87205	40.1583	22.4807	135.687	209.716	19.2067	28.0005	35.0259	44.1692	16.7097	18.7886	23.56	45.2605	34.9369	30.8333	26.4178	13.4374	30.6169	14.6527	29.2601	18.0718	19.288
Coq4	43.8471	42.6301	47.8298	40.887	19.599	28.7521	43.6784	29.8342	69.527	96.3744	195.2	297.243	21.0274	46.4745	38.5157	36.6976	6.78778	28.3183	39.8533	51.296	43.6949	29.1759	3.21024	11.5239	30.6169	24.8923	43.3901	26.6077	23.8601
Cpa6	1	1	1	13.0589	4.71979	1	2.8161	1	4.26319	1.85923	109.585	115.457	1.60689	2.42108	2.74492	1	7.6146	4.81185	1	1	1	3.20988	6.5256	1	4.48435	21.4791	4.53251	18.0718	8.62002
Cpd	55.667	51.2432	14.6887	37.1766	34.4781	44.2417	65.4717	67.5404	5.89478	8.73306	1035.69	694.477	7.6758	22.3162	13.2144	10.132	21.6706	4.17654	1	1	8.66318	15.9167	7.63072	2.91344	24.5193	291.121	267.704	53.6381	71.1042
Cpne2	33.5047	25.4038	56.4752	42.7422	38.1979	181.712	314.278	320.394	103.79	145.35	944.854	1217.39	4.64134	1	11.4695	2.66035	2.65365	2.27062	1	1.67061	2.09474	5.41975	5.42048	5.78361	1	11.2396	6.29876	9.53591	37.5761
Cpne3	243.308	138.81	549.268	335.865	343.221	921.984	809.166	637.57	836.376	737.359	4828.86	3760.14	599.394	572.274	660.579	732.386	645.924	181.428	293.026	238.397	218.853	406.512	273.965	216.262	265.81	485.672	493.785	591.4	718.806
Creb3l1	18.7298	9.61312	1.72046	3.78281	1	4.87239	1	3.21801	9.70184	2.71846	116.894	117.702	16.1723	8.10539	19.3216	14.2828	7.6146	2.90593	9.77333	1	7.56844	9.8395	2.10512	3.87016	9.71086	4.41318	18.6625	3.8453	4.04801
Crispld2	1	1	140.769	210.639	350.66	54.5681	99.0696	78.6305	2.63159	3.57769	2408.66	2177.93	1	3.84216	1	4.32071	1.82683	1.63531	9.77333	1	1	1	1	1	1	7.82637	1	25.1851	22.336
Crtac1	1	1	1.72046	1.9276	1	1	2.8161	1	1.54386	1.85923	170.142	241.136	2.82067	1	2.74492	1	1	1	3.50666	1	1	1	2.10512	1	2.74217	1	2.76625	1	1
Csf3r	200.461	1	204.169	233.829	194.429	101.682	100.886	18.7441	2.63159	11.3107	12641.8	11121.3	1	8.10539	1	1	1	2.27062	1	1	2.09474	14.8117	9.84096	1	1	1072.74	1281.53	1730.94	1589.01
Csgalnact1	11.3424	12.4842	2.44092	6.56563	1	1	1.90805	3.21801	1	1	15.6172	54.8623	2.82067	2.42108	1	3.49053	1.82683	7.9884	2.25333	1	1	2.10494	4.31536	2.91344	4.48435	4.41318	2.76625	3.8453	1
Ctdspl	3.95497	1	1	1.9276	1	7.45399	1	1	1	1	105.409	135.656	1	1	10.597	4.32071	1.82683	1	1	1	1	4.86728	2.10512	1	3.61326	4.41318	6.29876	87.7817	93.9642
Ctse	608.247	1182.43	11.8069	16.7693	15.8792	35.8515	20.0691	20.9621	166.335	196.045	966.78	1102.93	92.0336	103.318	92.6081	66.584	87.8166	241.147	215.32	128.417	135.653	96.0247	91.6199	125.374	99.4327	86.3296	64.5852	114.812	145.78
Cxcr2	1	1	31.9797	14.9141	1	59.7313	20.9771	34.2702	1	1	10200.7	9994.7	5.85512	3.84216	1	1	1	1.63531	1	1	1	1	1	1	1	7.82637	1	2.42265	1
Cyb5r4	156.136	170.391	366.993	462.947	399.018	450.198	503.153	473.437	133.703	185.734	1956.57	2431.54	241.329	205.635	246.161	250.883	410.278	110.908	126.333	222.973	169.59	145.194	185.555	181.82	157.796	485.672	449.629	313.983	447.533
Cyp4f18	323.092	268.007	262.526	258.874	227.907	70.0577	29.1496	52.0143	226.704	219.244	5431.29	5618.39	1	1	1	1	1	1	1	1.67061	2.09474	19.7839	8.73584	4.82689	7.96869	4902.33	4524.38	2305.69	1816.09
D330023K18Rik	57.1445	12.4842	24.7751	26.9729	49.3573	28.1068	30.9657	38.7062	37.4389	21.6215	125.246	227.67	13.7447	19.474	21.939	15.9432	16.7097	46.7422	14.7867	17.0947	19.6106	15.9167	25.3126	33.5285	17.5506	18.0659	31.0263	10.9586	5.57201
D630023F18Rik	1	1	1.72046	7.49323	1	1	2.8161	7.65404	1	1	26.0581	36.9082	1	6.68432	1	1	2.65365	1	1	1	1	1	1	1	1	1	1	1	1
Dach1	1	1	2.44092	16.7693	1	1	1	3.21801	1	1.85923	295.432	238.892	1	3.84216	2.74492	7.64142	5.96095	1	1	1	2.09474	1	2.10512	1	3.61326	1	15.13	2.42265	1
Ddx60	131.019	1	144.371	247.743	127.473	4.22699	20.9771	16.5261	23.8423	11.3107	955.295	528.402	102.958	86.2647	76.0314	80.697	34.073	328.819	379.506	181.395	291.106	184.972	231.97	244.964	199.608	89.7428	73.4164	177.409	110.728
Degs1	667.346	1005.86	920.304	1149.37	1407.08	772.897	684.763	1087.83	769.481	907.486	6248.81	9233.9	788.137	944.596	796.682	769.744	606.236	541.013	549.96	762.146	620.623	575.015	571.242	410.477	366.856	2379.99	2687.47	2674.16	2541.51
Depdc1b	14.2974	21.0973	11.8069	24.1901	8.43958	19.0712	20.9771	12.0901	1	1	323.623	229.915	14.9585	23.7373	23.6839	18.4337	12.5756	5.44716	1	72.085	79.8213	24.7562	19.787	7.69705	15.8085	1	2.76625	2.42265	2.524
Dgat1	144.316	176.133	291.344	225.48	186.99	181.712	229.829	111.901	183.195	241.584	4771.43	4260.61	264.391	214.162	237.436	230.959	254.008	187.781	162.68	119.028	170.685	271.71	237.496	227.743	312.849	359.384	409.005	255.655	282.941
Dgat2	29.0722	5.30656	71.6049	98.3985	64.2365	68.1215	36.414	27.6162	8.61411	7.87383	2226.99	3044.22	5.24823	1	4.48983	1	1	1.63531	1	1	1	9.28703	1	61.2734	35.8435	188.725	347.186	379.425	490.205
Dgkg	36.4597	69.9049	5.32275	6.56563	1	17.135	22.7932	25.3981	1	1	703.67	831.377	3.42756	2.42108	7.10721	5.15089	1.82683	4.17654	1	3.68245	3.18948	1.55247	10.9461	14.3941	20.1639	250.162	285.367	450.558	485.633
Dgkh	18.7298	38.3235	32.7001	43.6698	38.1979	48.1141	89.9891	67.5404	3.17546	1.85923	964.692	712.431	119.344	199.951	172.002	149.602	88.6435	154.745	131.347	95.5565	82.0108	35.8055	47.4151	178.95	159.538	550.523	617.423	195.903	142.732
Dhrs7	473.795	532.142	240.912	283.92	268.825	198.492	120.863	344.792	340.916	282.827	4911.34	6659.73	287.452	325.006	359.58	346.354	490.48	127.426	230.36	191.454	143.316	191.049	118.143	188.517	174.346	239.923	251.808	412.146	403.337
Dhrs9	1	1	1.72046	1.9276	1	10.0356	10.9886	1	1	1	794.506	409.456	3.42756	1	3.61738	1	1	1	1	1	1	1	1	4.82689	1	1	8.06502	1	1
Dmwd	36.4597	48.3721	2.44092	1	8.43958	3.5816	1	1	22.7546	7.0146	111.673	223.182	1.60689	1	1	1	1	1	1	1	1	1	1	1	6.22652	1	1	1	1
Dmxl2	132.496	21.0973	13.2478	21.4073	15.8792	5.51779	20.0691	12.0901	5.35092	16.4661	903.091	968.277	14.9585	3.84216	7.97967	7.64142	7.6146	3.54124	8.51999	1	3.18948	17.0216	3.21024	1	2.74217	21.4791	20.4288	63.5967	74.1522
Dnah6	6.90994	1	6.0432	9.34844	1	1	7.35636	5.43603	8.07024	3.57769	142.996	189.518	4.03445	2.42108	7.10721	14.2828	4.3073	1.63531	1	6.36491	3.18948	1.55247	1	1.95672	10.5819	4.41318	13.3638	5.26795	8.62002
Dnmt3l	1	1	1.72046	1.9276	1	2.9362	5.54026	1	1	1	38.5871	57.1066	1	1	1	1.83018	5.96095	1	1	1	1	1	1	1	2.74217	1	1	2.42265	1
Dram1	187.163	3.87104	163.103	148.489	120.033	13.2626	19.161	12.0901	5.89478	7.0146	1054.48	1179.24	4.03445	5.26324	6.23475	5.98106	8.44143	1	9.77333	1	1	13.1543	8.73584	1	1	294.534	398.407	552.989	566.405
Dstn	566.877	433.091	440.479	496.341	875.151	618.647	828.235	1078.95	114.124	228.696	9624.34	14146.6	127.84	218.425	118.782	158.734	196.131	55.6366	82.4666	110.981	90.7687	151.272	208.763	84.2348	57.6206	683.637	693.372	1425.07	1332.98
E230016K23Rik	1	1	3.88183	1	4.71979	1.6454	1	3.21801	1	1	35.4549	39.1525	2.82067	5.26324	4.48983	1.83018	6.78778	1	1	1	2.09474	1	1	1	1	7.82637	20.4288	83.5138	51.2921
E330009J07Rik	45.3246	44.0656	46.3888	33.4662	90.275	24.2344	12.8047	12.0901	10.2457	33.6507	384.18	202.984	41.0548	64.9485	46.3678	55.7917	55.5705	178.886	127.587	126.405	110.474	101.549	46.3099	155.989	147.342	41.9582	59.2864	40.8342	46.7201
Ednra	1	1	1.72046	1	1	1	1.90805	1	1	1	133.599	126.679	3.42756	1	5.36229	2.66035	1.82683	1	2.25333	2.34123	1	2.65741	1	3.87016	1	1	2.76625	1	2.524
Ehd1	708.716	468.979	250.999	305.254	257.666	204.301	283.404	94.1566	121.194	149.647	2476.53	1991.66	53.7995	49.3167	51.6026	49.9805	67.146	32.7654	23.56	351.731	466.265	259.003	267.334	53.6197	68.9447	553.936	514.98	333.9	363.713
Elovl7	3.95497	6.74208	1.72046	13.0589	1	1	9.17247	9.87205	1	3.57769	620.143	416.189	185.495	182.898	300.253	218.506	375.552	49.2835	33.5866	129.087	134.558	70.6111	44.0997	8.65377	10.5819	1	2.76625	8.11326	11.668
Emilin2	1	2.43552	57.1957	78.9188	45.6375	48.1141	2.8161	16.5261	1	1	1505.53	1506.9	21.0274	3.84216	43.7505	24.245	84.5093	1	1	1	1	3.76234	2.10512	1	1	2731.55	3166.13	4846.55	5755.64
Eml2	20.2073	44.0656	57.9162	34.3938	60.5167	21.6528	24.6094	32.0522	62.4567	46.5391	213.994	398.234	41.6617	43.6324	28.0462	20.9243	35.7267	26.4124	27.32	13.071	20.7053	10.9444	21.9973	59.36	55.8784	28.3055	34.5588	30.8757	37.5761
Entpd3	1	1	3.88183	1	1	1	8.26442	1	1.54386	1	21.8817	43.641	2.21378	3.84216	4.48983	3.49053	1	1	3.50666	1	1	2.10494	2.10512	6.74033	1	4.41318	1	2.42265	1
Erg	1	1	1	1.9276	1	1	1	1	1	1	102.276	149.121	1	1	1	1	1.82683	1	1	1	2.09474	1	1	2.91344	1	1	1	1	1
Ethe1	133.974	71.3405	47.1093	28.8281	67.9562	17.135	19.161	52.0143	55.9303	66.3014	990.794	1500.17	47.7306	32.2637	103.078	69.0746	27.4584	72.7899	71.1866	33.86	32.7475	56.2469	52.9407	68.9272	74.1712	127.288	89.3127	533.072	513.065
F10	1	1	5.32275	20.4797	19.599	1.6454	3.72416	1	1	2.71846	44.8516	99.7475	1	1	1	2.66035	2.65365	1	1	1	1	2.10494	1	1	1	270.642	333.056	777.768	705.09
F13a1	1	1	1	6.56563	4.71979	13.908	23.7013	3.21801	1	18.1846	709.935	319.685	1.60689	5.26324	6.23475	5.15089	1	4.81185	1	2.34123	4.28422	1	68.4123	6.74033	1	14.6527	6.29876	9508.58	9893.31
F3	1	1	1.72046	5.63802	1	1	10.0805	5.43603	1.54386	2.71846	61.557	88.5262	1	1	2.74492	5.15089	1.82683	1	1	1	1	1	1	1	1	7.82637	1	1	1
F5	1	1	6.76366	1.9276	8.43958	1	3.72416	1	69.527	53.4129	1384.41	835.866	4.03445	3.84216	1	2.66035	1	1	6.01333	1.67061	1	1	3.21024	1	1.87109	31.7187	13.3638	257.077	240.269
F630028O10Rik	1642.49	18.2262	485.148	327.517	819.354	1012.34	530.394	2001.65	46.1408	77.4713	16713.7	22632.1	1.60689	1	6.23475	1	1	1	1	1	1	26.966	23.1024	1	1	649.505	638.618	562.947	532.877
Fam111a	295.02	256.522	647.251	728.242	778.436	227.535	179.886	114.119	48.8601	85.2044	2524.56	2350.74	423.396	319.322	375.285	357.976	425.988	213.193	249.16	330.942	475.022	583.302	452.994	305.237	223.998	1151.24	1193.22	2015.47	1887.72
Fam160a2	77.8293	72.776	13.2478	9.34844	1	123.626	68.1959	40.9242	5.35092	3.57769	1747.76	1585.45	93.2474	67.7907	135.359	49.1503	43.1681	196.675	142.627	203.525	236.369	177.79	202.132	177.993	196.123	222.857	325.991	235.737	281.417
Fam214b	94.0816	79.9536	82.4117	41.8146	75.3958	65.5399	80.9086	43.1423	82.0359	55.1314	484.412	470.051	56.227	26.5794	66.4344	44.9994	115.102	11.8003	11.0267	13.7417	21.8001	30.8333	8.73584	25.8748	36.7145	345.732	310.095	275.572	252.461
Fam217b	3.95497	8.1776	21.1728	29.7558	38.1979	7.45399	5.54026	18.7441	30.3687	29.3545	276.639	169.32	1	16.6319	2.74492	1	1	1	1	1	2.09474	1	1	1	7.0976	38.545	39.8576	56.4834	77.2002
Fam83d	36.4597	94.3088	15.4092	14.9141	1	21.6528	3.72416	18.7441	4.26319	2.71846	51.1162	84.0377	2.21378	2.42108	3.61738	5.15089	1.82683	4.81185	2.25333	1	1	11.4969	5.42048	1	1.87109	7.82637	6.29876	6.6906	10.144
Fanca	107.379	200.537	52.1525	74.2808	27.0385	199.137	171.714	118.555	11.3334	3.57769	865.504	927.88	14.9585	15.2108	27.1738	20.9243	23.3243	8.62371	12.28	21.1184	19.6106	47.4074	20.8922	9.61049	9.71086	219.444	129.937	228.624	141.208
Fbp1	1	1	1	1	1	2.2908	1	1	1	1	39.6312	21.1984	1	1	1.87246	1	1	1	1	1	1	1	1	1	1	1	4.53251	1	1
Fbxl5	376.281	362.751	506.761	475.934	492.012	676.087	702.924	440.167	568.251	589.572	3158.32	2954.45	340.252	451.482	341.259	440.994	373.071	500.353	424.626	359.778	365.548	422.534	519.301	406.65	416.508	1284.36	1262.11	1582.99	1488.43
Fbxo10	8.38743	2.43552	132.844	81.7016	15.8792	50.6957	60.0234	7.65404	28.7371	16.4661	542.881	263.579	6.46202	1	5.36229	1.83018	5.96095	28.3183	32.3333	24.4715	23.9895	6.52469	9.84096	35.442	40.1989	24.8923	23.9613	59.3287	54.3401
Fcgr3	652.571	2.43552	98.9822	90.9777	53.0771	32.6245	25.5174	25.3981	34.7196	37.9468	4203.45	5474.76	379.093	417.376	477.362	384.542	363.149	7.35309	8.51999	6.36491	4.28422	40.7778	29.7331	1	2.74217	1287.77	1315.09	2006.94	1525
Fcnb	2.47749	1	1	3.78281	1	1	1	1	1	1	2621.66	2972.4	1	2.42108	1	1	5.13413	1	1	1	1	1	5.42048	1	1	7.82637	8.06502	26.6077	28.4321
Ffar2	21.6848	12.4842	2550.7	2679.92	3200.02	241.734	255.255	386.934	1	13.0292	646.245	1051.31	1	1	1	4.32071	1.82683	2.90593	1	1	2.09474	4.31481	2.10512	1	1	4.41318	1	2.42265	1
Fgd4	323.092	11.0486	26.9365	17.6969	8.43958	16.4896	10.0805	16.5261	23.8423	21.6215	1620.38	1603.4	2.82067	6.68432	17.5767	9.30177	24.9779	1	1	1	16.3264	10.392	17.5768	5.78361	8.83978	1209.27	1140.23	975.516	889.494
Filip1	85.2167	92.8733	7.48412	2.85521	1	1	9.17247	16.5261	1	1	28.1462	72.8164	1	1	1	2.66035	3.48048	1	1	1	1	3.76234	1	1	3.61326	1	1	1	1
Flot1	221.145	166.085	313.679	284.847	283.704	290.139	295.209	289.342	290.88	289.701	2852.4	3910.5	308.087	170.108	247.033	205.224	147.348	134.415	135.107	328.259	250.601	219.778	212.078	161.729	162.151	205.791	343.653	481.856	490.205
Flot2	272.857	102.922	103.305	156.838	168.391	122.98	135.392	120.773	182.107	229.555	2634.19	3340.46	320.831	229.794	336.024	304.015	293.696	378.373	286.76	155.912	184.916	128.62	103.776	230.613	144.729	216.031	209.418	570.06	513.065
Fmo5	102.947	19.6618	140.048	116.023	116.314	219.145	317.002	362.536	114.668	150.506	1328.03	1524.85	91.4267	69.2118	90.8632	65.7538	132.465	51.8247	69.9333	41.2368	9.75792	53.4846	36.3639	67.9705	98.5617	93.156	119.339	96.3176	92.4402
Fn1	5.43246	1	11.0864	11.2037	1	4.87239	40.0462	3.21801	2.08773	6.15537	154.481	357.838	11.3171	3.84216	18.4492	6.81124	6.78778	13.7062	1	2.34123	1	2.65741	20.8922	1	4.48435	45.3714	62.8189	16311.7	18318
Fosl2	21.6848	2.43552	144.371	118.806	67.9562	29.3975	63.6556	14.3081	1	1.85923	1020.03	995.208	146.654	170.108	170.257	232.62	168.845	25.777	4.76	49.9548	29.4632	71.1636	50.7304	2.91344	5.35543	338.905	334.822	363.776	386.573
Foxd4	1	1	2.44092	4.71042	1	1	1	1	1	1	304.829	434.143	1	1	1	1	1	1	1	1	1	1	1	1	1	1	1	2.42265	1
Fpr1	574.264	5.30656	8.20458	9.34844	1	10.0356	6.44831	12.0901	26.5616	22.4807	5592.08	5833.84	1	2.42108	1	1.83018	1	1	1	1	1	29.7284	19.787	1	1	130.701	235.912	53.6381	34.5281
Fpr2	71.9193	3.87104	5.32275	3.78281	19.599	2.9362	1.90805	7.65404	6.43865	1.85923	2505.76	3486.34	1	1	1	2.66035	1.82683	1	1	1	1	3.20988	4.31536	1	1	185.312	165.262	197.326	135.112
G0s2	1	1	2.44092	13.0589	1	10.681	6.44831	1	7.52638	1	991.838	1255.54	121.164	77.7383	69.9242	107.263	138.253	34.6714	51.1333	33.1894	57.9265	57.9043	39.6792	28.7449	29.7458	355.971	262.406	13.8039	8.62002
G6pdx	337.867	296.717	343.217	273.716	306.023	155.896	178.978	154.043	218.546	208.074	5753.92	6451.01	231.012	171.529	284.549	201.903	238.299	170.627	123.827	178.713	159.737	190.497	205.447	138.768	189.155	1280.94	1405.17	1432.19	1471.66
Gadd45a	14.2974	2.43552	1	1.9276	8.43958	10.681	14.6208	20.9621	10.7896	2.71846	279.771	409.456	5.24823	5.26324	7.10721	10.132	28.2852	9.25902	4.76	20.4478	11.9474	11.4969	1	13.4374	21.035	14.6527	6.29876	13.8039	25.3841
Galm	12.8199	8.1776	74.4867	43.6698	82.8354	30.6883	30.0577	27.6162	1	6.15537	374.783	335.395	16.7792	13.7897	31.536	13.4527	34.8998	24.5064	18.5467	41.9074	39.3159	62.8765	80.5687	109.11	96.8195	21.4791	32.7926	50.7928	31.4801
Gapt	8.38743	1	55.0343	19.5521	45.6375	6.16319	2.8161	14.3081	736.849	690.101	936.501	999.697	21.0274	37.9481	15.8318	26.7355	3.48048	1	1	1	1	1	1	1	1	82.9164	73.4164	156.069	132.064
Gbe1	91.1266	133.068	100.423	116.023	108.874	86.838	60.9314	71.9764	121.194	151.365	1223.63	1551.79	292.914	293.742	276.697	264.166	354.881	104.555	110.04	132.44	183.822	189.944	198.817	121.547	149.956	106.809	112.274	119.08	173.212
Gca	95.5591	250.78	168.867	159.62	186.99	265.614	353.324	304.868	16.7721	16.4661	1460.63	1812.12	15.5654	28.0005	21.939	19.2639	12.5756	7.35309	1	1	1	2.65741	9.84096	1.95672	2.74217	28.3055	18.6625	30.8757	14.716
Gcnt2	9.86491	3.87104	253.16	281.137	79.1156	105.555	33.6899	43.1423	6.98251	1.85923	1440.8	1107.42	8.28269	8.10539	5.36229	6.81124	6.78778	14.3415	11.0267	7.70613	3.18948	39.1204	9.84096	1.95672	1.87109	1615.44	1606.53	288.376	223.504
Gda	3.95497	2.43552	10.366	79.8464	8.43958	10.681	11.8966	7.65404	1	8.73306	4614.82	6190.68	1.60689	1	2.74492	2.66035	1.82683	1	1	1	1	2.10494	2.10512	1	16.6796	1212.68	937.115	1820.57	1681.98
Gdpd3	9.86491	1	26.216	20.4797	23.3187	3.5816	4.63221	5.43603	8.61411	3.57769	81.3947	106.48	13.7447	15.2108	15.8318	6.81124	15.8829	4.81185	16.04	6.36491	5.37896	10.9444	3.21024	15.3508	7.0976	24.8923	38.0913	37.9889	28.4321
Ggt1	3.95497	1	2.44092	3.78281	1	1	1	1	4.26319	1	45.8957	77.3049	1.60689	1	1	3.49053	15.8829	35.3067	18.5467	440.922	263.738	98.787	146.876	3.87016	16.6796	11.2396	4.53251	12.3812	7.09601
Gjb3	1	1	1	1	1	1	3.72416	1	1	1	15.6172	39.1525	1	1	1.87246	1	1	1	1	1	1	1	1	1	1	1	2.76625	1	1
Glrx	197.506	216.328	366.993	470.368	804.475	687.059	712.005	1491.51	91.8254	130.744	4869.58	8201.53	109.027	111.844	150.19	109.753	64.6655	99.4729	78.7066	96.2271	77.6318	96.5771	69.5175	34.4852	46.2965	79.5032	64.5852	294.066	321.041
Gm14005	116.244	79.9536	13.2478	13.9865	8.43958	45.5325	58.2073	98.5926	4.26319	5.29614	358.078	452.097	31.3445	32.2637	55.0924	51.6408	57.2241	1	9.77333	1.67061	3.18948	11.4969	5.42048	1.95672	3.61326	4.41318	8.06502	63.5967	80.2482
Gm14548	17.2523	1	57.1957	43.6698	60.5167	13.908	12.8047	29.8342	12.4212	26.7769	462.486	647.348	1	1	1	1	1	1	1	3.01184	2.09474	1	1	1	1	1	15.13	148.956	141.208
Gm15850	1	1	2.44092	7.49323	1	2.9362	1.90805	1	1.54386	3.57769	31.2785	36.9082	1	1	6.23475	6.81124	1	1	7.26666	1.67061	1	8.73457	2.10512	2.91344	1	4.41318	2.76625	1	2.524
Gm16894	1	1	68.0026	133.648	67.9562	5.51779	15.5288	5.43603	3.17546	13.0292	73.042	108.725	5.24823	1	1	1	1	1	1	1	1	4.31481	2.10512	1	1	4.41318	2.76625	9.53591	8.62002
Gm17455	9.86491	15.3552	6.0432	2.85521	1	1	1	1	1	1	40.6753	59.3508	1	1	1	1	1	13.0709	2.25333	7.03552	2.09474	8.73457	2.10512	6.74033	10.5819	1	2.76625	1	1
Gm5294	5.43246	1	1	1	1	1	1	1	1	1	18.7495	16.7098	1	1	1	1	1	1	1	1	1	1	1	1	1	1	1	1	1
Gm5483	1	1	1	1	1	1	1	1	1	1.85923	397.753	517.18	1	1	1	1	1	1	1	1	1	1	1	1.95672	3.61326	1	1	1	1
Golim4	193.073	177.569	230.826	234.756	201.869	385.012	390.554	218.365	232.686	300.871	2545.44	1495.68	206.129	195.688	240.054	193.601	242.433	95.0257	82.4666	98.9095	86.3897	144.642	108.197	70.8407	55.8784	76.0901	87.5465	177.409	174.736
Gpc1	15.7749	3.87104	43.507	38.1042	19.599	58.4405	84.5408	71.9764	42.8776	32.7915	252.625	317.441	142.406	101.897	352.601	175.337	596.314	8.62371	13.5333	26.4833	10.8527	43.5401	9.84096	22.0479	13.1952	11.2396	4.53251	3.8453	23.8601
Gpi1	606.769	987.202	1108.34	1212.45	1183.89	1459.6	1632.77	1777.63	1109.4	1258.05	9614.95	11365.9	936.825	946.017	811.514	900.912	606.236	1031.47	1171.61	975.401	1228.2	839.648	988.978	796.035	1048.05	1038.61	1281.53	2372.56	2277.86
Gpr137c	23.1623	12.4842	11.0864	28.8281	19.599	9.39018	31.8738	1	3.71932	25.0584	127.334	126.679	1.60689	19.474	25.4288	2.66035	13.4024	12.4356	7.26666	15.7535	41.5054	21.4414	30.8383	7.69705	19.2928	14.6527	29.2601	3.8453	11.668
Gpr27	1	1	1	1	1	1	1	1	1	1	231.743	200.739	1	2.42108	1	1.83018	1	1	1	1	1	1.55247	1	1	1	7.82637	1	1	1
Gpr84	2.47749	2.43552	4.60229	1	1	2.9362	1	5.43603	1	1	371.651	535.134	1	2.42108	1	2.66035	1	1	1	1	1	1	1	1	1	11.2396	6.29876	6.6906	2.524
Gramd2	5.43246	1	1	20.4797	1	303.047	262.519	282.688	1	1.85923	59.4688	41.3967	1	1	1	3.49053	2.65365	1	2.25333	3.68245	1	1	1	1	1	1	2.76625	3.8453	1
Grina	1038.19	592.434	379.961	334.938	443.655	395.984	524.038	588.774	1317.7	1120.57	9471.91	10870	942.894	781.172	924.934	893.441	670.728	320.56	304.306	218.949	224.327	285.522	299.383	297.584	206.576	864.536	725.164	901.538	828.534
Grm1	1	3.87104	6.76366	2.85521	1	1	5.54026	1	1.54386	1	27.1022	41.3967	1	1	5.36229	5.15089	2.65365	1	1	1	1	1.55247	1	2.91344	1.87109	1	4.53251	3.8453	8.62002
Gsr	157.613	105.793	520.45	548.287	324.622	689.641	640.269	488.963	261.511	311.182	11181.1	10710.6	56.8339	84.8437	86.5009	114.734	111.795	71.5193	116.307	88.8503	54.6423	112.046	134.72	122.504	163.022	4813.59	4819.34	3756.8	4166.1
Gys1	39.4146	61.2918	129.241	67.7876	71.676	172.676	140.84	83.0665	40.1583	121.292	870.724	1143.33	49.5512	55.001	48.9852	44.9994	15.056	34.6714	46.12	90.8622	95.1476	88.8426	71.7277	56.4898	81.1399	86.3296	57.5201	43.6795	29.9561
H2-Q10	5.43246	5.30656	6.76366	22.3349	4.71979	14.5534	20.0691	43.1423	6.43865	7.0146	1863.65	1796.41	19.8136	22.3162	33.281	58.2822	13.4024	2.90593	8.51999	8.37675	19.6106	6.52469	6.5256	18.221	10.5819	1	6.29876	1	4.04801
Hal	1	2.43552	5.32275	5.63802	8.43958	1	1	5.43603	3.71932	1	79.3065	115.457	13.1378	2.42108	4.48983	5.15089	5.96095	4.17654	9.77333	3.01184	1	15.9167	3.21024	15.3508	7.0976	4.41318	2.76625	12.3812	5.57201
Has2	1	1	1	1	1	1	1	1	1	1	27.1022	25.6869	1	1	1	1.83018	11.7487	1	1	1	1	1	1	3.87016	1	4.41318	1	1	1
Hc	1	1	2.44092	3.78281	4.71979	44.2417	43.6784	56.4503	1	2.71846	32.3226	41.3967	1	1	1.87246	3.49053	1	1.63531	1	1	1	1.55247	1	2.91344	1.87109	1	2.76625	9.53591	1
Hcar2	1174.12	23.9683	8.92503	5.63802	34.4781	5.51779	30.9657	27.6162	16.2282	11.3107	282.903	413.944	1	1	2.74492	2.66035	1.82683	1	1	1	1	21.9938	13.1563	1	1	28.3055	15.13	15.2265	10.144
Hdac4	118	189	437	404	592	260	408	227	154	253	4183	4099	601	564	463	599	472	1059	802	1327	1369	1645	1955	869	836	701	817	515	507
Hdc	2.47749	8.1776	44.2275	66.8599	34.4781	31.3337	9.17247	3.21801	1	1	4750.55	6365.73	6.46202	9.52647	9.72459	3.49053	1	3.54124	3.50666	3.01184	5.37896	10.9444	3.21024	6.74033	2.74217	18.0659	4.53251	42.2569	19.288
Hgf	43.8471	1	6.76366	3.78281	1	1	1	3.21801	15.1405	7.87383	227.567	119.946	1	2.42108	16.7043	8.4716	1	1	2.25333	1	1	8.73457	7.63072	7.69705	15.8085	164.833	276.536	86.3591	57.3881
Hist1h2bc	11.3424	48.3721	53.5934	75.2084	93.9948	31.3337	33.6899	122.991	13.5089	19.903	359.122	443.12	8.28269	5.26324	3.61738	11.7923	10.9219	13.7062	14.7867	3.01184	7.56844	2.65741	4.31536	23.0046	5.35543	41.9582	34.5588	33.721	25.3841
Hist1h4i	34.9822	51.2432	63.6798	53.8735	67.9562	40.3693	40.9543	52.0143	13.5089	8.73306	220.258	229.915	31.3445	43.6324	46.3678	39.1882	31.5925	25.777	8.51999	7.03552	13.0421	22.5463	29.7331	44.0525	11.453	11.2396	22.1951	22.3398	19.288
Hk3	562.445	18.2262	78.8094	94.6881	30.7583	880.033	864.557	599.864	11.8773	28.4953	8722.25	9619.91	88.9991	45.0534	57.7098	31.7166	8.44143	1	1	1.67061	2.09474	15.9167	27.5229	6.74033	5.35543	472.019	359.55	545.875	496.301
Hmgb2	173.866	497.69	140.048	281.137	220.468	201.719	238.91	378.062	69.527	65.4421	1632.91	2649.23	271.066	288.058	270.59	278.279	233.338	93.7551	64.92	62.0258	73.2528	177.238	153.507	79.4512	97.6906	185.312	246.509	276.994	238.745
Hmgn2	58.6219	177.569	80.2503	120.661	97.7146	82.3203	100.886	151.825	120.106	86.0636	1352.05	1892.91	67.758	64.9485	67.3068	66.584	54.7436	89.9432	93.7466	75.4381	69.9686	100.997	90.5148	64.1436	55.0073	55.611	46.9226	39.4116	48.2441
Hnmt	11.3424	1	3.16137	2.85521	12.1594	6.80859	1	7.65404	4.80705	1	372.695	481.272	1	1	5.36229	1	1	1	1	2.34123	1	1	1	1	1	69.2637	55.7539	37.9889	22.336
Hp	1	1	24.7751	63.1495	1	46.8233	44.5865	29.8342	1	1	25795.2	36117.9	1.60689	1	1.87246	1	1	1	1	1	1	8.73457	1	1	1.87109	1239.99	1428.13	6506.78	6869.68
Ica1	83.7392	87.1312	1	2.85521	23.3187	1.6454	2.8161	1	2.08773	1	334.064	505.959	6.46202	2.42108	7.97967	10.132	7.6146	2.90593	4.76	1	1	1	4.31536	5.78361	6.22652	1	1	5.26795	4.04801
Id1	3.95497	1	3.16137	1	1	2.2908	1	9.87205	1	1	149.26	227.67	1	1	1	3.49053	1	6.08247	2.25333	2.34123	3.18948	4.31481	1	5.78361	5.35543	45.3714	62.8189	57.906	31.4801
Ifi204	144.316	1	44.9479	74.2808	30.7583	15.1988	18.253	27.6162	67.8954	14.7477	279.771	474.539	5.24823	10.9476	6.23475	20.9243	20.017	1.63531	2.25333	1	1	4.31481	27.5229	1	4.48435	615.373	530.876	1930.12	1593.58
Ifitm1	29.0722	1	142.21	83.5568	127.473	41.6601	20.0691	32.0522	1	1.85923	366.43	429.654	1.60689	1	1.87246	1	4.3073	1	1	1	1	1	1	1	1.87109	154.593	131.703	19.4945	23.8601
Ifitm2	36.4597	1	230.826	238.467	294.864	171.385	139.024	200.621	2.08773	7.87383	1071.19	1601.16	1	1	1	1	1	1	1	1.67061	1	5.97222	3.21024	4.82689	1.87109	1298.01	1343.35	1240.13	1165.34
Ifitm3	596.427	58.4208	1930.39	1740.26	2753.65	667.052	301.565	710.764	79.3165	70.5975	4639.88	9175.54	1	1	2.74492	1.83018	1	6.08247	7.26666	2.34123	5.37896	25.3086	47.4151	26.8315	23.6482	10653.5	8258.24	13746.7	12856
Ifitm6	89.6491	1	966.413	867.383	1362.44	185.584	140.84	287.124	3.17546	7.87383	13553.2	29113.6	1	1	1	1	1	1.63531	1	1	1	3.20988	4.31536	1	1	1864.6	1761.96	2483.53	1741.41
Ifnlr1	2.47749	62.7273	20.4524	23.2625	4.71979	94.5828	104.518	60.8864	1	1	912.487	530.646	2.82067	2.42108	1	1.83018	1	1	1	1	1	1.55247	1	1	1	1	1	3.8453	1
Igf1r	76.3518	64.1629	86.014	100.254	60.5167	27.4614	51.8509	23.1801	291.968	282.827	1326.99	1289.21	7.6758	12.3686	24.5564	14.2828	16.7097	109.003	122.573	87.5091	51.358	122.543	120.353	354.987	519.296	96.5692	121.105	89.2044	97.0122
Igfbp4	1	1	3.16137	3.78281	1	3.5816	15.5288	3.21801	1	4.43691	187.891	196.251	1	2.42108	1	1	1	4275.99	5301.34	1528.66	2083.2	349.055	586.714	995.99	796.302	1	1	30.8757	37.5761
Igsf6	1237.66	21.0973	1849.69	1970.31	2065.48	519.255	496.796	728.508	46.6846	36.2284	6390.81	7716.77	6.46202	16.6319	14.0869	5.98106	6.78778	31.4948	8.51999	18.4359	15.2316	55.142	51.8355	2.91344	4.48435	2711.07	3035.42	4941.87	4496.81
Il18bp	320.137	39.759	49.9911	39.9594	53.0771	71.9939	61.8395	109.683	38.5267	25.0584	459.354	719.164	21.6343	10.9476	28.9187	31.7166	34.073	25.1417	41.1066	23.8009	59.0212	35.8055	37.469	25.8748	25.3904	76.0901	15.13	53.6381	7.09601
Il1f9	1	1	4.60229	8.42084	1	2.9362	1.90805	1	1	1	1891.84	2366.45	1	1	3.61738	1.83018	1	1	1	1	1	2.10494	1	1	1	4.41318	2.76625	1	1
Il1r2	1	13.9197	315.12	547.359	317.182	75.8663	31.8738	38.7062	1	3.57769	2056.81	2797.35	1	3.84216	3.61738	1.83018	1	1	1	1	4.28422	1.55247	2.10512	1	1	11.2396	9.83127	50.7928	40.6241
Il1rn	9.86491	2.43552	142.21	274.643	309.743	14.5534	11.8966	1	1	4.43691	3728.39	4597.25	1	1	1	1	3.48048	7.9884	1	2.34123	1	1	20.8922	1.95672	1	41.9582	34.5588	92.0497	106.156
Inhba	6.90994	1	1	1	1	1	1	1	1	1	1074.32	1168.02	1	1	6.23475	1.83018	1	1	1	1	1	2.65741	1	1	1.87109	4.41318	1	1	1
Ints12	132.496	180.44	164.544	129.937	93.9948	143.633	89.9891	105.247	104.334	211.511	928.149	1154.55	106.599	145.95	143.211	103.112	89.4703	126.156	123.827	93.5446	71.0634	103.759	70.6226	91.8885	135.147	209.204	250.042	289.798	345.425
Irak3	113.289	19.6618	40.6252	48.3079	27.0385	21.0074	3.72416	1	5.89478	7.87383	1246.6	1078.25	1	1	1	1	1	34.6714	32.3333	3.01184	1	9.8395	33.0485	34.4852	60.2339	311.6	444.33	328.21	430.769
Itgb2l	9.86491	1	2.44092	1	4.71979	6.16319	1	5.43603	1	5.29614	12011.1	14106.2	1	1	3.61738	4.32071	3.48048	2.27062	1	1	1	1.55247	5.42048	1.95672	1	1	2.76625	2.42265	1
Jph3	2.47749	5.30656	1	5.63802	12.1594	2.9362	1.90805	3.21801	1	7.87383	123.158	167.075	3.42756	2.42108	1.87246	5.98106	4.3073	4.81185	1	3.68245	4.28422	5.97222	8.73584	4.82689	1	11.2396	11.5975	3.8453	5.57201
Kcnh7	18.7298	15.3552	19.7319	43.6698	56.7969	37.1423	60.9314	27.6162	1.54386	1	158.657	144.633	10.1034	20.8951	7.10721	1.83018	13.4024	3.54124	1	1	2.09474	1	2.10512	1.95672	1.87109	4.41318	20.4288	3.8453	4.04801
Kcnj2	37.9371	1	14.6887	21.4073	12.1594	32.6245	15.5288	7.65404	1	2.71846	154.481	104.236	1	5.26324	1.87246	1.83018	1	1	1	1	1	5.41975	1	1.95672	1	82.9164	91.079	46.5248	63.4841
Khdc3	1	1	1	3.78281	1	2.2908	1	1	3.71932	9.59229	41.7194	41.3967	3.42756	1	2.74492	1.83018	3.48048	2.27062	2.25333	7.03552	2.09474	4.86728	2.10512	7.69705	5.35543	1	8.06502	16.6492	2.524
Kiss1r	14.2974	1	1	1	4.71979	2.9362	3.72416	1	12.4212	14.7477	52.1602	97.5033	4.03445	5.26324	1	9.30177	5.96095	2.27062	2.25333	2.34123	1	2.65741	1	2.91344	1.87109	7.82637	1	6.6906	1
Klf5	5.43246	1	1	1.9276	1	10.0356	2.8161	7.65404	1	1	555.41	642.859	2.21378	1	3.61738	4.32071	1	4.81185	1	2.34123	1	1	1	1	2.74217	7.82637	2.76625	3.8453	4.04801
Klhl2	30.5497	28.2749	83.1322	66.8599	56.7969	49.4049	71.8281	43.1423	47.7724	63.7237	236.964	407.211	25.2756	28.0005	44.6229	54.9615	52.2632	74.6958	34.84	32.5188	39.3159	62.3241	45.2048	51.7062	55.8784	178.486	198.82	66.442	138.16
Klra17	1	1	39.9047	49.2355	34.4781	148.796	47.3107	165.133	2228.13	2125.01	409.238	824.644	17.386	1	23.6839	8.4716	1.82683	1	1	1	1	1	1	1	5.35543	14.6527	6.29876	5.26795	4.04801
Krt83	1	1	1	3.78281	1	1	1	1	1	1	253.669	218.693	3.42756	1	1	1.83018	1	1	1	1	1	2.65741	1	1	1	4.41318	1	2.42265	1
Krt86	1	1	1	1	1	1	1.90805	1	1	1.85923	115.85	81.7934	8.88958	1	28.0462	7.64142	65.4924	1	1	1	1	1.55247	1	1	1	4.41318	1	2.42265	1
Lasp1	318.659	352.702	1109.78	1310.78	1116.94	1071.72	1255.93	384.716	366.477	246.739	5265.28	5113.43	1314.92	1427.76	1598.47	1474.57	1834.9	856.761	934.733	695.085	764.034	1142.95	1116.07	882.14	1018.43	1031.78	1051.92	932.837	977.886
Lbp	8.38743	1	1	2.85521	4.71979	1	1	1	3.71932	1.85923	1056.57	1515.88	1.60689	13.7897	10.597	6.81124	1	28.9536	22.3067	6.36491	8.66318	36.9105	29.7331	6.74033	1.87109	1	16.8963	53.6381	33.0041
Lcn2	8.38743	1	3.16137	8.42084	1	6.80859	5.54026	1	1	1	79256.6	200169	1	1	1	1	1	1	1	1	1	1	1	1	1	4.41318	1	5.26795	13.192
Ldhc	2.47749	1	1	1	12.1594	1.6454	4.63221	5.43603	2.63159	1.85923	55.2925	84.0377	2.21378	1	1.87246	1.83018	1	1.63531	1	3.68245	1	3.76234	3.21024	1.95672	1.87109	1	1	1	1
Lgr4	23.1623	18.2262	6.76366	9.34844	4.71979	4.22699	10.0805	9.87205	3.71932	1	59.4688	79.5492	3.42756	3.84216	4.48983	6.81124	23.3243	15.6121	7.26666	3.68245	3.18948	4.31481	7.63072	1.95672	1.87109	11.2396	13.3638	12.3812	14.716
Lhfpl2	12.8199	1	7.48412	1.9276	1	1	9.17247	1	1	1	343.46	263.579	1	2.42108	5.36229	2.66035	2.65365	1.63531	1	1	1	10.9444	5.42048	1.95672	9.71086	4.41318	6.29876	1	1
Lhx1	1	1	1	1.9276	1	1	1	1	1	1	123.158	223.182	1	2.42108	1	4.32071	1	1	1	1	1	1	2.10512	1	1	1	1	1	1
Lilra6	67.4869	1	70.8844	79.8464	71.676	26.816	12.8047	12.0901	35.2635	21.6215	1503.44	1610.14	1	1	2.74492	1	3.48048	1	1	1	1	2.65741	3.21024	1	1	41.9582	39.8576	552.989	511.541
Lin28a	1	1	1	2.85521	1	1	1	1	1	1	243.228	198.495	1	2.42108	1	1	1	2.27062	2.25333	1	1	1	1	1	1	1	1	2.42265	2.524
Lmo1	1	1	1	11.2037	4.71979	19.0712	26.4255	12.0901	1	1	156.569	162.587	1.60689	2.42108	1	1	1	1	1	1	1	2.10494	2.10512	1	1	1	8.06502	100.586	141.208
Lmo4	129.541	125.89	138.607	218.06	250.226	181.712	198.955	318.176	70.0708	116.996	1005.41	1192.7	92.0336	104.739	118.782	81.5272	99.3922	46.7422	58.6533	42.578	33.8422	50.1697	62.8867	26.8315	44.5543	598.307	573.266	453.403	572.501
Lonrf1	8.38743	1	16.8501	14.9141	8.43958	7.45399	11.8966	23.1801	1	3.57769	77.2183	81.7934	3.42756	6.68432	6.23475	2.66035	6.78778	4.81185	8.51999	1	1	3.20988	5.42048	2.91344	1.87109	52.1978	114.04	22.3398	34.5281
Lpcat2	648.139	11.0486	603.303	562.201	596.167	111.363	111.782	142.953	29.8248	24.1992	3912.15	3264.16	14.3516	50.7378	36.7708	41.6787	9.26825	1	7.26666	1	2.09474	77.2407	77.2533	5.78361	1	1352.62	1534.11	783.458	505.445
Lrg1	1	1	1	8.42084	1	41.0147	20.0691	3.21801	1	1	8596.96	11606.1	1	1	1	1	1	1	1	1	1	1	1	1	1	4.41318	1	1	5.57201
Lrrc27	1	1	1	2.85521	1	1	1	1	1	1	99.1441	45.8852	8.28269	1	1.87246	5.98106	8.44143	4.81185	6.01333	13.7417	2.09474	4.31481	5.42048	6.74033	10.5819	4.41318	1	3.8453	16.24
Lst1	232.965	5.30656	337.454	325.662	599.886	50.6957	60.9314	193.967	34.1758	21.6215	1007.5	2005.13	5.24823	5.26324	1.87246	3.49053	1	5.44716	7.26666	6.36491	4.28422	14.2593	18.6819	4.82689	1	1949.93	1611.82	873.085	641.081
Lta4h	269.902	357.009	1227.22	1069.6	1083.46	477.304	345.152	666.404	403.46	409.134	6409.6	7918.76	1893.28	1730.45	1755.51	1643.09	1407.43	813.56	714.146	740.016	714.771	1209.8	946.983	1005.56	1047.17	799.685	829.373	464.784	398.765
Ltb4r1	1	1	65.8412	87.2673	112.594	2.9362	7.35636	1	1	1	4755.77	5797.93	4.64134	1	1	1	1	1	1	1	1	33.5957	1	1	1	622.2	649.215	968.403	964.17
Ltf	5.43246	1	6.76366	5.63802	1	1	1	1	2.08773	1	196784	290687	1	2.42108	7.97967	6.81124	3.48048	1	1	1.67061	1	1	1	1	1.87109	11.2396	8.06502	9.53591	1
Ly6g5b	8.38743	9.61312	10.366	16.7693	8.43958	24.2344	4.63221	5.43603	33.088	34.5099	274.551	627.149	5.85512	2.42108	14.0869	2.66035	9.26825	24.5064	13.5333	36.5425	13.0421	73.9259	29.7331	1	3.61326	21.4791	11.5975	20.9171	13.192
Lypd6b	2.47749	2.43552	4.60229	9.34844	1	1	1	1	1	16.4661	30.2344	81.7934	2.21378	1	1	3.49053	1.82683	206.84	103.773	323.565	187.106	66.7438	82.7789	7.69705	1	1	4.53251	1	1
Lyve1	1	1	1	1	1	1	2.8161	1	1	1	92.8796	57.1066	1	1	1	1	1	1	1	1	1	1	2.10512	1	3.61326	1	1	1	1
Lyz2	23.1623	1	6302.12	11228.7	7150.44	1169.17	1273.18	1072.3	196.791	389.371	108115	198854	1	1	4.48983	1	8.44143	2.27062	1	1	1	96.5771	311.539	1	1.87109	53134	59011.6	135371	132908
Mafg	228.533	123.019	230.826	193.014	309.743	390.175	467.739	371.408	319.161	221.822	2960.99	3385.35	96.2818	35.1059	69.9242	74.8858	90.2971	100.743	117.56	104.274	140.032	165.636	110.407	91.8885	196.994	413.995	511.447	433.486	471.917
Map3k15	17.2523	6.74208	6.76366	11.2037	8.43958	6.80859	1.90805	3.21801	2.63159	1.85923	173.274	146.877	13.1378	3.84216	9.72459	13.4527	17.5365	7.9884	14.7867	10.3886	8.66318	9.28703	13.1563	25.8748	14.0663	62.4373	39.8576	26.6077	58.9121
Map3k9	11.3424	9.61312	9.64549	8.42084	15.8792	34.5607	29.1496	9.87205	8.61411	6.15537	236.964	256.846	2.21378	5.26324	1.87246	1	11.7487	2.90593	3.50666	6.36491	5.37896	6.52469	1	10.5672	5.35543	21.4791	34.5588	2.42265	10.144
Map6	9.86491	1	3.88183	1	12.1594	1	4.63221	1	1	1	45.8957	108.725	1	1	7.97967	5.15089	1	2.27062	8.51999	1	1	1	1	176.08	128.179	11.2396	8.06502	3.8453	2.524
Mapk13	1	1	41.3456	69.6428	53.0771	46.8233	64.5636	60.8864	1	1	1944.04	2429.29	1	1	1	1	1	1	1	1	1	1	1	1	5.35543	35.1318	45.1564	26.6077	14.716
Mapk3	20.2073	22.5328	93.2186	67.7876	56.7969	48.7595	44.5865	74.1944	85.8429	66.3014	691.141	882.995	85.3578	67.7907	105.695	96.4704	84.5093	31.4948	13.5333	39.8956	37.1264	65.0864	45.2048	29.7016	47.1676	233.097	269.471	212.975	154.924
Mapk4	1	1	3.16137	1	1	1	1.90805	1	6.98251	1	45.8957	50.3738	1	1	1.87246	1.83018	1	1	2.25333	1	1	2.10494	3.21024	1.95672	1	1	4.53251	3.8453	2.524
Max	58.6219	38.3235	81.6913	108.602	82.8354	57.7951	86.3569	98.5926	92.9132	78.3306	481.28	925.636	121.771	145.95	102.205	135.489	106.834	112.179	122.573	82.1442	98.4319	85.5278	70.6226	107.196	165.635	117.048	115.807	153.224	129.016
Mcam	5.43246	1	1	1	1	1	1.90805	1	1.54386	1.85923	58.4248	50.3738	277.135	283.795	330.789	396.995	809.635	1	1	2.34123	1	12.6018	5.42048	4.82689	5.35543	1	1	9.53591	4.04801
Mcee	32.0272	52.6787	29.8183	26.9729	34.4781	17.7804	22.7932	67.5404	78.2288	69.7383	185.803	303.975	38.0203	40.7902	25.4288	40.0183	25.8048	28.3183	16.04	35.2013	29.4632	33.0432	34.1536	33.5285	22.7772	38.545	29.2601	45.1022	61.9601
Mcemp1	1	1	892.206	1114.13	1444.28	160.414	137.208	340.356	9.70184	3.57769	9021.91	12198.6	1	1	1	5.15089	1	1	1	1	1	2.65741	1	1	2.74217	512.978	559.136	1134.85	919.974
Mctp1	34.9822	3.87104	307.915	249.598	194.429	697.385	693.844	513.361	11.8773	21.6215	1836.5	1408.15	6.46202	15.2108	9.72459	2.66035	5.96095	1	3.50666	1	6.4737	45.75	42.9946	70.8407	42.8121	260.402	269.471	289.798	255.509
Mcu	43.8471	117.277	80.9708	75.2084	53.0771	108.782	41.8623	94.1566	3.17546	22.4807	646.245	703.454	113.882	79.1593	123.144	123.866	139.907	105.826	92.4933	61.3552	53.5475	85.5278	104.881	146.422	148.214	103.396	106.975	90.627	100.06
Megf9	61.5769	11.0486	31.2592	36.249	30.7583	81.0295	36.414	56.4503	48.8601	51.6945	3086.28	2229.55	33.1652	25.1583	55.0924	40.0183	58.8778	35.3067	32.3333	11.7298	13.0421	21.9938	63.9919	44.0525	29.7458	676.811	753.424	368.044	337.805
Mettl9	321.614	377.106	147.973	139.213	198.149	156.541	204.404	251.636	92.9132	113.559	3784.77	5892.19	73.8269	74.8961	117.037	128.017	97.7385	203.664	324.36	318.871	304.243	115.361	145.771	67.0138	76.7845	318.426	366.615	467.63	459.725
Mfsd9	18.7298	1	3.16137	1.9276	8.43958	1.6454	4.63221	1	7.52638	7.0146	80.3506	54.8623	7.6758	10.9476	12.342	13.4527	10.9219	13.7062	4.76	7.03552	7.56844	8.1821	8.73584	1	10.5819	4.41318	23.9613	19.4945	5.57201
Mgam	1	1	8.20458	13.9865	1	1	1.90805	9.87205	1	18.1846	693.229	681.011	7.06891	10.9476	13.2144	8.4716	1	4.81185	2.25333	5.69429	2.09474	3.20988	5.42048	1	7.0976	24.8923	11.5975	13.8039	5.57201
Mgll	94.0816	52.6787	4.60229	12.1313	1	49.4049	60.9314	52.0143	11.8773	8.73306	625.364	786.492	1.60689	1	1	2.66035	3.48048	1	1	1	1	13.7068	4.31536	7.69705	1	4.41318	1	2.42265	1
Mgst1	323.092	28.2749	3.88183	3.78281	1	9.39018	10.9886	16.5261	8.61411	1	6572.48	13706.7	4.03445	1	2.74492	2.66035	1	1	1	1	1	3.76234	4.31536	1	1	700.703	689.839	2654.24	2308.34
Mgst2	159.091	207.715	13.2478	6.56563	1	11.3264	9.17247	3.21801	180.475	165.972	1351	1845.78	266.818	258.215	144.956	137.979	88.6435	607.085	590.066	876.821	529.759	504.299	412.105	732.892	746.65	4.41318	8.06502	3.8453	2.524
Micu1	203.416	302.459	408.059	405.436	551.529	457.942	370.577	437.949	206.581	190.03	1417.83	1646.04	124.199	131.739	192.068	212.695	115.102	185.24	172.707	97.5683	82.0108	162.321	97.1455	311.934	191.768	253.576	380.745	217.243	336.281
Mid1ip1	165.001	161.778	50.7116	89.1225	82.8354	156.541	137.208	158.479	134.247	133.321	1322.81	1444.06	208.557	181.477	244.416	226.808	236.645	65.1662	41.1066	84.156	74.3476	133.593	114.827	49.7928	71.558	495.912	596.228	581.442	686.802
Milr1	91.1266	112.971	180.394	193.942	358.1	79.0933	45.4945	107.465	258.248	242.443	1243.46	1785.19	23.455	13.7897	10.597	4.32071	1	60.0837	54.8933	31.8482	23.9895	47.9599	39.6792	51.7062	49.7808	332.079	318.926	530.226	452.105
Mir7678	12.8199	1	1	1	1	1	1	1	2.08773	1	20.8376	43.641	1	1	1	1	1	1	1	1	1	1	1	1	1	1	1	2.42265	1
Mlst8	175.343	115.842	132.123	102.109	112.594	124.271	117.231	32.0522	76.0533	123.87	745.434	856.064	105.385	69.2118	60.3272	71.5651	60.5314	139.497	161.427	117.016	138.937	106.522	132.509	131.114	126.436	113.635	135.235	110.544	103.108
Mmp25	1	1	3.88183	50.1631	38.1979	37.7877	70.92	56.4503	1	1	1998.34	1760.5	1	1	1.87246	1.83018	1	1	2.25333	1	1	42.9876	26.4178	1	1	1	4.53251	1	1
Mmp27	14.2974	1	1.72046	1	1	1	3.72416	1	1.54386	1	68.8656	101.992	1.60689	2.42108	1	1	1	1	1	2.34123	1	2.65741	7.63072	1	1.87109	7.82637	4.53251	2.42265	1
Mmp8	6.90994	1	6.0432	10.276	4.71979	4.87239	4.63221	1	1	3.57769	77089	82518	1	1	1	1	1	1.63531	1	3.01184	1	1	1	1	2.74217	1	4.53251	821.87	904.734
Mmp9	3.95497	2.43552	340.336	469.44	328.342	129.434	70.012	32.0522	1	1	66023.8	57160.1	1	1	1	1	1	1	1	3.01184	1	3.76234	1	17.2643	1	1	1	1	1
Mocos	42.3696	23.9683	11.8069	13.9865	41.9177	47.4687	58.2073	87.5025	14.0528	7.0146	1187.08	1228.61	17.386	18.0529	7.10721	20.0941	27.4584	33.4008	27.32	7.03552	1	9.28703	12.0512	10.5672	4.48435	151.18	94.6115	268.458	308.849
Mocs1	55.667	54.1142	58.6366	51.0907	45.6375	42.3055	26.4255	25.3981	83.1236	60.2868	654.598	689.989	75.0407	59.2642	74.2865	82.3574	65.4924	65.8015	58.6533	70.7438	90.7687	53.4846	94.9352	101.456	72.4291	369.624	331.29	473.32	505.445
Mogat2	1	1	1	1	1	1	1	1	1	1	258.889	344.372	1	1	1	1.83018	1	1	1	1	3.18948	1	1	1	1	24.8923	2.76625	3.8453	5.57201
Mpzl1	893.401	25.4038	31.2592	32.5386	23.3187	35.8515	108.15	56.4503	24.9301	9.59229	265.154	431.898	1	1	1.87246	1	5.13413	1	1	6.36491	1	39.1204	26.4178	1	13.1952	7.82637	1	3.8453	1
Mrgpra2a	1	1	1	1	1	1	1	1	1	1	51.1162	115.457	1	1	1	1	1	1	1	1	1	1	1	1	1	1	1	1	1
Mrgpra2b	1	1	1	1.9276	1	1	1	1	1	1	321.535	620.416	1	1	1	1	1	1	1	1	1	1.55247	1	1	1	1	4.53251	1	1
Ms4a3	1	1	1	1	1	1	2.8161	3.21801	1	1	302.741	162.587	1.60689	1	1.87246	1.83018	1.82683	1	1	1	1	1	1	1	1	4.41318	6.29876	1	1
Msantd3	1	2.43552	1	9.34844	1	1	1.90805	1	1	3.57769	58.4248	84.0377	1	1	1	1.83018	6.78778	4.81185	1	1	1	1	3.21024	1	1	24.8923	9.83127	80.6685	66.5321
Msra	108.856	94.3088	72.3253	82.6292	82.8354	84.9018	83.6327	134.081	61.369	78.3306	2811.68	3782.58	147.868	144.529	88.2459	111.414	126.677	149.027	135.107	90.8622	96.2424	80.5555	80.5687	73.7108	61.105	304.773	327.757	215.82	199.12
Msrb1	18.7298	12.4842	11.8069	17.6969	8.43958	11.9718	19.161	20.9621	7.52638	7.87383	713.067	712.431	10.1034	8.10539	10.597	15.113	14.2292	6.08247	12.28	10.3886	13.0421	9.8395	6.5256	24.918	7.0976	325.253	271.237	339.591	270.749
Msrb2	23.1623	5.30656	29.0979	7.49323	19.599	14.5534	4.63221	18.7441	27.6494	25.9176	270.374	413.944	56.227	43.6324	28.0462	40.0183	29.9389	64.5309	81.2133	70.7438	63.4002	61.2191	76.1482	65.1003	43.6832	11.2396	39.8576	26.6077	33.0041
Mtus1	29.0722	1	77.3685	132.72	60.5167	12.6172	17.3449	9.87205	4.26319	15.6069	4680.6	3329.24	10.1034	8.10539	4.48983	1	2.65365	2.90593	1	1.67061	10.8527	4.86728	2.10512	1	1.87109	373.037	500.85	1306.99	1316.21
Mxd1	215.235	306.766	1033.42	1436.93	1552.15	2714.26	4405.05	2489.61	331.67	359.298	20364.9	13760.6	1390.78	1233.08	1654.31	1280.3	1010.55	240.511	231.613	146.523	124.706	450.71	319.275	1081.14	856.407	202.378	205.885	214.398	225.029
Mxi1	82.2617	61.2918	23.3342	27.9005	53.0771	47.4687	83.6327	98.5926	59.1935	80.049	401.929	447.608	21.0274	20.8951	44.6229	15.9432	76.2411	43.5657	48.6266	37.8837	7.56844	40.2253	47.4151	44.0525	95.9484	349.145	317.16	67.8646	74.1522
Myl2	1	1	4.60229	1	1	1	1.90805	1	1	1	86.6151	104.236	1	1	1	2.66035	1	1	1	1	1	1	1	1	3.61326	4.41318	4.53251	1	1
Myo1d	18.7298	19.6618	1	1.9276	1	1	3.72416	1	1.54386	1	464.574	202.984	1.60689	5.26324	1.87246	18.4337	20.017	3.54124	1	2.34123	7.56844	4.31481	1	16.3075	3.61326	4.41318	4.53251	3.8453	4.04801
Nadk	711.671	512.045	2588.88	2272.7	2407.71	1423.46	1495.65	976.926	710.2	647.14	8592.79	9790.47	417.934	384.691	425.887	361.297	407.798	522.589	532.413	667.59	540.707	525.846	559.086	643.917	766.685	8373.54	9215.55	6435.65	5395.97
Nat8l	2.47749	1	23.3342	41.8146	8.43958	17.7804	4.63221	7.65404	3.71932	1.85923	168.054	167.075	1	6.68432	1	1	1	1	1	1	2.09474	1	3.21024	1	1	110.222	149.365	170.295	112.252
Ncam1	3.95497	2.43552	1.72046	13.0589	4.71979	1	1.90805	12.0901	2.08773	1.85923	1375.02	1378.98	1	3.84216	1.87246	5.15089	8.44143	1	2.25333	1	1	1	1	1	1.87109	14.6527	6.29876	12.3812	7.09601
Ncf1	190.118	193.36	1739.46	1638.22	1633.99	1207.9	1483.85	1360.64	2302.09	2188.6	19384.5	19409.4	101.744	28.0005	22.8115	25.0751	66.3192	14.3415	4.76	205.537	201.337	134.145	101.566	89.0184	120.339	823.577	705.735	1722.41	1409.18
Ncf2	219.668	79.9536	539.902	650.323	696.601	169.449	127.219	178.441	138.054	159.098	3093.58	4211.24	30.1307	28.0005	28.9187	20.9243	15.8829	18.1533	24.8133	7.03552	7.56844	34.1481	33.0485	22.0479	9.71086	1987.47	1834.37	2329.88	2232.14
Ncf4	290.587	364.186	840.333	828.424	1090.9	661.243	686.579	1114.44	278.371	233.851	4323.52	5975.23	371.203	316.48	395.351	339.712	259.796	153.474	118.813	222.973	217.759	166.188	194.396	301.411	343.337	1407.23	1332.76	1314.11	974.838
Ndel1	478.228	371.364	319.442	324.734	421.336	414.701	523.13	502.271	293.055	462.406	2122.58	2467.44	334.79	262.479	444.209	405.296	335.037	340.255	320.6	265.892	358.98	339.663	306.013	332.026	364.243	734.835	986.57	750.737	790.434
Nfam1	767.815	22.5328	3031.25	2536.14	2482.1	1036.87	982.604	528.887	1073.5	1007.16	9364.37	9038.64	7.6758	2.42108	1.87246	7.64142	1	20.6946	14.7867	68.7319	84.2002	74.4784	49.6253	6.74033	1	5646.41	6193.49	5185.14	4774.18
Nfe2	3.95497	5.30656	18.291	7.49323	23.3187	15.1988	5.54026	9.87205	4.26319	2.71846	4063.54	3677.1	17.9929	16.6319	52.4751	16.7734	54.7436	7.9884	1	1	9.75792	13.7068	20.8922	1	1	704.116	681.008	732.243	729.474
Ngp	2.47749	1	1.72046	1	1	1	1	3.21801	2.63159	1	241602	351396	1	2.42108	1	1	1	1	1	2.34123	1	1	1	1	1	4.41318	9.83127	15.2265	4.04801
Nhsl2	1	5.30656	69.4435	61.2943	45.6375	15.8442	40.0462	7.65404	24.3862	64.5829	2897.3	2671.67	5.85512	10.9476	35.0259	30.0562	171.326	1	8.51999	5.02368	5.37896	25.8611	19.787	1	11.453	315.013	331.29	749.315	779.766
Nlrp12	1	1	3.16137	17.6969	1	17.7804	9.17247	3.21801	1	2.71846	1282.09	963.789	1	1	1	1	2.65365	1.63531	1	1	1	4.31481	1	1	5.35543	4.41318	1	1	8.62002
Nlrx1	57.1445	48.3721	63.6798	66.8599	71.676	25.5252	24.6094	14.3081	35.2635	36.2284	473.971	431.898	32.5583	9.52647	41.1331	38.358	61.3582	13.7062	18.5467	6.36491	2.09474	11.4969	18.6819	16.3075	25.3904	328.666	294.198	240.005	218.932
Nod2	42.3696	41.1946	58.6366	50.1631	67.9562	33.9153	21.8852	38.7062	2.63159	8.73306	211.905	286.021	5.85512	1	1.87246	10.132	6.78778	9.89432	7.26666	1.67061	3.18948	2.10494	5.42048	1	1	48.7846	57.5201	84.9364	81.7722
Nqo1	2.47749	1	1.72046	2.85521	1	1	9.17247	12.0901	1.54386	2.71846	69.9097	30.1754	3.42756	2.42108	2.74492	5.98106	3.48048	1	1	4.35307	1	1	4.31536	2.91344	1	14.6527	29.2601	3.8453	2.524
Nt5e	29.0722	84.2601	6.76366	1.9276	1	8.09939	8.26442	1	9.15797	1	1057.62	909.926	93.8543	123.213	124.017	82.3574	82.8557	104.555	94.9999	338.989	234.18	443.528	441.943	690.796	581.143	1	2.76625	3.8453	7.09601
Ntng2	73.3968	45.5011	127.801	52.9459	105.154	113.299	80.9086	60.8864	36.3512	23.3399	879.077	494.738	62.9028	28.0005	51.6026	55.7917	62.1851	13.7062	13.5333	5.69429	10.8527	27.5185	23.1024	50.7495	22.7772	113.635	85.7802	45.1022	49.7681
Nudt4	123.631	108.664	79.5299	104.892	53.0771	28.7521	114.507	80.8485	18.4037	44.8207	1077.45	1547.3	112.668	128.897	116.165	166.205	325.115	18.1533	49.88	20.4478	3.18948	65.0864	82.7789	104.326	87.2375	168.246	122.872	96.3176	153.4
Numb	145.794	114.406	142.21	118.806	30.7583	172.676	225.289	80.8485	126.089	55.9906	1560.87	869.53	219.481	195.688	202.538	149.602	165.538	293.877	234.12	264.551	213.38	178.343	184.45	143.551	152.569	117.048	149.365	188.79	275.321
Nxn	17.2523	16.7907	9.64549	10.276	30.7583	13.908	20.0691	9.87205	32.5442	15.6069	116.894	146.877	7.6758	15.2108	17.5767	17.6035	3.48048	7.9884	14.7867	8.37675	25.0843	15.3642	23.1024	10.5672	28.0037	4.41318	11.5975	1	11.668
Oas3	12.8199	12.4842	292.785	207.856	97.7146	11.3264	2.8161	14.3081	47.7724	32.7915	2272.93	1522.61	133.909	184.319	83.8836	103.112	5.13413	203.028	212.813	418.792	419.191	379.441	366.795	260.271	148.214	560.762	500.85	1308.42	1226.3
Olfm4	3.95497	1	2.44092	1	1	1	1	5.43603	2.08773	2.71846	4885.24	8147.67	2.21378	1	1.87246	1	19.1902	1	1	1	2.09474	1	1	6.74033	1.87109	18.0659	2.76625	2.42265	1
Olfml2b	1	1	1	2.85521	1	1	1	1	2.08773	1	1886.62	2258.73	2.21378	5.26324	5.36229	1	1	2.27062	1	1	3.18948	1	1	1	1	21.4791	15.13	5.26795	1
Olfr460	2.47749	1	1.72046	1	1	1	3.72416	1	1	1	42.7635	18.9541	1	1	4.48983	1	1	1.63531	1	1	1	1	1	1.95672	1	1	1	1	1
Olr1	1	1	1	7.49323	1	35.8515	38.2301	7.65404	18.4037	24.1992	385.224	178.297	1	1	1.87246	1	1	1	1	1	2.09474	1.55247	1	1	3.61326	62.4373	31.0263	28.0304	22.336
Oprm1	5.43246	1	10.366	13.9865	8.43958	22.2982	9.17247	40.9242	2.63159	3.57769	182.671	149.121	8.28269	16.6319	20.1941	25.0751	24.1511	13.7062	32.3333	15.7535	25.0843	24.2037	21.9973	10.5672	36.7145	38.545	23.9613	10.9586	16.24
Optn	113.289	115.842	10.366	5.63802	12.1594	34.5607	22.7932	47.5783	20.0353	27.6361	702.626	838.11	10.1034	2.42108	12.342	5.15089	5.96095	1	14.7867	1	1	6.52469	6.5256	5.78361	24.5193	24.8923	29.2601	6.6906	11.668
Orm1	2.47749	1	6.0432	1.9276	1	1	2.8161	1	1	1	170.142	461.074	4.03445	2.42108	5.36229	1.83018	1	3.54124	2.25333	3.01184	1	1	1	4.82689	3.61326	1	1	1	1
Oscp1	6.90994	5.30656	12.5273	14.9141	19.599	10.0356	6.44831	3.21801	2.08773	3.57769	124.202	164.831	1.60689	1	1.87246	1.83018	19.1902	2.90593	1	15.7535	3.18948	1	4.31536	1	7.0976	11.2396	2.76625	16.6492	1
Osgin1	166.478	102.922	116.994	95.6157	56.7969	80.3841	80.0005	74.1944	1	11.3107	800.77	847.087	7.6758	2.42108	1	1	1.82683	18.7886	18.5467	9.71797	17.4211	19.7839	30.8383	85.1915	87.2375	130.701	126.404	57.906	54.3401
Osm	11.3424	15.3552	29.8183	14.9141	38.1979	37.7877	10.0805	5.43603	5.35092	7.0146	377.915	431.898	49.5512	72.0539	42.0056	64.0935	52.2632	52.46	117.56	33.86	30.558	70.6111	44.0997	135.898	122.952	14.6527	6.29876	20.9171	26.9081
Ovgp1	1	3.87104	4.60229	14.9141	4.71979	3.5816	4.63221	1	2.63159	17.3253	105.409	86.282	10.1034	10.9476	5.36229	5.15089	1	39.1185	57.4	37.8837	25.0843	10.9444	9.84096	21.0911	32.3591	14.6527	9.83127	8.11326	19.288
P2rx1	2.47749	12.4842	1	3.78281	1	1	1	1	1	7.0146	181.627	202.984	13.7447	6.68432	7.10721	1	16.7097	2.90593	7.26666	2.34123	3.18948	2.10494	1	1	1	110.222	31.0263	77.8232	57.3881
P2ry2	1	1	3.16137	11.2037	4.71979	4.87239	1	1	1	1	82.4387	131.167	1	1	1	1	1	1	1	1	1	1	1	1	1	1	1	16.6492	4.04801
Pabpc1l	5.43246	6.74208	1	1	1	1	1	1	1.54386	1.85923	84.5269	115.457	4.64134	1	7.10721	2.66035	7.6146	6.08247	2.25333	1.67061	4.28422	2.65741	1	1.95672	6.22652	7.82637	1	26.6077	11.668
Padi4	15.7749	13.9197	3.88183	8.42084	1	17.135	10.9886	9.87205	8.07024	20.7623	10602.7	11300.9	47.1237	25.1583	87.3734	64.0935	60.5314	7.9884	1	1	1	11.4969	4.31536	10.5672	1	14.6527	4.53251	599.936	593.837
Pafah2	32.0272	39.759	3.88183	13.9865	12.1594	21.6528	2.8161	3.21801	99.4395	83.4859	141.952	245.625	11.924	9.52647	12.342	6.81124	1.82683	9.89432	52.3866	16.4241	39.3159	18.1265	14.2614	19.1777	7.96869	7.82637	6.29876	5.26795	22.336
Pax8	1	1	1	1	1	1	1	1	1	1	25.014	27.9311	2.21378	2.42108	1	7.64142	1	1	3.50666	1	1	1	2.10512	3.87016	3.61326	1	1	1	1
Pbx1	57.1445	91.4377	44.2275	41.8146	27.0385	317.245	345.152	355.882	30.3687	62.0052	906.223	1100.69	24.0618	37.9481	10.597	27.5657	9.26825	1	3.50666	2.34123	1	7.62963	4.31536	1	6.22652	45.3714	75.1827	50.7928	39.1001
Pde4d	39.4146	3.87104	12.5273	12.1313	34.4781	15.1988	21.8852	12.0901	12.4212	13.8884	249.493	348.861	10.7102	23.7373	18.4492	23.4148	28.2852	146.486	170.2	116.345	102.811	102.654	97.1455	114.85	121.21	35.1318	25.7276	9.53591	11.668
Pdlim7	6.90994	58.4208	7.48412	18.6245	1	112.009	135.392	140.735	1	1	1284.18	912.17	98.7094	70.6329	76.9039	86.5083	85.3362	16.2474	37.3466	30.507	21.8001	125.306	75.0431	27.7882	7.0976	86.3296	103.443	23.7624	8.62002
Pdpn	3.95497	1	1	2.85521	4.71979	1	1	1	1	5.29614	68.8656	61.5951	1	1	3.61738	1.83018	1	1	6.01333	1	1	1.55247	1	1	3.61326	4.41318	4.53251	1	2.524
Penk	1	1	1	1	1	2.2908	1	1	1	1	60.5129	48.1295	1	3.84216	1	1	2.65365	1	1	1	1	1	1	23.0046	25.3904	35.1318	8.06502	1	2.524
Per2	43.8471	2.43552	31.9797	29.7558	4.71979	5.51779	8.26442	1	35.2635	5.29614	236.964	131.167	65.3304	55.001	30.6636	54.1314	25.8048	23.8711	13.5333	25.8127	23.9895	41.3302	35.2587	31.6151	31.488	11.2396	9.83127	15.2265	10.144
Pfkfb4	119.199	42.6301	271.892	262.585	276.265	100.391	63.6556	29.8342	224.528	194.326	3504.95	3502.05	17.386	2.42108	7.10721	4.32071	1	118.532	59.9066	27.8245	10.8527	30.8333	15.3666	35.442	33.2302	1554	1406.94	1486.25	1101.33
Pgam1	32.0272	45.5011	8.92503	17.6969	23.3187	42.3055	40.9543	47.5783	18.4037	22.4807	203.553	218.693	44.0892	67.7907	24.5564	35.8675	19.1902	19.424	21.0533	19.7772	17.4211	34.1481	21.9973	14.3941	25.3904	38.545	43.3901	53.6381	51.2921
Pgd	506.3	448.882	331.69	317.313	287.424	455.361	406.899	493.399	235.95	277.672	10413.7	12734.9	564.194	423.06	379.647	430.202	330.903	314.207	345.666	378.555	313.001	393.805	387.792	360.727	297.169	1325.32	1240.91	2319.92	2047.74
Pglyrp1	33.5047	31.1459	346.82	334.938	387.858	86.838	95.4374	129.645	1	6.15537	12244	18659.8	610.318	562.326	570.715	483.333	275.506	51.1894	46.12	51.296	61.2107	212.043	193.291	155.989	114.241	2117.17	2505.55	268.458	202.168
Pglyrp4	1	1	1	1.9276	1	1	1.90805	1	1	1	51.1162	52.618	1	1	1.87246	1	1	1	3.50666	1	1	1	1	1	3.61326	1	6.29876	1	4.04801
Phldb2	1	1	6.0432	11.2037	1	1	2.8161	1	1	1.85923	66.7774	48.1295	1	3.84216	5.36229	7.64142	1	1	3.50666	1.67061	1	3.76234	1	2.91344	6.22652	14.6527	1	1	4.04801
Pi16	1	1	6.0432	14.9141	1	18.4258	12.8047	12.0901	12.4212	3.57769	2143.47	2269.95	4.64134	1	7.10721	1	5.96095	4.17654	2.25333	5.02368	3.18948	1.55247	1	4.82689	6.22652	209.204	265.938	514.577	505.445
Pik3r6	18.7298	21.0973	196.964	148.489	183.27	79.0933	72.7361	52.0143	1.54386	2.71846	928.149	633.882	8.28269	19.474	15.8318	5.15089	1	1	8.51999	2.34123	3.18948	1	2.10512	1	1	424.235	409.005	1062.3	938.262
Pilra	925.906	15.3552	55.7548	67.7876	49.3573	22.2982	19.161	18.7441	28.1932	43.9614	2895.21	3513.27	1.60689	8.10539	1	1	1	1	1	1	3.18948	34.7006	29.7331	2.91344	2.74217	1956.75	1940.35	439.177	281.417
Pilrb2	484.138	2.43552	48.5502	49.2355	79.1156	16.4896	8.26442	5.43603	19.4914	19.903	1344.74	1897.4	1.60689	2.42108	1	7.64142	5.96095	2.27062	1	1	1	35.8055	10.9461	1	1	669.984	758.723	261.345	159.496
Pip5k1b	6.90994	9.61312	6.76366	5.63802	1	1	3.72416	1	3.71932	1	136.731	321.93	5.24823	12.3686	6.23475	4.32071	9.26825	4.81185	2.25333	1	4.28422	26.4136	24.2075	20.1344	36.7145	11.2396	4.53251	5.26795	2.524
Pkm	1107.64	2016.47	812.956	961.999	863.992	1059.45	1189.64	1087.83	584.567	703.849	11018.2	11635.3	934.398	799.646	928.423	919.176	772.428	1473.01	1372.15	1086.05	958.898	1019.75	1090.65	1156.72	1073.31	2496.04	2835.84	3522.06	3349.24
Pknox2	1	1	2.44092	9.34844	1	1	1	3.21801	2.63159	2.71846	33.3667	88.5262	2.82067	2.42108	2.74492	1.83018	1.82683	1.63531	1	1	1	2.65741	3.21024	1	1	1	6.29876	1	2.524
Plau	18.7298	1	13.2478	62.2219	60.5167	6.16319	1	7.65404	12.965	8.73306	162.833	234.403	1.60689	1	1.87246	1	1	1	1	1	1	1	1	1	1	1	2.76625	9.53591	17.764
Plaur	11.3424	26.8394	152.296	243.105	224.187	59.0859	40.9543	14.3081	964.185	1078.47	5711.11	6116.61	1	2.42108	1	1	6.78778	14.3415	11.0267	70.7438	63.4002	55.142	69.5175	3.87016	3.61326	2304.9	2576.2	2287.2	2116.32
Plekhg1	2.47749	1	6.0432	5.63802	1	7.45399	35.506	9.87205	1.54386	1	273.507	303.975	1	1	1	10.9621	1	1	1	1	1	6.52469	2.10512	3.87016	1	188.725	216.483	228.624	281.417
Plin5	1	1	1	1	1	1	1	1	1	1	20.8376	81.7934	2.82067	1	1	1	1	1	1	1	2.09474	1	1	1	1	1	1	2.42265	2.524
Plp2	206.371	357.009	116.273	180.955	127.473	192.038	183.518	333.702	255.529	283.686	1774.9	2543.75	142.406	178.635	147.573	196.092	140.733	75.3311	54.8933	89.5209	41.5054	68.4012	82.7789	111.023	114.241	79.5032	112.274	174.563	159.496
Plscr1	68.9643	105.793	60.798	81.7016	160.951	120.399	126.311	176.223	4.80705	20.7623	406.106	820.156	209.163	212.741	171.129	248.393	166.365	1	3.50666	1	1	53.4846	35.2587	22.0479	25.3904	31.7187	66.3514	47.9475	39.1001
Pnkp	136.929	201.973	279.097	330.3	428.776	239.152	188.967	278.252	287.617	226.118	5587.91	7249.97	413.686	278.11	369.177	260.015	220.109	289.43	220.333	333.624	286.727	286.626	264.019	310.978	282.361	431.061	453.161	544.453	474.965
Pnpla1	1	2.43552	1	3.78281	8.43958	1	1	7.65404	1.54386	1.85923	86.6151	131.167	1	1	7.97967	5.15089	1	1	1	1	1	3.20988	1	3.87016	2.74217	1	1	1	2.524
Ppp1r3b	27.5947	1	9.64549	22.3349	23.3187	11.9718	28.2416	1	40.1583	48.2576	1184.99	604.707	42.2686	50.7378	68.1793	59.9426	98.5654	49.2835	53.64	45.9311	33.8422	12.6018	26.4178	61.2734	51.523	120.461	45.1564	49.3701	58.9121
Ppp1r3d	11.3424	1	10.366	19.5521	8.43958	15.1988	2.8161	12.0901	41.7899	40.5245	648.334	847.087	2.21378	1	1	1	1	1	1	3.01184	1	1	1	1	1	31.7187	23.9613	72.1326	58.9121
Ppp1r42	1	2.43552	2.44092	1	1	1	1.90805	1	2.08773	1	232.787	353.349	1	1	1.87246	2.66035	3.48048	1	1	1	2.09474	3.76234	1	1	1	1	2.76625	3.8453	1
Pram1	11.3424	2.43552	19.7319	13.0589	15.8792	4.22699	3.72416	1	3.71932	4.43691	227.567	241.136	2.21378	2.42108	1	4.32071	6.78778	7.9884	7.26666	5.02368	3.18948	3.20988	1	2.91344	9.71086	4.41318	9.83127	6.6906	4.04801
Prdx5	423.561	410.123	292.065	285.775	346.941	216.563	172.622	349.228	853.78	747.67	11576.8	18080.8	490.761	454.324	473	351.335	402.837	288.16	222.84	289.364	317.38	303.201	265.124	343.506	313.72	2124	1862.63	4970.32	4702.55
Prkab1	175.343	128.761	191.201	153.127	164.671	115.881	165.357	176.223	181.563	152.224	2090.22	2162.22	667.366	546.694	646.619	703.33	640.963	307.219	333.133	332.283	260.453	291.046	376.741	354.987	318.946	308.187	322.458	291.221	313.421
Prkar2b	18.7298	36.888	88.1754	76.136	90.275	111.363	99.9777	36.4882	82.5797	135.04	526.175	319.685	7.6758	18.0529	10.597	1.83018	1	1	2.25333	7.03552	1	21.9938	39.6792	8.65377	21.9061	18.0659	6.29876	36.5663	81.7722
Prok2	1	1	3.16137	4.71042	1	1	1	1	1	1.85923	263.066	137.9	2.82067	1	1	1	5.13413	1	1	1	1	3.20988	1	1	3.61326	1	2.76625	1	2.524
Prom1	27.5947	1	2.44092	2.85521	4.71979	1	1	1	2.63159	1.85923	609.702	631.638	1	5.26324	1.87246	8.4716	3.48048	1	1	1	1	5.97222	4.31536	3.87016	5.35543	11.2396	4.53251	5.26795	1
Prps1l1	3.95497	1	3.88183	1	15.8792	3.5816	1	1	1	4.43691	109.585	135.656	1	1	1	1	3.48048	1	1	1	1	3.76234	1	16.3075	1.87109	4.41318	2.76625	1	2.524
Prss16	104.424	127.326	2.44092	1.9276	4.71979	4.22699	1	1	1	1	196.244	115.457	10.1034	5.26324	4.48983	6.81124	20.017	4.81185	8.51999	5.02368	1	3.20988	1	1	5.35543	1	4.53251	1	4.04801
Prss57	12.8199	3.87104	8.92503	3.78281	8.43958	15.1988	10.9886	18.7441	56.4742	25.9176	199.376	200.739	1	1	1.87246	1	12.5756	2.90593	1	1	1	1	1	1	1	7.82637	1	3.8453	1
Pstpip1	54.1895	68.4694	493.793	377.608	525.491	477.95	536.751	628.698	520.391	414.289	2787.67	3427.99	567.229	523.957	445.954	575.483	337.518	552.448	517.373	564.986	617.339	647.389	515.986	529.11	413.024	451.54	620.955	1250.09	1218.68
Pstpip2	110.334	19.6618	132.844	120.661	116.314	124.271	168.99	34.2702	14.5966	15.6069	794.506	681.011	1	1	3.61738	1	2.65365	1	9.77333	1	1	3.20988	1	23.0046	8.83978	246.749	182.924	568.638	429.245
Ptgdr	1	1	1	1	1	1	1	1	1	1	53.2043	41.3967	1.60689	1	1	1	1	1	1	1	1	1	1	1	1	1	1	2.42265	1
Ptges	40.8921	13.9197	11.8069	4.71042	8.43958	7.45399	7.35636	5.43603	3.71932	7.0146	160.745	135.656	1	1	1	1	8.44143	1	1	1	1	1.55247	1	1.95672	3.61326	24.8923	1	22.3398	8.62002
Ptgir	1	2.43552	10.366	8.42084	23.3187	19.0712	3.72416	3.21801	1	1	467.707	463.318	1	1	1	1	1	64.5309	2.25333	3.01184	3.18948	6.52469	1	53.6197	28.0037	209.204	253.574	403.61	366.761
Ptgs1	1537.59	2.43552	33.4206	23.2625	1	17.7804	21.8852	5.43603	35.8073	41.3837	791.373	743.851	24.0618	10.9476	32.4085	5.15089	130.812	1	1	1	1	80.0031	28.628	1.95672	2.74217	7.82637	2.76625	42.2569	63.4841
Pygl	330.479	1	495.954	564.984	629.645	124.917	305.197	202.839	1.54386	23.3399	18925.1	21887	10.7102	46.4745	14.9593	44.9994	89.4703	1	2.25333	5.02368	7.56844	67.2963	29.7331	1	7.0976	1673.46	1788.45	2563.19	2386.07
R3hdm4	346.732	349.831	408.779	444.395	462.254	496.666	396.911	411.332	1740.82	1470.28	7002.64	6805.6	584.829	474.219	579.44	528.993	359.015	496.541	469.746	443.605	415.906	389.386	482.832	543.461	433.059	420.822	446.096	592.823	659.369
Rab23	49.757	38.3235	57.1957	43.6698	19.599	37.7877	64.5636	34.2702	12.4212	11.3107	244.272	189.518	20.4205	19.474	24.5564	17.6035	10.9219	64.5309	23.56	48.6135	22.8948	29.1759	8.73584	41.1823	71.558	18.0659	31.0263	22.3398	46.7201
Rab31	374.804	26.8394	337.454	504.689	395.298	408.247	455.026	320.394	17.3159	38.8061	3797.3	3528.98	183.674	236.899	161.532	139.64	190.343	18.1533	19.8	43.9192	19.6106	24.7562	33.0485	23.0046	20.1639	1424.3	1664.81	3597.46	3151.12
Rab3d	315.704	394.332	87.4549	36.249	71.676	59.0859	57.2992	109.683	516.04	438.347	4581.41	4770.06	262.57	202.793	280.187	182.809	354.881	116.626	57.4	98.9095	34.9369	89.9475	113.722	57.4466	45.4254	246.749	244.743	582.864	698.994
Rab44	1	1	6.0432	1	1	1	2.8161	1	1	1	1664.23	1432.84	1	1	1.87246	1	1	1	1	1	1	1	1	1	1	24.8923	23.9613	65.0193	103.108
Rab6a	439.813	576.643	328.088	269.078	287.424	573.469	465.015	322.612	297.406	340.395	3196.95	3300.07	325.686	380.428	401.458	417.749	508.671	330.09	361.96	271.257	236.369	397.673	390.002	354.987	336.368	489.085	587.396	572.906	593.837
Rara	66.0094	32.5814	53.5934	36.249	41.9177	73.2847	25.5174	12.0901	82.0359	60.2868	920.84	622.661	88.9991	36.527	94.3531	61.603	53.9168	139.497	107.533	105.616	120.327	161.216	114.827	152.162	96.8195	564.175	728.697	473.32	584.693
Rasgrp4	3.95497	5.30656	454.888	267.223	246.506	342.416	356.048	271.598	50.4917	34.5099	1869.91	1625.85	4.03445	8.10539	5.36229	3.49053	1.82683	19.424	6.01333	2.34123	8.66318	8.1821	16.4717	20.1344	17.5506	461.78	444.33	498.928	525.257
Rasl11b	5.43246	1	1	1	1	1	6.44831	5.43603	144.036	118.714	124.202	234.403	1.60689	1	1	5.98106	1	27.0477	31.08	11.0592	32.7475	21.9938	12.0512	61.2734	59.3628	4.41318	1	1	2.524
Rd3	1	1	1	1.9276	1	1	1	1	1	1	52.1602	32.4197	5.85512	1	1	2.66035	1	9.89432	1	5.02368	1	5.97222	1	5.78361	1	1	2.76625	8.11326	2.524
Rdh12	20.2073	39.759	15.4092	16.7693	15.8792	8.09939	10.0805	40.9242	39.0705	74.0344	1437.66	1742.55	31.9514	28.0005	14.9593	22.5846	26.6316	36.5773	28.5733	53.3078	27.2738	26.4136	16.4717	52.663	21.9061	14.6527	23.9613	16.6492	11.668
Reck	3.95497	1	1.72046	1	1	7.45399	10.0805	16.5261	5.35092	2.71846	845.666	860.552	203.701	280.953	274.08	224.318	136.599	20.0593	19.8	153.9	71.0634	106.522	129.194	52.663	64.5893	7.82637	16.8963	3.8453	7.09601
Redrum	1	1	1	1	4.71979	1	1	1	1	1	17.7054	45.8852	1	1	1	1	1	1.63531	2.25333	1	1	1	1	1	1.87109	7.82637	1	1	1
Retn	1	1	2.44092	1	1	1	1	7.65404	1	1.85923	13.529	45.8852	1	1	2.74492	1	1	1	1	1	1	2.10494	2.10512	1.95672	1	7.82637	1	2.42265	2.524
Retnlg	2.47749	1	9.64549	23.2625	19.599	21.0074	17.3449	23.1801	1	1.85923	60715.7	64157.7	5.24823	1	1	1	1	1	1	1	1	1	1	1.95672	1	1	2.76625	1	1
Rffl	150.226	148.859	70.1639	39.0318	45.6375	44.2417	51.8509	14.3081	97.8079	92.0782	912.487	689.989	62.2959	96.2123	108.312	142.96	153.136	150.298	136.36	101.592	95.1476	89.395	82.7789	100.499	95.9484	308.187	241.211	309.715	290.561
Rgs18	1	1	343.938	323.807	518.051	182.357	123.587	324.83	542.689	817.267	1590.1	2487.64	34.379	35.1059	38.5157	40.8485	63.8387	1	1	1.67061	1	25.3086	21.9973	4.82689	1	55.611	94.6115	234.315	241.793
Rhoc	15.7749	8.1776	3.16137	1	1	6.80859	8.26442	23.1801	5.35092	1	102.276	142.389	62.9028	50.7378	96.098	91.4893	138.253	3.54124	6.01333	1	3.18948	10.9444	17.5768	3.87016	7.96869	11.2396	11.5975	1	8.62002
Rhou	1	1	1.72046	1.9276	1	1	1.90805	1	1	1.85923	419.679	802.202	1	1	1	1	1.82683	6.71778	2.25333	1	2.09474	1	4.31536	1	1	14.6527	16.8963	46.5248	37.5761
Rhov	2.47749	1	6.0432	5.63802	12.1594	11.9718	9.17247	1	1	3.57769	100.188	108.725	1	6.68432	1	1	1	1	1	1	1	4.86728	1	1	1	1	6.29876	5.26795	1
Rnd1	11.3424	1	29.0979	55.7287	49.3573	28.7521	99.9777	60.8864	3.17546	7.0146	260.978	241.136	1	2.42108	1	1	1	1.63531	8.51999	2.34123	1	2.65741	4.31536	1	7.96869	45.3714	55.7539	19.4945	10.144
Rnf11	89.6491	32.5814	56.4752	87.2673	49.3573	89.4196	130.851	147.389	40.7021	37.9468	316.314	391.502	65.3304	46.4745	56.8373	69.9047	50.6095	20.6946	31.08	27.1539	17.4211	35.2531	67.3072	44.0525	75.0423	48.7846	38.0913	33.721	34.5281
Rnf128	1	1	1	1	8.43958	1	1	3.21801	1	1	93.9237	171.564	27.7032	29.4216	44.6229	40.0183	9.26825	4.17654	1	1	6.4737	4.86728	7.63072	3.87016	16.6796	4.41318	20.4288	10.9586	28.4321
Rnf141	275.812	87.1312	224.342	186.521	86.5552	263.032	200.771	160.697	336.565	350.706	1133.83	750.584	115.702	100.476	77.7764	99.7911	91.1239	93.7551	89.9866	117.016	94.0529	91.0524	122.563	99.5423	89.8508	110.222	149.365	185.945	89.3922
Rnf144a	8.38743	2.43552	1.72046	13.0589	1	2.9362	3.72416	1	20.0353	23.3399	1994.16	970.521	51.3719	39.3691	28.9187	14.2828	2.65365	126.156	84.9733	174.018	113.758	248.506	304.908	66.0571	59.3628	267.228	147.599	136.152	113.776
Rnf24	18.7298	3.87104	11.0864	28.8281	12.1594	48.7595	60.9314	18.7441	32.0003	16.4661	178.495	162.587	18.5998	19.474	28.9187	20.9243	27.4584	11.1649	8.51999	9.04736	17.4211	19.7839	14.2614	4.82689	30.6169	14.6527	4.53251	9.53591	13.192
Rps6ka2	18.7298	44.0656	6.0432	13.9865	12.1594	41.6601	29.1496	23.1801	33.088	19.903	296.476	205.228	1	1	2.74492	1	2.65365	11.8003	1	13.071	6.4737	7.07716	4.31536	7.69705	3.61326	233.097	144.067	2.42265	11.668
Rsad2	86.6942	5.30656	343.217	288.558	168.391	42.3055	48.2187	32.0522	81.492	62.8645	1352.05	1251.05	19.8136	12.3686	31.536	29.226	1	48.6482	116.307	73.4262	56.8317	89.395	39.6792	51.7062	66.3315	79.5032	53.9876	625.544	804.15
Rsph1	9.86491	23.9683	6.76366	3.78281	1	2.9362	1.90805	3.21801	3.71932	2.71846	26.0581	66.0836	2.82067	2.42108	1	3.49053	1	5.44716	3.50666	10.3886	2.09474	8.1821	6.5256	1.95672	3.61326	1	2.76625	1	1
Rtkn2	21.6848	61.2918	3.88183	3.78281	1	6.16319	5.54026	1	1	5.29614	108.541	110.969	6.46202	2.42108	11.4695	6.81124	1.82683	2.27062	1	1	4.28422	4.31481	1	1.95672	4.48435	18.0659	2.76625	3.8453	2.524
Rufy4	9.86491	1	1	3.78281	1	1	1	1	1	1	79.3065	75.0607	1	1	1	1.83018	1.82683	1	1	2.34123	2.09474	1	6.5256	1	1	1	1	1	1
S100a11	14.2974	55.5497	267.569	372.97	614.766	254.642	307.922	726.29	86.3868	78.3306	2797.06	5218.91	112.668	164.424	143.211	156.243	121.716	16.8827	23.56	49.2842	69.9686	88.2901	104.881	9.61049	10.5819	65.8505	163.495	282.685	310.373
S100a6	2.47749	8.1776	582.409	529.735	956.986	192.683	70.012	282.688	638.953	611.912	4652.41	7826.74	228.584	235.478	494.812	324.769	346.613	1	1	3.01184	2.09474	289.389	249.652	17.2643	25.3904	451.54	474.356	2179.08	2256.53
S100a8	12.8199	1	30.5388	91.9053	1	35.2061	37.3221	98.5926	1	1	187554	398867	1	1	3.61738	1	1	1	1	1	2.09474	1	1	1	1	21.4791	8.06502	13.8039	5.57201
S100a9	20.2073	1	24.7751	112.313	1	35.2061	38.2301	134.081	1	5.29614	260544	450032	1	2.42108	1.87246	1	10.9219	1	1	1	1	1	1	1	1	1	2.76625	1	5.57201
Scamp1	113.289	19.6618	140.048	106.747	75.3958	70.0577	90.8972	20.9621	117.387	75.7529	547.057	362.326	5.24823	2.42108	1.87246	9.30177	1	20.6946	13.5333	29.8364	5.37896	34.1481	31.9434	56.4898	48.9097	35.1318	53.9876	131.884	107.68
Scnn1a	3.95497	1	3.88183	1	1	4.22699	3.72416	1	1	3.57769	82.4387	90.7705	1	3.84216	1	1	2.65365	1	1	1	1	1	1	1	1	229.683	156.43	22.3398	23.8601
Scrg1	1	1	1	1.9276	1	1	1	1	1	1	562.719	698.966	1	3.84216	1	1	1	1	1	1	1	1	1	1	1	1	1	3.8453	1
Serpinb10	2.47749	5.30656	37.7433	65.0047	75.3958	93.9374	53.667	76.4125	1	1	467.707	865.041	3.42756	1	2.74492	4.32071	1	9.25902	1	1	1	5.41975	2.10512	1	1	1475.5	1705.44	1785	1518.91
Serpinb1a	37.9371	35.4525	8.92503	45.525	8.43958	79.7387	105.426	362.536	20.5791	3.57769	4228.51	7721.26	1	12.3686	1	3.49053	10.9219	1	7.26666	3.01184	2.09474	72.2685	29.7331	1	1	35.1318	29.2601	63.5967	57.3881
Serpine2	11.3424	12.4842	4.60229	10.276	4.71979	36.4969	16.4369	3.21801	1	1.85923	93.9237	214.205	7.6758	10.9476	18.4492	44.1692	58.0509	4.81185	1	3.68245	3.18948	11.4969	2.10512	8.65377	7.0976	14.6527	2.76625	5.26795	1
Sfxn5	34.9822	11.0486	58.6366	65.0047	23.3187	38.4331	25.5174	29.8342	22.7546	13.8884	2068.29	1372.24	21.6343	15.2108	23.6839	35.8675	13.4024	13.0709	17.2933	19.7772	17.4211	13.7068	3.21024	26.8315	40.1989	175.072	207.652	157.492	150.352
Sgms2	1	1	2.44092	3.78281	1	18.4258	1.90805	1	1	1.85923	2501.59	2195.89	2.21378	1	7.97967	4.32071	8.44143	6.08247	1	1	1	1	1	12.4807	1	86.3296	98.144	804.798	795.006
Siglece	503.345	5.30656	206.33	130.865	134.912	13.908	5.54026	9.87205	10.7896	11.3107	987.662	1084.98	2.21378	1	1	1	1	4.81185	1	7.70613	1	25.8611	10.9461	1	1	96.5692	69.8839	116.235	83.2962
Slc16a14	1	1	39.1843	16.7693	49.3573	1	1	1	1	1	43.8075	81.7934	1	1	1.87246	2.66035	1	4.81185	1	1	1	1	1	1	2.74217	1	1	8.11326	1
Slc16a3	17.2523	6.74208	46.3888	71.498	82.8354	19.7166	38.2301	23.1801	11.8773	14.7477	1908.55	1659.51	25.2756	28.0005	42.878	30.0562	22.4975	29.5889	17.2933	1	10.8527	24.7562	3.21024	27.7882	27.1326	1284.36	1306.26	488.969	389.621
Slc22a15	14.2974	44.0656	16.8501	47.3802	79.1156	70.0577	109.966	118.555	15.1405	5.29614	565.851	707.943	2.82067	9.52647	34.1534	59.1124	20.017	2.27062	9.77333	8.37675	1	29.7284	27.5229	9.61049	29.7458	195.552	204.119	127.616	119.872
Slc22a20	1	2.43552	1	4.71042	1	1	1	1	1	1	148.216	232.159	1	1	1.87246	1	5.96095	1	1	1	1	1	1	1	1	1	1	2.42265	2.524
Slc22a4	2.47749	1	1	13.9865	1	1	1.90805	3.21801	1	1	88.7033	142.389	1.60689	2.42108	3.61738	3.49053	1	1	1	1	1	2.10494	1	1	1	7.82637	4.53251	73.5552	112.252
Slc25a24	23.1623	5.30656	39.9047	15.8417	12.1594	82.9656	161.725	60.8864	169.054	146.21	1649.61	1423.86	391.231	450.061	575.078	524.012	738.528	53.7306	32.3333	23.1302	22.8948	212.043	152.401	114.85	83.7532	158.006	152.898	214.398	257.033
Slc27a4	91.1266	78.5181	53.5934	50.1631	38.1979	81.6749	46.4026	36.4882	41.246	31.073	1567.13	1156.8	69.5786	89.1069	102.205	85.6781	111.795	46.1069	43.6133	41.9074	44.7896	53.4846	58.4663	59.36	66.3315	79.5032	76.9489	70.7099	92.4402
Slc2a3	20.2073	44.0656	817.279	771.84	544.09	176.548	36.414	34.2702	481.233	558.639	8161.58	4900.22	410.651	300.848	390.117	323.109	538.436	118.532	117.56	245.774	230.895	313.697	192.186	519.543	519.296	7.82637	2.76625	35.1436	19.288
Slc31a2	138.406	75.647	117.714	114.168	198.149	516.028	483.176	508.925	83.6674	76.6121	1940.91	2227.31	74.4338	30.8427	60.3272	59.1124	71.2801	59.4484	76.1999	58.6727	67.7791	65.6389	69.5175	80.4079	68.9447	321.839	315.393	510.309	479.537
Slc35a5	240.353	229.248	323.765	413.784	279.984	324.345	404.175	120.773	271.301	282.827	1962.84	1758.26	197.633	261.057	221.732	206.884	150.655	262.112	277.986	204.866	240.748	215.358	236.391	165.556	209.19	198.965	234.146	385.116	427.721
Slc35e1	272.857	296.717	156.619	146.634	90.275	190.747	166.265	98.5926	127.177	93.7967	1204.83	992.964	146.654	163.003	123.144	108.093	59.7046	126.156	137.613	111.651	126.895	154.034	113.722	102.412	121.21	158.006	186.457	144.688	164.068
Slc6a13	1	1	51.432	65.9323	79.1156	20.362	17.3449	65.3224	3.71932	4.43691	121.07	144.633	2.82067	3.84216	1	1.83018	4.3073	1.63531	1	3.01184	1	3.20988	1	1	3.61326	48.7846	22.1951	8.11326	2.524
Slc7a11	9.86491	1	57.1957	135.503	123.753	26.816	17.3449	23.1801	3.17546	6.15537	251.581	182.785	2.21378	1	30.6636	13.4527	5.13413	9.25902	1	1	2.09474	8.1821	15.3666	1	7.96869	48.7846	29.2601	53.6381	10.144
Slco4c1	8.38743	21.0973	1	1	1	2.9362	2.8161	1	1	1	1358.31	1136.6	1	1	1.87246	1.83018	4.3073	1	1	1.67061	2.09474	1	1	1	1	7.82637	2.76625	3.8453	1
Slfn1	1	1	12.5273	2.85521	15.8792	10.0356	20.9771	18.7441	1	1	5255.89	6067.24	30.1307	15.2108	8.85213	2.66035	1	1805.91	2130.41	1407.95	1557.72	377.231	361.269	1569.07	1424.35	229.683	172.327	1898.82	1430.52
Slfn4	11.3424	1	41.3456	25.1177	8.43958	21.6528	59.1153	16.5261	1.54386	7.87383	12635.5	11538.8	1.60689	3.84216	6.23475	3.49053	10.0951	1	12.28	1	4.28422	2.10494	7.63072	4.82689	11.453	24.8923	39.8576	607.049	618.221
Slpi	9518.96	5774.66	14.6887	28.8281	1	15.1988	17.3449	40.9242	213.107	185.734	4005.07	6150.28	1	1	1	3.49053	1	6.71778	4.76	11.7298	2.09474	27.5185	46.3099	1	1.87109	4.41318	22.1951	252.809	202.168
Smim5	17.2523	2.43552	13.2478	13.0589	8.43958	40.3693	5.54026	32.0522	2615.9	2183.44	312.138	488.005	8.88958	2.42108	1.87246	7.64142	1.82683	4.17654	6.01333	5.69429	5.37896	6.52469	1	10.5672	6.22652	24.8923	8.06502	109.121	107.68
Sorl1	101.469	56.9853	1181.83	723.604	577.568	369.523	344.244	238.327	841.815	710.723	6373.06	4408.73	778.427	676.012	751.314	821.215	504.536	176.345	178.973	558.28	686.307	629.71	533.668	251.661	156.924	864.536	1184.39	1521.81	1456.42
Sox13	1	1	2.44092	3.78281	1	1	1.90805	1	1	1	31.2785	63.8393	2.21378	1	1	1	1	1	1	1.67061	2.09474	91.0524	60.6765	1	1	4.41318	1	1	1
Spata31d1a	2.47749	1	1	1	8.43958	2.2908	1	9.87205	1	1	25.014	34.6639	1	2.42108	4.48983	1	1	1	2.25333	1.67061	4.28422	1	1	1	1	11.2396	1	2.42265	1
Spatc1	5.43246	1	1	1	1	1	1	3.21801	1	1	116.894	117.702	1	1	1	3.49053	4.3073	1	1	2.34123	1	1	1	1	1	1	1	1	1
Spp1	1	1	8.92503	21.4073	23.3187	43.5963	60.9314	69.7584	1.54386	1	73.042	93.0148	5.85512	2.42108	31.536	10.132	21.6706	1	1	1	1	1	1	1	1	1	8.06502	1	7.09601
St3gal5	24.6398	16.7907	103.305	112.313	120.033	323.699	361.497	322.612	1	3.57769	3307.62	4779.03	6.46202	1	2.74492	1	1	1.63531	1	1	1	19.2315	6.5256	8.65377	7.96869	192.138	188.223	67.8646	43.6721
Steap4	1	2.43552	1	1.9276	1	1	8.26442	1	1	1	67.8215	119.946	2.21378	2.42108	2.74492	2.66035	1	1.63531	1	1	1	1	1	1	6.22652	1	4.53251	1	5.57201
Stfa1	1	1	1	1	1	1	1	1	1	1	134.643	202.984	1	1	1	1	2.65365	1	1	1	1	2.10494	1	1	1	4.41318	1	1	1
Stfa2	1	1	1	1	1	1	1	3.21801	1	1	33.3667	41.3967	1	1	1	1	1	1	1	1	1	1	1	1	1	1	1	1	1
Stfa2l1	1	1	1.72046	1	1	2.9362	2.8161	18.7441	1	1	346.593	752.828	1	1	1	1	1	1	1	1	1	1	1	1	1	1	1	1	1
Stfa3	1	1	1	1	1	1	1	1	1	1.85923	98.1	122.19	1	1	1	1	2.65365	2.27062	1	1	1	1	2.10512	1	1	4.41318	1	1	1
Stk36	2.47749	2.43552	1.72046	3.78281	1	1	1.90805	3.21801	1.54386	1.85923	57.3807	27.9311	1	1	7.10721	1	5.13413	1.63531	1	1	1	1.55247	3.21024	1	7.96869	1	6.29876	2.42265	7.09601
Stk39	45.3246	1	16.8501	5.63802	30.7583	46.8233	30.0577	14.3081	1	1	186.847	335.395	64.7235	56.4221	42.0056	38.358	40.6876	18.1533	24.8133	17.0947	3.18948	78.3457	47.4151	36.3987	71.558	4.41318	2.76625	1	2.524
Stx11	173.866	95.7443	160.942	215.277	231.627	361.778	600.314	293.778	76.0533	69.7383	3313.89	3551.42	334.183	344.901	459.913	377.901	530.995	9.25902	4.76	3.01184	19.6106	49.6173	39.6792	54.5764	61.105	734.835	606.825	1011.08	912.354
Svil	191.596	110.099	158.06	93.7605	27.0385	93.292	44.5865	49.7963	301.213	264.783	2105.88	1513.63	209.163	160.161	240.054	208.544	275.506	325.643	300.546	243.762	245.127	291.046	255.178	208.609	267.552	854.296	1124.34	809.066	785.862
Svip	12.8199	8.1776	23.3342	27.9005	41.9177	17.7804	1	7.65404	29.281	9.59229	745.434	844.843	11.3171	15.2108	12.342	12.6225	17.5365	1	3.50666	3.68245	2.09474	6.52469	2.10512	1.95672	15.8085	93.156	53.9876	265.613	266.177
Sycp2	1	1	3.16137	1.9276	1	1	1	1	1	6.15537	112.717	81.7934	1	2.42108	1.87246	3.49053	1.82683	1	1	1	2.09474	1	1	1	7.96869	11.2396	4.53251	5.26795	1
Syne1	85.2167	49.8077	238.751	193.014	175.83	539.908	548.555	311.522	33.6319	65.4421	3863.08	3955.39	155.15	133.16	244.416	149.602	214.321	170.627	176.467	208.89	202.432	188.287	205.447	144.508	119.468	45.3714	57.5201	23.7624	20.812
Tacstd2	1	65.5984	1	1	1	1.6454	7.35636	1	1	1	276.639	461.074	1	1	4.48983	1	1	1	1	1	1	1	2.10512	1	1	4.41318	11.5975	26.6077	4.04801
Tarm1	1	1	111.23	162.403	153.511	13.908	7.35636	1	1	2.71846	520.955	555.333	1	2.42108	3.61738	1	1	1	1	1	3.18948	2.65741	1	1.95672	1	1	1	69.2873	61.9601
Tbc1d2	14.2974	16.7907	13.9682	6.56563	41.9177	5.51779	3.72416	3.21801	30.9126	27.6361	718.287	642.859	13.7447	2.42108	2.74492	1.83018	34.073	2.90593	1	1	1	4.86728	4.31536	5.78361	6.22652	24.8923	25.7276	147.533	121.396
Tcn2	408.786	54.1142	145.812	95.6157	175.83	108.782	109.966	167.351	369.74	332.662	2448.34	3560.4	288.666	305.111	234.819	202.733	360.669	28.3183	29.8266	23.8009	30.558	192.707	245.232	86.1482	71.558	536.87	677.475	897.27	752.334
Tcp11l2	345.254	355.573	191.201	88.1949	82.8354	42.3055	39.1382	63.1044	168.51	252.754	3350.43	4231.43	811.199	641.907	698.967	514.05	512.805	896.786	834.466	1163.84	906.35	879.426	796.687	717.584	688.287	284.294	273.003	443.445	500.873
Tesk2	91.1266	77.0825	64.4003	83.5568	90.275	41.6601	38.2301	32.0522	45.053	29.3545	682.788	761.805	30.7376	13.7897	32.4085	37.5278	33.2462	44.8363	23.56	36.5425	21.8001	62.3241	39.6792	45.0092	45.4254	24.8923	22.1951	45.1022	141.208
Tex15	1	1	35.582	28.8281	30.7583	8.74479	18.253	5.43603	1	1	387.312	586.752	5.24823	6.68432	2.74492	10.9621	7.6146	2.90593	1	1	1	2.65741	1	2.91344	1	7.82637	9.83127	5.26795	8.62002
Tfdp1	163.523	296.717	98.9822	116.023	105.154	113.945	133.576	125.209	104.878	68.8791	996.014	1372.24	140.585	86.2647	108.312	118.885	103.526	137.591	105.027	66.7201	77.6318	131.935	114.827	72.7541	89.8508	76.0901	41.6238	117.657	87.8682
Thbs1	3.95497	1	1	9.34844	8.43958	2.9362	6.44831	1	2.08773	31.073	2905.65	1361.02	1	18.0529	1	1	1	1	4.76	1	1	1.55247	3.21024	1	8.83978	4.41318	1	341.014	313.421
Tiam2	9.86491	1	13.9682	40.887	27.0385	24.2344	21.8852	25.3981	13.5089	13.8884	394.621	532.89	71.3993	96.2123	74.2865	64.0935	92.7776	11.8003	4.76	3.68245	2.09474	11.4969	6.5256	1.95672	4.48435	768.967	986.57	267.036	211.312
Timp2	175.343	2.43552	21.8933	13.0589	4.71979	12.6172	4.63221	18.7441	337.108	299.152	803.902	467.807	25.8825	23.7373	61.1996	54.1314	145.694	58.1778	72.4399	108.298	84.2002	70.0586	51.8355	47.8793	42.8121	4.41318	9.83127	69.2873	90.9162
Tinagl1	1	1	3.88183	1.9276	4.71979	3.5816	2.8161	3.21801	1	4.43691	1961.79	2097.14	1	2.42108	1.87246	1	5.96095	1	1	1	1	1.55247	2.10512	1	4.48435	7.82637	2.76625	1	1
Tkt	1279.03	1463.79	1753.87	2051.01	2307.27	1821.67	1496.56	1808.68	1764.75	1625.8	17758.8	23242.6	1006.62	931.807	898.76	1050.34	743.489	943.798	966.066	1253.71	1157.05	929.148	972.401	1176.81	1086.37	5847.79	5596.49	5052.83	4624.83
Tlr5	2.47749	1	223.621	178.173	93.9948	35.8515	14.6208	14.3081	27.1055	25.0584	275.595	185.03	2.21378	1	6.23475	1	1	1	2.25333	1	1	1	1	3.87016	10.5819	4.41318	1	15.2265	29.9561
Tmc7	1	1	2.44092	1	1	1	3.72416	12.0901	1.54386	1.85923	66.7774	36.9082	1.60689	1	1.87246	1.83018	15.056	1	1	2.34123	1	3.76234	5.42048	6.74033	4.48435	7.82637	1	2.42265	2.524
Tmcc1	553.58	263.7	323.045	344.214	279.984	370.168	463.198	402.46	147.843	141.054	4043.7	4283.05	180.64	182.898	172.874	232.62	203.572	247.5	165.187	172.677	164.116	198.231	168.978	264.098	214.416	1659.81	1816.71	1510.43	1572.25
Tmem154	1564.18	2382.53	49.9911	72.4256	67.9562	46.8233	60.0234	56.4503	256.616	218.385	4285.93	4880.03	132.695	99.0544	110.93	99.7911	84.5093	372.656	355.693	111.651	105	178.343	154.612	315.761	230.967	7.82637	4.53251	200.171	253.985
Tmem181c-ps	2.47749	1	1	1.9276	1	1.6454	1.90805	1	1	4.43691	49.028	72.8164	1.60689	1	2.74492	1	1.82683	1	1	1	1	2.65741	2.10512	1	1	1	1	1	5.57201
Tmem202	2.47749	1	2.44092	1.9276	1	3.5816	3.72416	1	4.26319	1	42.7635	57.1066	7.6758	1	1	3.49053	1	2.27062	1	5.02368	1	2.65741	1	1	1.87109	1	2.76625	8.11326	1
Tmem216	55.667	29.7104	24.7751	35.3214	34.4781	28.1068	23.7013	94.1566	85.8429	74.0344	875.944	1378.98	31.9514	35.1059	50.7301	33.3769	31.5925	44.201	38.6	34.5307	49.1686	49.6173	40.7843	40.2256	34.1013	18.0659	39.8576	19.4945	20.812
Tmem38a	24.6398	32.5814	24.0546	22.3349	82.8354	6.80859	5.54026	14.3081	23.8423	8.73306	601.35	443.12	2.21378	19.474	5.36229	1	10.0951	10.5296	6.01333	13.071	11.9474	10.392	27.5229	11.5239	28.0037	4.41318	8.06502	20.9171	22.336
Tmem38b	142.839	243.603	50.7116	73.3532	79.1156	58.4405	112.69	74.1944	64.6322	98.0928	899.958	1087.22	81.7164	56.4221	37.6433	81.5272	33.2462	31.4948	34.84	14.4123	34.9369	14.2593	45.2048	23.0046	48.9097	482.259	605.059	624.121	756.906
Tmem40	1	1	1	1	1	1	2.8161	5.43603	1.54386	5.29614	790.329	1212.9	2.82067	1	1	5.98106	1	1.63531	2.25333	1	3.18948	1	3.21024	3.87016	1	11.2396	8.06502	1	1
Tnfaip2	156.136	8.1776	38.4638	53.8735	27.0385	157.832	175.346	156.261	11.3334	3.57769	1005.41	723.652	1	1	1	1.83018	1	1	1	1	1	3.76234	2.10512	5.78361	1	113.635	94.6115	323.942	305.801
Tnfaip6	1	1	1	1	1	1	1	1	1	1	39.6312	32.4197	1.60689	1	1	1.83018	2.65365	1	1	1	6.4737	1	1	1	1	1	8.06502	8.11326	17.764
Tnfrsf1a	284.677	38.3235	330.249	361.838	510.611	338.544	374.209	411.332	148.387	212.37	2232.21	2317.08	305.659	322.164	333.407	332.241	368.937	157.286	173.96	135.123	180.537	166.188	233.075	154.075	138.632	2342.44	2175.26	1954.3	1720.08
Tnfrsf23	1	1	14.6887	11.2037	38.1979	24.2344	20.0691	27.6162	1.54386	5.29614	108.541	77.3049	18.5998	8.10539	7.10721	1.83018	1.82683	29.5889	7.26666	5.02368	4.28422	14.8117	3.21024	11.5239	5.35543	18.0659	27.4938	13.8039	17.764
Tnfsf13b	2.47749	9.61312	7.48412	24.1901	12.1594	21.0074	2.8161	7.65404	1	1	680.7	918.903	2.82067	9.52647	1.87246	1	1	2.27062	2.25333	1	1	1.55247	2.10512	1	1	110.222	87.5465	56.4834	87.8682
Tnnt1	3.95497	2.43552	1.72046	2.85521	1	1	1	1	1.54386	1	93.9237	211.961	1	1	1.87246	1	1	14.9768	23.56	12.4004	7.56844	4.31481	5.42048	8.65377	7.0976	1	1	10.9586	7.09601
Tob1	58.6219	124.455	288.463	203.218	261.385	151.378	135.392	116.337	83.6674	158.239	919.796	963.789	101.744	174.372	168.512	205.224	209.36	113.45	97.5066	161.277	49.1686	105.969	113.722	207.652	171.733	110.222	99.9102	66.442	71.1042
Trem1	2.47749	1	19.7319	59.4391	1	19.0712	8.26442	3.21801	1	1	1847.99	1482.21	1.60689	2.42108	1	1	1	1	2.25333	1	1	1	1	1	1	311.6	370.147	39.4116	55.8641
Trem3	14.2974	1	24.7751	34.3938	45.6375	11.9718	1.90805	9.87205	1	1	4344.4	7584.36	1	1	1	1	1	1	1	1	1	5.97222	1	1	1	936.213	1030.73	375.157	197.596
Treml2	3.95497	16.7907	2.44092	1	1	8.09939	8.26442	3.21801	176.124	130.744	789.285	1118.64	38.0203	55.001	25.4288	33.3769	8.44143	394.892	370.733	373.861	381.97	251.821	270.649	465.01	402.571	4.41318	2.76625	49.3701	52.8161
Trim16	6.90994	1	8.92503	14.9141	8.43958	9.39018	2.8161	25.3981	7.52638	12.17	311.094	250.113	4.03445	6.68432	3.61738	2.66035	7.6146	9.89432	1	1	1	3.76234	8.73584	6.74033	9.71086	103.396	39.8576	193.058	217.408
Trim30b	105.901	13.9197	596.819	577.043	618.485	372.104	431.417	404.678	187.002	245.88	1905.41	2662.7	1	1	2.74492	5.15089	1	2.90593	1	2.34123	1	14.8117	5.42048	4.82689	2.74217	236.51	271.237	298.334	212.836
Triobp	150.226	273.749	81.6913	213.422	127.473	321.763	348.784	251.636	227.248	150.506	1974.32	2119.58	184.888	172.951	167.64	207.714	303.618	114.085	177.72	115.675	102.811	142.985	111.512	273.666	221.385	369.624	290.666	298.334	266.177
Trp53inp2	153.181	151.73	82.4117	113.24	67.9562	84.2564	120.863	131.863	12.965	25.9176	2644.63	2027.57	35.5928	3.84216	50.7301	49.9805	67.146	1.63531	4.76	7.03552	8.66318	60.1142	59.5714	10.5672	11.453	161.42	175.859	151.801	147.304
Tshr	3.95497	1	3.16137	3.78281	4.71979	1	5.54026	9.87205	1	1.85923	84.5269	61.5951	2.21378	3.84216	4.48983	1	6.78778	1	2.25333	1	3.18948	1	1	1	1	1	9.83127	9.53591	1
Tst	5.43246	6.74208	3.16137	5.63802	1	6.16319	8.26442	3.21801	2.63159	3.57769	490.677	528.402	7.06891	15.2108	14.0869	18.4337	14.2292	6.71778	2.25333	3.68245	3.18948	14.8117	14.2614	1.95672	3.61326	1	1	1	1
Ttk	20.2073	135.939	14.6887	25.1177	15.8792	24.8798	42.7704	12.0901	6.43865	5.29614	115.85	106.48	2.82067	6.68432	5.36229	1.83018	26.6316	1	6.01333	4.35307	1	9.8395	12.0512	1	16.6796	4.41318	8.06502	3.8453	5.57201
Tuba4a	193.073	290.975	146.532	170.752	153.511	122.98	156.277	307.086	262.055	307.745	2185.23	2615.57	174.571	181.477	181.599	248.393	126.677	531.483	598.84	465.064	518.812	495.46	500.514	363.597	599.436	260.402	357.783	245.696	302.753
Tuba8	1	1	1	3.78281	1	1	1	1	2.63159	1	187.891	279.289	13.1378	30.8427	12.342	44.1692	1	1	1	7.03552	7.56844	19.2315	10.9461	2.91344	3.61326	1	1	2.42265	1
Ube2c	136.929	690.049	83.8526	173.535	67.9562	108.782	147.196	258.29	1	3.57769	497.985	885.239	4.03445	18.0529	12.342	1	3.48048	1	1	1	1	62.8765	6.5256	1	1.87109	7.82637	2.76625	13.8039	7.09601
Ubtd1	97.0366	29.7104	29.0979	33.4662	23.3187	21.0074	26.4255	54.2323	25.4739	14.7477	381.047	591.241	13.1378	9.52647	30.6636	7.64142	43.1681	18.7886	11.0267	15.0829	20.7053	23.6512	15.3666	19.1777	20.1639	168.246	138.768	166.028	109.204
Ugdh	61.5769	65.5984	85.2936	132.72	123.753	86.838	140.84	60.8864	84.2113	80.049	872.812	921.148	101.137	79.1593	141.466	199.412	228.377	45.4716	56.1466	55.9903	78.7265	100.444	122.563	114.85	113.37	151.18	195.288	92.0497	104.632
Unc119	64.5319	35.4525	102.585	103.037	138.632	216.563	247.082	440.167	33.6319	33.6507	621.187	1129.86	115.702	138.845	158.915	168.696	180.421	8.62371	22.3067	2.34123	3.18948	26.966	27.5229	45.9659	48.9097	147.767	221.782	129.039	84.8202
Upp1	1	1	1.72046	2.85521	1	2.2908	1	5.43603	1	1	92.8796	207.472	1	1	1	2.66035	1	1	1	1	1	1	1	1	1	18.0659	2.76625	2.42265	1
Usp46	77.8293	104.357	44.9479	30.6834	56.7969	46.1779	80.0005	65.3224	85.8429	84.3452	778.844	840.354	67.758	72.0539	77.7764	64.9237	131.638	70.884	36.0933	16.4241	16.3264	46.3025	50.7304	61.2734	68.9447	38.545	87.5465	45.1022	61.9601
Vamp5	329.002	54.1142	125.639	122.516	127.473	39.0785	50.0348	107.465	24.3862	15.6069	471.883	663.057	72.0062	45.0534	74.2865	65.7538	112.621	52.46	43.6133	42.578	41.5054	114.256	123.668	79.4512	82.8821	154.593	170.56	32.2983	45.1961
Vasp	207.848	104.357	189.76	208.784	231.627	157.187	121.771	193.967	74.9656	55.1314	1158.89	1176.99	267.425	222.688	221.732	216.846	176.287	143.945	152.653	150.547	161.927	181.105	216.498	185.647	172.604	267.228	179.392	72.1326	103.108
Vcl	83.7392	95.7443	108.348	83.5568	45.6375	117.817	99.0696	49.7963	176.124	180.579	1588.01	645.103	113.882	109.002	216.497	129.678	129.158	15.6121	13.5333	4.35307	20.7053	19.2315	19.787	18.221	7.0976	130.701	204.119	279.84	244.841
Vill	95.5591	13.9197	147.973	192.087	242.786	129.434	92.7133	162.915	1	4.43691	864.46	1264.52	1	2.42108	1	6.81124	1	13.7062	17.2933	1	1	12.0494	2.10512	41.1823	92.4641	198.965	244.743	525.958	414.005
Vnn3	157.613	1	35.582	8.42084	23.3187	1	1.90805	7.65404	1	33.6507	570.027	375.792	2.21378	1	2.74492	4.32071	5.96095	1	1	1	2.09474	18.679	1	1	1.87109	198.965	115.807	210.13	173.212
Wipi1	231.488	433.091	11.0864	3.78281	1	6.80859	10.9886	7.65404	1	10.4515	579.424	725.897	5.85512	10.9476	1	2.66035	12.5756	1	2.25333	1	6.4737	2.10494	3.21024	1	1	21.4791	59.2864	65.0193	60.4361
Xylt1	15.7749	28.2749	19.7319	4.71042	4.71979	4.87239	8.26442	9.87205	13.5089	7.0146	416.546	236.648	32.5583	16.6319	54.22	21.7544	13.4024	39.7538	42.36	18.4359	18.5158	34.7006	28.628	43.0957	27.1326	335.492	327.757	279.84	223.504
Zdhhc3	241.83	306.766	400.854	388.739	332.061	481.822	502.245	327.048	252.809	293.138	2291.73	2016.35	363.921	329.269	459.913	391.183	355.708	313.572	335.64	328.259	407.149	351.265	362.374	236.353	246.646	509.565	601.526	426.373	398.765
Zfand4	40.8921	49.8077	34.8615	69.6428	79.1156	22.2982	22.7932	12.0901	12.965	49.1168	429.075	526.157	21.6343	30.8427	14.9593	15.9432	20.017	3.54124	6.01333	6.36491	2.09474	31.3858	20.8922	22.0479	10.5819	45.3714	80.4814	96.3176	69.5802
Zmpste24	671.779	853.699	232.987	180.955	216.748	214.627	244.358	107.465	375.723	394.527	2763.65	2487.64	336.61	241.162	351.728	354.656	278.813	302.136	237.88	204.196	235.274	266.185	309.329	266.012	212.674	229.683	197.054	195.903	162.544
Znrf1	20.2073	18.2262	57.9162	77.0636	75.3958	46.1779	86.3569	36.4882	61.369	80.9083	413.414	447.608	30.1307	43.6324	21.939	24.245	32.4194	251.947	291.773	180.054	121.421	136.355	134.72	155.032	208.319	62.4373	75.1827	84.9364	81.7722

## Sheet: 202_cDC_LEGs
Gene_Symbol	B.PB.Sp#1	B.PB.Sp#2	DC.4+.Sp#1	DC.4+.Sp#2	DC.4+.Sp#3	DC.8+.Sp#1	DC.8+.Sp#2	DC.8+.Sp#3	DC.pDC.Sp#1	DC.pDC.Sp#2	GN.BM#1	GN.BM#2	NK.27+11b-.Sp#1	NK.27+11b-.Sp#2	NK.27+11b+.Sp#1	NK.27+11b+.Sp#2	NK.27-11b+.Sp#2	T.4.Nve.Sp#1	T.4.Nve.Sp#2	T.8.Nve.Sp#1	T.8.Nve.Sp#2	Tgd.Sp#3	Tgd.Sp#4	Treg.4.25hi.Sp#1	Treg.4.25hi.Sp#2	Mo.6C-.Bl#1	Mo.6C-.Bl#2	Mo.6C+.Bl#1	Mo.6C+.Bl#2
1700029N11Rik	1	1	34.8615	28.8281	34.4781	45.5325	48.2187	38.7062	1	1	30.2344	48.1295	4.03445	1	1	1.83018	1	1	1	5.69429	1	1	4.31536	1	1	7.82637	6.29876	3.8453	2.524
2610528A11Rik	1	1	49.9911	91.9053	213.028	6.80859	12.8047	5.43603	5.35092	1	1	1	1	2.42108	4.48983	5.98106	1	1	1	1	1	1.55247	1	1	4.48435	7.82637	25.7276	5.26795	2.524
5430437J10Rik	1	1	132.123	187.449	261.385	152.669	175.346	198.403	3.71932	1.85923	2.04409	1	1	1	1	1.83018	1	1	1	1	2.09474	1	1	1	1	270.642	325.991	55.0607	43.6721
6430531B16Rik	1	1	8.20458	19.5521	19.599	35.8515	43.6784	67.5404	1	1	15.6172	14.4656	1	5.26324	2.74492	5.15089	1	1	1	1	1	1	3.21024	1.95672	1.87109	1	1	5.26795	4.04801
9530059O14Rik	1	1	703.446	790.392	979.305	1085.27	1171.48	1509.25	1	1	1	18.9541	1	1	2.74492	3.49053	8.44143	1	3.50666	1	1	1.55247	2.10512	1	1	4.41318	6.29876	5.26795	5.57201
A730020E08Rik	1	1	45.6684	38.1042	71.676	25.5252	49.1268	125.209	7.52638	1.85923	2.04409	1	1	1	6.23475	1	3.48048	1	1	1	2.09474	2.10494	4.31536	4.82689	1	1	6.29876	5.26795	2.524
Adam11	1	5.30656	590.334	506.545	555.249	446.971	438.681	196.185	2380.41	1557.92	2.04409	1	1.60689	1	1.87246	2.66035	2.65365	1	2.25333	1	1	2.65741	1	1	1	1	4.53251	5.26795	7.09601
Adam22	374.804	12.4842	788.46	780.188	562.689	323.054	455.026	273.816	14.0528	29.3545	16.6613	18.9541	39.841	43.6324	35.0259	44.1692	6.78778	20.0593	4.76	17.7653	10.8527	34.1481	4.31536	28.7449	25.3904	41.9582	46.9226	10.9586	5.57201
Adam23	170.911	2.43552	2613.38	2934.09	2433.74	1821.67	2288.38	1573.57	1	13.0292	3.08817	1	2.82067	1	10.597	11.7923	5.13413	1	1	1.67061	1	2.65741	6.5256	18.221	1	21.4791	13.3638	3.8453	5.57201
Adam8	64.5319	6.74208	1186.15	1438.79	1403.36	3902.44	6330.12	3503.24	18.9475	35.3691	5549.28	5252.57	8.88958	18.0529	4.48983	29.226	6.78778	4.81185	6.01333	11.0592	4.28422	119.781	50.7304	18.221	5.35543	7.82637	16.8963	72.1326	39.1001
Aire	5.43246	59.8563	52.1525	108.602	183.27	126.207	301.565	78.6305	1	1.85923	1	1	1	1	1.87246	2.66035	5.96095	1	1	1	1	1	1	2.91344	2.74217	4.41318	8.06502	3.8453	2.524
Aldh1a2	58.6219	84.2601	47.8298	38.1042	134.912	48.7595	99.0696	87.5025	1	8.73306	1	1	1	1	2.74492	2.66035	2.65365	1	1	1	1	1	1	1	6.22652	14.6527	11.5975	1	2.524
Als2cl	2.47749	1	106.187	77.0636	56.7969	128.789	218.932	98.5926	4.26319	13.8884	1	5.48852	1	1	1	2.66035	1	1701.72	1392.2	1404.59	1250.1	36.358	33.0485	228.7	288.458	1	1	10.9586	22.336
Ankrd33b	3.95497	18.2262	134.285	220.842	224.187	503.766	759.223	577.683	1	1	866.548	631.638	1	1	5.36229	3.49053	1	1	3.50666	3.01184	3.18948	2.65741	1	1	4.48435	18.0659	20.4288	8.11326	2.524
Ankrd35	6.90994	12.4842	36.3024	60.3667	131.193	25.5252	80.0005	47.5783	6.43865	3.57769	1	1	1.60689	6.68432	1	1	3.48048	1	1	1	1	1	1	1	1	7.82637	1	2.42265	1
Anpep	14.2974	2.43552	403.736	317.313	320.902	459.233	484.084	293.778	9.70184	11.3107	2.04409	1	1.60689	3.84216	1	1	5.13413	2.27062	1	1	1	2.65741	1	1	1	14.6527	15.13	13.8039	4.04801
Anxa3	79.3067	1	449.845	765.346	1477.76	826.465	1872.5	2449.69	10.7896	8.73306	2933.84	5102.21	2.21378	1	4.48983	1.83018	3.48048	1	1	1	1	1	8.73584	1.95672	3.61326	35.1318	23.9613	328.21	485.633
Ap1s3	3.95497	5.30656	54.3139	49.2355	79.1156	55.8589	50.0348	147.389	20.0353	32.7915	10.3968	14.4656	3.42756	10.9476	5.36229	5.98106	4.3073	4.81185	14.7867	5.69429	14.1369	7.62963	4.31536	8.65377	3.61326	7.82637	9.83127	8.11326	4.04801
Apol10b	45.3246	28.2749	13.2478	54.8011	138.632	199.783	276.14	318.176	1	3.57769	6.22043	1	2.82067	1	2.74492	1	1	3.54124	1	7.03552	3.18948	3.76234	10.9461	1	19.2928	4.41318	2.76625	1	1
Apol7c	142.839	1	820.16	2094.6	3653.84	8326.64	10688.8	11867.4	24.3862	98.0928	1	1	4.64134	1	1	1	1	1	1	5.02368	1	1	1	1	1.87109	1	1	1	1
Arhgap22	1	1	90.3368	114.168	194.429	479.886	701.108	537.759	4.26319	1	1	3.24426	2.21378	1	3.61738	1	1	1	1	3.01184	3.18948	1	3.21024	1	1	1	4.53251	2.42265	2.524
Arhgap28	1	1	92.4981	176.317	112.594	217.854	447.762	302.65	1	4.43691	1	7.73279	1	5.26324	1	1.83018	1	1	2.25333	3.68245	1	1	1	1	1	4.41318	1	1	2.524
Arhgap42	1	2.43552	15.4092	26.9729	12.1594	60.3767	131.759	120.773	1	2.71846	1	21.1984	8.28269	2.42108	13.2144	8.4716	1.82683	3.54124	4.76	1	3.18948	4.86728	2.10512	1.95672	5.35543	11.2396	6.29876	5.26795	5.57201
Arhgef40	1	1	148.694	181.883	209.308	639.945	830.96	693.02	5.89478	9.59229	1	1	5.85512	9.52647	5.36229	15.113	24.9779	4.17654	1	1	4.28422	18.1265	14.2614	2.91344	1.87109	1	4.53251	5.26795	1
Asap2	2.47749	6.74208	51.432	54.8011	38.1979	148.796	228.921	109.683	6.43865	3.57769	9.35269	21.1984	27.0963	49.3167	67.3068	44.9994	67.9728	10.5296	12.28	8.37675	6.4737	15.9167	16.4717	21.0911	33.2302	7.82637	15.13	13.8039	20.812
Asb2	2336.9	16.7907	6218.55	6290.16	6852.86	3348.04	2920.39	2684.8	53.7549	74.8937	18.7495	1	255.287	73.475	13.2144	8.4716	11.7487	1	2.25333	3.01184	1	130.83	145.771	1.95672	1	18.0659	2.76625	2.42265	4.04801
Asprv1	5.43246	15.3552	82.4117	246.815	473.414	455.361	965.351	1453.8	1	26.7769	1861.56	2229.55	1.60689	1	3.61738	6.81124	5.96095	1	1	1.67061	4.28422	1	1	2.91344	1	1	2.76625	5.26795	1
Atf3	61.5769	2.43552	291.344	484.282	224.187	179.13	350.6	225.019	1	3.57769	13.529	32.4197	4.03445	10.9476	1	2.66035	1.82683	1	7.26666	1	1	1	5.42048	1	1	349.145	288.899	518.845	596.885
Avpi1	66.0094	36.888	726.501	780.188	1016.5	533.454	404.175	613.172	42.3337	42.243	1	1	1	1	9.72459	7.64142	1	23.2358	21.0533	20.4478	27.2738	13.7068	19.787	15.3508	21.035	48.7846	18.6625	33.721	37.5761
B230217C12Rik	2.47749	12.4842	158.78	180.955	209.308	106.2	90.8972	114.119	11.3334	17.3253	6.22043	7.73279	2.21378	8.10539	1	1.83018	12.5756	1	1	1	2.09474	2.10494	1	1	7.0976	7.82637	2.76625	1	4.04801
Batf3	117.721	3.87104	393.649	500.051	659.403	606.384	827.327	1234.22	4.80705	8.73306	1	1	66.5442	5.26324	2.74492	4.32071	1	1	1	1	1	4.86728	4.31536	1	1	21.4791	4.53251	154.646	125.968
BC039771	1	1	50.7116	63.1495	82.8354	10.681	6.44831	9.87205	12.4212	5.29614	2.04409	3.24426	2.21378	1	4.48983	6.81124	1	4.17654	1	1.67061	1	1.55247	4.31536	1	1	1	6.29876	1	4.04801
Bcl11a	33.5047	67.0339	1379.96	1127.11	1113.22	911.012	660.246	744.034	3303.89	3177.57	33.3667	18.9541	2.82067	8.10539	6.23475	1	4.3073	1.63531	2.25333	1	1	2.10494	5.42048	2.91344	2.74217	93.156	163.495	161.76	162.544
Bcl2a1b	34.9822	15.3552	281.258	332.155	339.501	210.755	249.806	460.129	3.71932	5.29614	4.13226	5.48852	5.85512	9.52647	7.97967	5.98106	7.6146	4.17654	7.26666	10.3886	13.0421	17.0216	2.10512	25.8748	19.2928	158.006	137.002	8.11326	1
Bcl2a1d	9.86491	6.74208	144.371	135.503	272.545	152.669	165.357	400.242	2.08773	1.85923	1	1	1.60689	5.26324	2.74492	1	3.48048	1.63531	2.25333	1.67061	1	2.65741	1	2.91344	2.74217	110.222	112.274	9.53591	8.62002
Bdkrb2	1	6.74208	2.44092	13.0589	30.7583	17.7804	40.9543	23.1801	1	1	1	1	1	1	1	7.64142	1	1	1	4.35307	1	1	1	1	1	1	1	2.42265	1
Cabp4	6.90994	1	31.2592	17.6969	8.43958	33.9153	50.0348	56.4503	1.54386	2.71846	1	1	1	1	1.87246	1	2.65365	1	1	1	1	1	1	1	1	1	1	9.53591	4.04801
Cacnb3	8.38743	1	286.301	485.21	1020.22	1782.3	3533.32	2509.57	3.71932	7.0146	1	1	1	1	1	4.32071	1.82683	7.35309	6.01333	1	2.09474	1	3.21024	8.65377	3.61326	1	2.76625	5.26795	1
Catsperg1	12.8199	8.1776	16.8501	26.0453	30.7583	67.4761	100.886	56.4503	6.98251	6.15537	2.04409	3.24426	4.64134	6.68432	3.61738	1.83018	1.82683	5.44716	3.50666	1	1	1.55247	1	9.61049	5.35543	11.2396	1	3.8453	10.144
Ccdc102a	18.7298	1	559.355	559.418	514.331	497.312	497.704	426.859	61.9129	74.8937	1	1	104.171	109.002	110.93	99.7911	58.8778	8.62371	19.8	117.016	173.969	109.284	130.299	24.918	24.5193	82.9164	20.4288	296.911	272.273
Ccdc122	14.2974	5.30656	34.8615	57.5839	97.7146	62.9583	76.3683	105.247	21.6669	39.6653	1	1	9.49647	2.42108	14.0869	5.15089	10.0951	1	1	2.34123	1	4.31481	1	1.95672	2.74217	1	6.29876	16.6492	14.716
Ccl4	1	1	116.994	214.349	172.11	94.5828	63.6556	94.1566	12.4212	27.6361	5.17635	16.7098	558.126	427.324	513.133	733.217	335.864	1	1	1	2.09474	24.2037	29.7331	1	1	1	9.83127	12.3812	26.9081
Ccnd1	71.9193	8.1776	1750.99	1814.47	2069.2	621.228	425.968	559.939	1262.77	989.972	5.17635	30.1754	10.1034	13.7897	6.23475	22.5846	4.3073	10.5296	26.0666	5.02368	5.37896	4.31481	6.5256	11.5239	15.8085	72.6769	52.2214	32.2983	8.62002
Ccr7	46.8021	52.6787	1328.08	2475.85	3906.78	6759.62	9463.81	11159.8	60.2813	100.671	1	1	42.2686	16.6319	1	1	1	6883.3	5179.77	5797.78	4724.8	1189.91	1182.37	2834.81	2594.22	1	1	1	1
Ccser1	24.6398	1	80.9708	121.589	127.473	250.769	378.75	236.109	10.2457	6.15537	1	9.97705	4.03445	2.42108	1	3.49053	1	1	8.51999	1.67061	2.09474	1	1	2.91344	1	14.6527	6.29876	9.53591	1
Cd40	15.7749	104.357	562.957	587.246	815.634	750.953	1050.71	1271.92	11.8773	35.3691	28.1462	5.48852	1	1	1	3.49053	2.65365	1	1	1	1	1	2.10512	3.87016	1.87109	117.048	71.6502	150.378	124.444
Cd63	14.2974	3.87104	127.801	217.132	492.012	370.168	531.302	1258.61	6.98251	7.0146	1939.87	2646.99	16.1723	2.42108	4.48983	1	1.82683	1.63531	1	1	3.18948	3.20988	1	1	1	1	1	5.26795	13.192
Cd83	1726.7	823.553	4132.1	6460.84	10576.4	8933.32	11456.1	12202.3	51.5794	123.01	1	5.48852	100.53	56.4221	1	28.3959	1	8.62371	6.01333	24.4715	26.179	113.704	68.4123	456.399	291.072	3304.96	3173.19	117.657	113.776
Cd86	1413.48	133.068	810.794	924.895	1079.74	2762.02	3718.57	3057.42	69.527	129.884	184.759	104.236	6.46202	8.10539	11.4695	10.9621	2.65365	36.5773	29.8266	186.76	92.9582	98.787	108.197	45.9659	76.7845	250.162	258.873	247.119	281.417
Cdkn1a	5.43246	8.1776	43.507	177.245	164.671	361.778	359.681	648.66	11.8773	19.903	37.543	14.4656	8.28269	1	9.72459	10.9621	12.5756	1	1	1	5.37896	3.20988	4.31536	1	1	1059.09	953.011	459.094	734.046
Cdkn2b	11.3424	25.4038	43.507	42.7422	142.352	30.0429	43.6784	83.0665	1	1	2.04409	16.7098	1	5.26324	5.36229	3.49053	1	1	1	1	1	1	2.10512	1	1	1	1	1	1
Cdon	2.47749	11.0486	202.008	174.462	153.511	101.037	178.07	225.019	9.15797	19.903	1	1	7.6758	2.42108	9.72459	4.32071	4.3073	35.942	53.64	37.8837	59.0212	35.8055	51.8355	23.0046	77.6556	28.3055	6.29876	2.42265	4.04801
Chka	289.11	249.345	2095.37	2170.67	2363.07	917.466	1487.48	1067.86	185.37	187.453	330.931	315.197	210.377	360.533	452.061	417.749	400.356	110.273	98.7599	158.594	119.232	101.549	82.7789	97.6289	76.7845	297.947	329.523	183.099	142.732
Chst2	1	1	150.135	110.457	224.187	24.2344	31.8738	14.3081	1.54386	2.71846	1	9.97705	121.771	8.10539	15.8318	6.81124	10.0951	1	2.25333	1	5.37896	22.5463	10.9461	1	16.6796	1	1	1	4.04801
Chst7	6.90994	15.3552	42.7865	92.8329	75.3958	47.4687	68.1959	34.2702	3.17546	3.57769	1	1	1	5.26324	1	1	1	1	1	1	1	1	1	1	1	1	2.76625	1	1
Ciita	367.416	318.25	4732.97	4099.16	3084.71	4376.8	3403.47	2201.27	974.518	945.292	1	5.48852	3.42756	1	3.61738	1	3.48048	1	6.01333	12.4004	6.4737	3.20988	23.1024	1	10.5819	79.5032	36.3251	261.345	183.88
Col23a1	1	2.43552	27.6569	39.9594	41.9177	98.4552	127.219	103.029	11.3334	15.6069	1	12.2213	5.24823	15.2108	16.7043	26.7355	1.82683	17.518	8.51999	50.6254	64.4949	40.2253	10.9461	9.61049	22.7772	4.41318	2.76625	8.11326	4.04801
Col27a1	11.3424	1	78.089	161.476	142.352	204.946	151.737	189.531	1.54386	1	3.08817	14.4656	4.03445	6.68432	7.10721	4.32071	5.96095	4.17654	17.2933	2.34123	11.9474	6.52469	5.42048	6.74033	20.1639	7.82637	6.29876	5.26795	10.144
Crispld2	1	1	140.769	210.639	350.66	54.5681	99.0696	78.6305	2.63159	3.57769	2408.66	2177.93	1	3.84216	1	4.32071	1.82683	1.63531	9.77333	1	1	1	1	1	1	7.82637	1	25.1851	22.336
Ctrc	1	1	18.291	36.249	23.3187	32.6245	14.6208	29.8342	1	1.85923	1	1	1	1	1	1	1	1	1	1	1	1	1	1	1	1	2.76625	2.42265	1
Cxcl16	11.3424	9.61312	480.825	875.731	1451.72	2117.91	3100.18	4421.5	17.8598	28.4953	1	1	5.85512	6.68432	13.2144	10.9621	10.0951	2.90593	12.28	1	18.5158	17.0216	13.1563	13.4374	9.71086	28.3055	2.76625	22.3398	25.3841
Ddr1	1	1	526.214	366.476	354.38	185.584	70.92	54.2323	618.287	460.687	4.13226	1	1	1	1.87246	1	7.6146	27.0477	21.0533	13.071	5.37896	2.10494	7.63072	27.7882	23.6482	11.2396	6.29876	13.8039	7.09601
Depdc7	15.7749	1	112.671	126.227	194.429	79.0933	108.15	116.337	3.17546	6.15537	1	9.97705	1	1	1	1	7.6146	1	1	1	1	1	8.73584	1	1	31.7187	2.76625	141.842	156.448
Dexi	39.4146	28.2749	240.192	214.349	201.869	204.301	210.76	220.583	54.8426	55.9906	5.17635	5.48852	10.7102	32.2637	14.0869	26.7355	31.5925	20.6946	31.08	12.4004	13.0421	19.7839	23.1024	20.1344	44.5543	4.41318	6.29876	25.1851	8.62002
Dkk2	1	1	40.6252	100.254	209.308	4.22699	55.4831	1	1	1	1	1	1	2.42108	1	3.49053	2.65365	3.54124	1	1	1	1	2.10512	1	1	7.82637	1	3.8453	1
Dnajc22	3.95497	1	69.4435	62.2219	149.792	19.0712	24.6094	29.8342	1	1	1	1	6.46202	1	6.23475	1	1	1	1	1	6.4737	1.55247	2.10512	1	1.87109	1	8.06502	1	4.04801
Dnase1l3	2406.35	332.605	16431	16364.9	19935.4	38832.1	44623.6	40513	802.113	870.539	1	21.1984	1	1	1	4.32071	3.48048	2.90593	1	4.35307	1	24.7562	57.3611	1	1	41.9582	6.29876	42.2569	5.57201
Dpep2	9.86491	12.4842	87.4549	62.2219	60.5167	107.491	93.6213	169.569	2.63159	2.71846	1	3.24426	2.21378	8.10539	3.61738	2.66035	2.65365	1	1	1	1	3.20988	1	1	1	588.068	723.398	178.831	215.884
Efna2	2.47749	1	13.9682	21.4073	12.1594	21.6528	32.7818	38.7062	1	1	1	1	1	1	1.87246	1	1	1.63531	1	3.01184	1	1	1	1	1	1	4.53251	2.42265	2.524
Egr1	32.0272	71.3405	859.786	682.79	279.984	1025.25	994.409	642.006	1	19.0438	1	7.73279	149.688	46.4745	109.185	107.263	3.48048	264.018	143.88	157.253	136.748	314.802	250.757	372.208	251.002	62.4373	59.2864	63.5967	58.9121
Ehf	1	8.1776	505.32	518.604	261.385	121.69	167.174	160.697	1	2.71846	2.04409	12.2213	11.924	1	1.87246	2.66035	3.48048	1	1	1	4.28422	1	1	2.91344	1.87109	24.8923	8.06502	5.26795	2.524
Eno3	30.5497	22.5328	658.778	866.455	1191.33	519.901	818.247	1515.9	82.0359	76.6121	22.9258	101.992	33.7721	36.527	51.6026	27.5657	51.4363	48.6482	47.3733	66.0495	37.1264	74.4784	72.8328	362.641	212.674	2745.2	2917.09	203.016	139.684
Eps8	9.86491	1	615.55	859.035	518.051	415.991	472.279	202.839	1.54386	5.29614	7.26452	23.4426	1.60689	3.84216	7.10721	2.66035	2.65365	5.44716	4.76	1	4.28422	2.10494	2.10512	15.3508	2.74217	571.002	624.488	305.447	243.317
Esam	114.766	2.43552	602.582	633.627	1120.66	150.733	181.702	253.854	4.26319	3.57769	8.30861	3.24426	2.21378	8.10539	3.61738	1.83018	8.44143	4.17654	6.01333	1	1	5.97222	4.31536	1	5.35543	4.41318	4.53251	10.9586	1
Etv3	281.722	209.15	1220.01	1737.48	1745.58	1795.21	3033.89	2128.07	168.51	136.758	99.1441	110.969	237.687	194.267	132.741	103.112	43.1681	438.093	336.893	328.259	310.811	265.08	235.286	299.497	315.462	144.354	119.339	210.13	209.788
Extl1	3.95497	12.4842	14.6887	67.7876	53.0771	97.8098	176.254	54.2323	12.4212	1	1	1	1.60689	1	7.97967	1	1	3.54124	1	1	1	1.55247	26.4178	1.95672	13.1952	11.2396	1	1	1
Fam131a	12.8199	3.87104	84.5731	129.009	90.275	77.1571	91.8052	67.5404	14.0528	3.57769	1	1	21.6343	8.10539	16.7043	1	10.0951	6.08247	8.51999	2.34123	2.09474	1.55247	16.4717	10.5672	2.74217	72.6769	29.2601	32.2983	25.3841
Fam167a	43.8471	72.776	42.7865	70.5704	56.7969	21.6528	23.7013	20.9621	5.89478	1	1	1	1	5.26324	1	4.32071	1	1	1	1	1	4.31481	14.2614	1	1.87109	1	1	1	1
Fbrsl1	79.3067	42.6301	1158.78	995.392	707.76	397.275	516.774	169.569	224.528	224.399	20.8376	25.6869	53.1926	33.6848	41.1331	46.6598	55.5705	34.0361	49.88	60.6846	59.0212	52.3796	55.1509	88.0616	58.4917	72.6769	69.8839	82.0911	161.02
Fcrlb	23.1623	5.30656	21.8933	12.1313	12.1594	96.519	100.886	171.787	1	2.71846	1	1	5.24823	6.68432	16.7043	12.6225	12.5756	1	1	1	1	1.55247	1	1.95672	1	21.4791	1	12.3812	2.524
Ffar4	2.47749	1	127.801	141.996	138.632	232.053	282.496	462.347	21.6669	10.4515	1	1	2.82067	5.26324	1	1	1	1	2.25333	1	1	1	1	1	1	1	4.53251	19.4945	4.04801
Fgfr1	1	1	64.4003	44.5974	34.4781	109.427	63.6556	45.3603	120.106	145.35	1	7.73279	1	6.68432	1	1	2.65365	2.27062	3.50666	9.04736	1	16.4691	14.2614	1	1	31.7187	1	10.9586	1
Flt3	12.8199	34.017	3187.58	2655.81	2351.91	4274.19	4436.83	1932.89	2088.35	2228.12	5.17635	7.73279	4.64134	2.42108	9.72459	2.66035	1	1	1	1	1	1	1	6.74033	1	11.2396	34.5588	268.458	418.577
Fndc5	1	2.43552	34.8615	56.6563	45.6375	136.534	274.324	320.394	2.63159	8.73306	1	1	6.46202	6.68432	4.48983	10.9621	11.7487	2.27062	11.0267	1	5.37896	2.10494	7.63072	6.74033	5.35543	1	13.3638	2.42265	2.524
Fos	3.95497	5.30656	3344.64	2838.54	1336.41	3331.26	2960.34	2746.9	1	11.3107	176.407	79.5492	19.8136	12.3686	21.939	21.7544	4.3073	9.89432	21.0533	4.35307	13.0421	92.7098	147.981	46.9226	63.7182	2124	2599.16	4323.01	5453.88
Fosb	3.95497	2.43552	225.783	244.032	123.753	164.931	247.99	160.697	3.17546	7.87383	1	1	1	2.42108	1	4.32071	1	4.81185	1	1.67061	3.18948	13.1543	14.2614	1.95672	2.74217	14.6527	22.1951	52.2154	46.7201
Frmd5	3.95497	5.30656	179.674	262.585	198.149	37.7877	40.0462	36.4882	1	1	1	3.24426	2.82067	6.68432	10.597	20.0941	3.48048	3.54124	8.51999	3.68245	5.37896	8.1821	1	3.87016	4.48435	1	4.53251	13.8039	8.62002
Fscn1	2.47749	38.3235	382.122	619.712	525.491	871.643	1603.71	690.802	23.2985	17.3253	1	3.24426	1	1	5.36229	1	5.13413	1.63531	1	1.67061	1	1	1	1	1	4.41318	2.76625	3.8453	1
Gm11545	1	1	22.6137	33.4662	49.3573	44.8871	50.0348	49.7963	1	1	1	1	1	1	1	1	1	1	1	1	1	1	1	1	1	1	1	1	1
Gm6377	148.749	11.0486	1499.55	1724.49	2005.97	1933.97	2568.97	1296.32	12.4212	1	1	1	1	1	6.23475	1	1	1	1	1	1	1	1	1	1.87109	229.683	251.808	84.9364	36.0521
Gp2	1	1	21.1728	24.1901	41.9177	191.393	230.737	400.242	1	1	1	1	2.82067	2.42108	1	2.66035	5.13413	2.90593	1	1.67061	1	1.55247	3.21024	1	1	1	1	2.42265	1
Gpr34	333.434	8.1776	953.445	873.876	1392.2	809.039	731.982	1229.78	58.1058	23.3399	21.8817	9.97705	25.8825	3.84216	1	1.83018	1	17.518	72.4399	58.6727	69.9686	77.2407	82.7789	224.873	223.998	1	8.06502	19.4945	26.9081
Gpr4	5.43246	1	211.374	220.842	209.308	721.265	570.349	819.447	29.8248	68.0198	8.30861	14.4656	2.82067	1	1	1	3.48048	4.81185	2.25333	2.34123	1	1	2.10512	1	1	1	1	1	1
Gpr82	2.47749	3.87104	275.494	327.517	287.424	106.845	148.104	80.8485	4.80705	5.29614	19.7936	16.7098	1	2.42108	1	1	1	2.27062	1	1	1	1	1	1.95672	2.74217	24.8923	9.83127	32.2983	13.192
Grasp	5.43246	2.43552	26.9365	59.4391	23.3187	32.6245	70.92	16.5261	1	1	1	1	1.60689	2.42108	3.61738	5.15089	10.9219	1	2.25333	4.35307	5.37896	8.1821	6.5256	21.0911	10.5819	18.0659	13.3638	1	1
Gsg1	8.38743	1	31.2592	50.1631	23.3187	11.9718	4.63221	14.3081	1	1	1	1	1	1	1	1	1	1.63531	1	1	1	1	1	1	1	4.41318	1	1	2.524
H2-Aa	6931.89	7632.22	56545.4	63504.8	80846.9	63453.4	70565.7	128020	17803.9	18697.8	1	86.282	21.6343	12.3686	3.61738	9.30177	15.056	2.27062	2.25333	1.67061	10.8527	63.429	77.2533	3.87016	16.6796	1250.23	522.045	1679.73	1104.38
H2-Ab1	17023.1	18688.6	94657.6	91540.8	115396	111118	104467	147641	29026.5	25445.3	3.08817	151.366	59.8684	42.2113	7.97967	3.49053	1.82683	2.27062	2.25333	10.3886	1	78.8981	94.9352	1	41.9411	2195.68	848.802	2928.82	2123.94
H2-DMb2	194.551	417.301	2526.2	2682.71	2779.68	865.834	679.315	1149.93	553.567	435.77	68.8656	59.3508	1	1	1	3.49053	1	1	1	7.03552	6.4737	2.10494	5.42048	2.91344	3.61326	14.6527	8.06502	25.1851	45.1961
H2-Eb1	5145.61	6122.06	46007.3	51243.8	59480.5	49422.4	53733.2	79139.7	7717.35	7421.3	3.08817	25.6869	28.3101	8.10539	2.74492	2.66035	1	1	2.25333	1	5.37896	39.6728	37.469	1	17.5506	813.338	386.043	719.439	558.785
H2-Eb2	92.6041	237.861	797.826	1359.01	1645.15	199.137	296.117	347.01	3.17546	38.8061	1	7.73279	8.28269	1	5.36229	7.64142	12.5756	1	1	1	1	2.10494	1	2.91344	1	1	1	1	4.04801
H2-M2	1	1	1042.06	1180.91	3080.99	283.685	503.153	1376.17	2.63159	2.71846	1	3.24426	1	1	1	1	1.82683	1	1	1	2.09474	1	1	1	1.87109	4.41318	4.53251	1	1
H2-Oa	58.6219	184.747	2996.66	3409.02	3940.26	1917.19	1796.22	3272.57	1105.59	1077.61	16.6613	1	112.668	66.3696	31.536	42.5089	1.82683	11.8003	27.32	161.947	193.674	84.9753	124.773	64.1436	34.1013	14.6527	6.29876	15.2265	5.57201
H2-Ob	665.869	1199.66	3914.53	3418.3	3590.6	3064.71	2696.1	2831.19	225.072	280.249	15.6172	9.97705	76.2544	116.107	33.281	17.6035	5.13413	525.765	300.546	444.946	394.012	326.404	429.787	520.5	683.932	62.4373	59.2864	30.8757	31.4801
Havcr2	30.5497	1	1792.06	1807.97	1819.98	3368.05	3048.42	2241.19	88.0184	114.418	2.04409	16.7098	10.7102	3.84216	1	1	1.82683	2.27062	1	1	1	5.97222	3.21024	1	1	1154.66	1226.78	311.138	282.941
Hcn3	2.47749	1	37.0229	82.6292	105.154	103.618	229.829	87.5025	1	7.0146	1	1	5.24823	3.84216	7.10721	3.49053	1	8.62371	13.5333	66.7201	98.4319	42.9876	28.628	22.0479	21.035	1	2.76625	1	2.524
Hgfac	1	2.43552	139.328	49.2355	67.9562	121.044	125.403	138.517	1	1	1	7.73279	15.5654	3.84216	18.4492	6.81124	1	2.27062	2.25333	14.4123	1	11.4969	4.31536	5.78361	1	11.2396	1	1	2.524
Hsf5	12.8199	12.4842	21.8933	27.9005	23.3187	35.8515	71.8281	47.5783	3.17546	1.85923	3.08817	3.24426	7.06891	1	2.74492	1	1	3.54124	1	1	2.09474	1	4.31536	1	4.48435	11.2396	2.76625	2.42265	2.524
Hspa1a	1	3.87104	40.6252	44.5974	56.7969	64.2491	56.3912	52.0143	2.63159	1	1	1	3.42756	1	1.87246	2.66035	1	1	1	1	2.09474	3.76234	1	1	1	1164.9	751.658	598.514	749.286
Icosl	18.7298	19.6618	663.821	722.677	651.964	610.256	810.982	406.896	67.3515	83.4859	127.334	97.5033	39.2341	28.0005	13.2144	27.5657	12.5756	7.9884	11.0267	1.67061	10.8527	28.071	24.2075	7.69705	16.6796	35.1318	43.3901	62.174	48.2441
Jag1	5.43246	12.4842	498.116	335.865	309.743	352.742	547.647	304.868	1	1	71.9979	45.8852	1.60689	2.42108	2.74492	3.49053	4.3073	2.90593	1	1.67061	2.09474	34.7006	54.0458	1	3.61326	205.791	209.418	23.7624	14.716
Jak2	76.3518	79.9536	1446.96	1711.5	1068.58	1223.39	1430.27	795.049	376.267	295.715	191.024	225.426	184.281	143.108	178.109	148.772	234.165	139.497	216.573	179.383	121.421	377.231	309.329	162.686	283.232	236.51	230.613	175.986	113.776
Jun	57.1445	100.051	1181.11	2095.53	1965.05	599.93	836.408	477.873	177.756	140.195	62.6011	16.7098	30.1307	6.68432	42.878	50.8106	32.4194	11.1649	3.50666	8.37675	21.8001	35.2531	23.1024	103.369	19.2928	2694	2699.84	2079.49	2908.8
Kcnip3	8.38743	1	342.497	303.399	328.342	228.826	171.714	125.209	12.4212	13.0292	32.3226	27.9311	369.989	460.008	448.571	527.333	407.798	1.63531	1	1	1	3.76234	1	1	1	11.2396	11.5975	13.8039	1
Kit	37.9371	118.713	4148.68	2646.53	1507.52	2345.73	1843.44	1039.03	179.388	208.933	319.446	194.007	849.433	515.431	198.176	233.45	43.1681	1	2.25333	1	2.09474	452.92	424.261	23.0046	3.61326	14.6527	2.76625	5.26795	4.04801
Klf4	2.47749	5.30656	219.299	138.286	209.308	70.0577	38.2301	47.5783	11.3334	3.57769	16.6613	16.7098	2.82067	2.42108	4.48983	2.66035	1	1	1	1	1	7.62963	3.21024	5.78361	1	1004.48	1216.18	528.804	532.877
Klhdc8b	18.7298	3.87104	36.3024	35.3214	49.3573	57.1497	76.3683	107.465	12.4212	3.57769	7.26452	12.2213	5.24823	8.10539	3.61738	1.83018	10.0951	6.71778	2.25333	3.68245	8.66318	6.52469	12.0512	7.69705	7.96869	14.6527	9.83127	3.8453	1
Kmo	228.533	326.863	1848.25	1377.57	1570.75	1604.82	826.419	1236.43	5514.16	5467.41	2.04409	5.48852	1.60689	5.26324	1.87246	5.98106	24.9779	2.90593	6.01333	1	3.18948	9.8395	4.31536	2.91344	2.74217	11.2396	18.6625	117.657	100.06
Kynu	5.43246	22.5328	743.792	815.437	956.986	406.956	491.348	486.745	954.395	938.418	6.22043	1	1.60689	1	1	1	1	1	6.01333	1	1	1.55247	5.42048	1.95672	7.96869	18.0659	41.6238	18.0718	5.57201
Lad1	8.38743	2.43552	108.348	193.942	279.984	538.617	516.774	619.826	1	4.43691	1	1	1.60689	3.84216	3.61738	1	1	6.08247	1	6.36491	2.09474	27.5185	15.3666	338.723	227.482	4.41318	2.76625	2.42265	10.144
Loxl3	74.8743	5.30656	78.8094	98.3985	157.231	286.266	478.635	386.934	12.4212	10.4515	3.08817	1	2.82067	2.42108	7.97967	2.66035	1	2.27062	1	1	1	3.76234	6.5256	6.74033	1.87109	48.7846	18.6625	13.8039	20.812
Lpar3	1	2.43552	107.628	106.747	213.028	71.9939	86.3569	40.9242	12.965	6.15537	1	1	1	1	1.87246	1	5.96095	1	1	1	1	1	1	1	1.87109	1	1	1	8.62002
Lrrc18	43.8471	6.74208	172.469	212.494	209.308	346.934	405.991	258.29	27.6494	29.3545	27.1022	43.641	1	1	1	1.83018	5.13413	1	1	1	3.18948	1	1	1	1	31.7187	53.9876	25.1851	31.4801
Marveld1	42.3696	11.0486	617.712	514.893	518.051	155.25	119.955	156.261	17.3159	1.85923	50.0721	81.7934	85.9647	57.8432	81.2662	71.5651	57.2241	37.8479	31.08	51.9666	61.2107	63.429	35.2587	42.139	35.8435	7.82637	11.5975	2.42265	8.62002
Mical3	201.938	34.017	796.385	910.053	778.436	323.699	923.581	511.143	22.2107	56.8499	5.17635	3.24426	3.42756	1	1.87246	13.4527	18.3633	112.179	148.893	42.578	36.0317	27.5185	30.8383	127.287	254.486	41.9582	16.8963	33.721	11.668
Mmp23	1	1	77.3685	140.141	224.187	50.0503	176.254	174.005	7.52638	3.57769	15.6172	39.1525	2.21378	1	2.74492	1	3.48048	1	1	3.01184	2.09474	1	2.10512	2.91344	1	1	4.53251	10.9586	1
Mmp9	3.95497	2.43552	340.336	469.44	328.342	129.434	70.012	32.0522	1	1	66023.8	57160.1	1	1	1	1	1	1	1	3.01184	1	3.76234	1	17.2643	1	1	1	1	1
Mreg	46.8021	97.1798	512.525	585.391	588.727	412.119	591.234	502.271	9.15797	23.3399	12.485	23.4426	8.88958	10.9476	3.61738	1.83018	5.96095	1	1	2.34123	2.09474	1	4.31536	1	2.74217	4.41318	1	1	1
Ms4a1	503.345	1446.57	162.383	150.344	101.434	322.409	341.52	391.37	42.3337	15.6069	1	1	1.60689	3.84216	1	1	1	1	3.50666	1	1	1	1	1.95672	10.5819	7.82637	1	1	1
Mtmr4	425.038	598.176	679.671	534.373	250.226	1567.38	1907	732.944	156.001	90.3598	173.274	52.618	99.3163	53.5799	103.078	70.7349	55.5705	213.193	145.133	109.639	126.895	187.735	144.666	153.119	167.377	106.809	172.327	170.295	171.688
Mycl	8.38743	6.74208	319.442	299.689	309.743	1173.04	1198.72	575.465	677.024	589.572	6.22043	1	1	1	1	1	9.26825	1	1	1	1	1	1	1	1	4.41318	1	10.9586	5.57201
Neurl1b	5.43246	1	22.6137	68.7152	19.599	123.626	139.024	122.991	32.5442	21.6215	17.7054	5.48852	1.60689	1	4.48983	1.83018	22.4975	1	1	1	1	4.86728	4.31536	1	1	1	8.06502	15.2265	10.144
Nme9	2.47749	1	23.3342	26.9729	34.4781	82.9656	69.1039	127.427	3.17546	1.85923	1	1	3.42756	1	1	1	5.96095	1	2.25333	1	4.28422	2.10494	1	1	1	11.2396	4.53251	1	1
Nostrin	3.95497	6.74208	158.78	251.453	391.578	159.768	227.105	457.911	15.1405	14.7477	1	3.24426	1	3.84216	3.61738	10.132	4.3073	2.90593	2.25333	1	3.18948	1	1	1	1.87109	127.288	128.17	67.8646	78.7242
Nudt17	1	2.43552	39.1843	97.4709	294.864	273.358	414.164	766.215	8.61411	3.57769	15.6172	27.9311	7.6758	5.26324	7.10721	8.4716	6.78778	2.90593	1	1	4.28422	1	7.63072	2.91344	1.87109	7.82637	2.76625	20.9171	7.09601
Ocstamp	8.38743	1	93.939	52.0183	168.391	454.715	416.888	602.082	3.17546	8.73306	2.04409	5.48852	4.03445	1	1	1	1	1	1	1	1	1	1	1	1	4.41318	1	30.8757	26.9081
Olfr109	1	1	37.0229	12.1313	53.0771	19.0712	49.1268	80.8485	1	1	2.04409	1	2.82067	1	1.87246	1	1	1	1	1	1	1	1	1	1	1	8.06502	1	1
P2rx5	2.47749	8.1776	71.6049	69.6428	123.753	151.378	153.553	109.683	1	7.87383	1	1	5.85512	2.42108	6.23475	5.98106	12.5756	1	11.0267	1	7.56844	9.28703	5.42048	2.91344	7.0976	4.41318	4.53251	3.8453	1
Papss2	15.7749	8.1776	272.613	281.137	287.424	296.593	426.876	222.801	15.6843	11.3107	50.0721	25.6869	4.03445	5.26324	13.2144	11.7923	7.6146	2.27062	17.2933	11.7298	5.37896	3.20988	6.5256	10.5672	18.4217	7.82637	18.6625	82.0911	75.6762
Pcdh1	1	1	49.9911	56.6563	15.8792	57.7951	45.4945	14.3081	2.63159	1	1	1	2.82067	2.42108	1	1	1.82683	1	1	1	1	1	7.63072	1	1	1	9.83127	3.8453	1
Pfkfb3	71.9193	78.5181	1198.4	1390.55	696.601	2268.93	3762.15	1624.59	57.0181	93.7967	532.44	440.875	99.9232	94.7912	122.272	163.715	54.7436	152.204	142.627	80.1324	114.853	165.636	96.0404	127.287	151.698	379.863	458.46	306.87	263.129
Phf11a	9.86491	8.1776	103.305	184.666	332.061	222.372	342.428	695.238	34.7196	16.4661	17.7054	1	25.8825	22.3162	31.536	25.9053	15.8829	16.2474	27.32	5.02368	18.5158	19.7839	14.2614	50.7495	57.6206	106.809	18.6625	66.442	66.5321
Pkib	91.1266	22.5328	509.643	543.649	555.249	999.432	958.995	1393.91	706.937	757.121	20.8376	7.73279	2.82067	2.42108	6.23475	5.15089	9.26825	7.35309	4.76	3.01184	1	8.73457	2.10512	5.78361	2.74217	11.2396	23.9613	148.956	104.632
Pmaip1	188.641	98.6153	5037	5786.47	4717.7	3400.32	3704.04	1074.52	48.8601	165.972	242.184	216.449	29.5239	19.474	62.9446	38.358	78.7216	6.08247	8.51999	50.6254	30.558	44.645	39.6792	18.221	45.4254	1195.61	1258.57	688.141	494.777
Ppp1r14a	1	1	81.6913	76.136	101.434	18.4258	8.26442	20.9621	2.08773	2.71846	1	1	1	1	1	1	1	1.63531	1	1	1	1	1	1	2.74217	1	1	1	1
Procr	20.2073	36.888	181.114	179.1	194.429	356.615	353.324	582.12	66.8076	44.8207	1	7.73279	3.42756	1	1	2.66035	1	1	1	1	1	1	1	1	1	1	4.53251	2.42265	1
Prom2	1	1	38.4638	61.2943	49.3573	33.9153	60.9314	32.0522	1	2.71846	1	1	2.21378	3.84216	1	5.15089	3.48048	1	1	1	1	4.31481	2.10512	1.95672	1	4.41318	2.76625	1	5.57201
Prss30	36.4597	1	807.192	699.487	785.876	415.346	478.635	606.518	729.235	644.562	1	1	7.6758	16.6319	3.61738	10.132	1.82683	1	1	15.7535	22.8948	5.41975	2.10512	1	1	1	8.06502	2.42265	2.524
Ptpn3	2.47749	5.30656	124.198	85.412	82.8354	55.2135	77.2764	63.1044	28.1932	19.903	1	1	17.9929	1	5.36229	4.32071	5.96095	9.25902	4.76	1	1	9.8395	6.5256	13.4374	7.96869	14.6527	2.76625	3.8453	5.57201
Rab26	46.8021	91.4377	15.4092	52.9459	160.951	68.1215	66.3797	69.7584	1.54386	5.29614	9.35269	1	2.82067	8.10539	1	2.66035	29.1121	6.08247	8.51999	5.02368	2.09474	7.62963	12.0512	12.4807	5.35543	4.41318	2.76625	1	1
Rab30	432.426	471.85	304.313	413.784	421.336	327.572	385.106	493.399	51.5794	13.8884	1	18.9541	4.64134	5.26324	1.87246	3.49053	1.82683	1	1	1	1	7.07716	2.10512	1	7.96869	4.41318	11.5975	5.26795	1
Rab38	52.712	1	79.5299	118.806	101.434	55.8589	111.782	111.901	7.52638	11.3107	3.08817	1	1.60689	1	1	1	1	1	1	1	1	4.31481	2.10512	1	1	4.41318	6.29876	3.8453	5.57201
Rab43	58.6219	23.9683	197.685	186.521	179.55	352.742	473.187	400.242	27.1055	32.7915	36.4989	54.8623	21.6343	30.8427	39.3882	40.0183	39.8608	19.424	14.7867	15.7535	22.8948	24.7562	12.0512	20.1344	21.035	55.611	66.3514	45.1022	52.8161
Rasal2	27.5947	5.30656	135.005	241.25	313.462	79.7387	123.587	105.247	24.9301	21.6215	5.17635	5.48852	4.03445	6.68432	6.23475	7.64142	23.3243	4.81185	2.25333	1	1	9.8395	9.84096	1	6.22652	24.8923	15.13	16.6492	13.192
Rasgef1b	469.363	16.7907	824.483	766.274	637.084	547.653	445.037	187.313	23.8423	43.1022	8.30861	18.9541	39.2341	19.474	7.10721	30.8864	24.9779	1.63531	2.25333	1.67061	3.18948	46.8549	58.4663	10.5672	37.5856	96.5692	112.274	60.7514	51.2921
Rasgrp3	575.742	879.538	513.245	408.219	391.578	652.853	734.706	431.295	2.63159	14.7477	4.13226	3.24426	2.21378	1	2.74492	1	1	1	1	1.67061	1	5.97222	1	1	1	11.2396	2.76625	5.26795	1
Relb	238.875	220.635	3959.92	3999.9	5431.9	2521.93	2874.98	2651.53	357.775	263.065	134.643	149.121	309.3	224.109	200.793	297.373	202.745	223.358	186.493	269.916	209.001	355.685	393.318	425.784	307.622	359.384	439.031	385.116	304.277
Rem1	1	1	158.06	205.073	201.869	61.6675	24.6094	25.3981	20.0353	4.43691	1	5.48852	1	1	1	1	1.82683	1	1	1	1	4.86728	2.10512	1	1	18.0659	11.5975	87.7817	66.5321
Rgs1	357.074	11.0486	3726.49	4700.25	4066.73	2383.81	3266.36	4787.47	42.8776	19.903	1	9.97705	325.08	293.742	199.048	203.563	248.221	13.0709	12.28	9.71797	11.9474	93.2623	146.876	1134.71	1226.62	93.156	129.937	2.42265	14.716
Rgs12	58.6219	28.2749	1222.18	1080.73	852.832	494.085	495.888	282.688	28.1932	55.1314	14.5731	9.97705	60.4753	29.4216	42.0056	52.471	1	20.0593	32.3333	1	27.2738	29.7284	44.0997	20.1344	21.035	18.0659	11.5975	2.42265	1
Rnf150	46.8021	3.87104	155.178	80.774	153.511	203.01	167.174	220.583	1	1.85923	4.13226	5.48852	1	1	1	1	2.65365	1	1	1	1	8.1821	1	1.95672	7.0976	14.6527	9.83127	30.8757	28.4321
Rnf186	1	1	28.3774	43.6698	23.3187	5.51779	15.5288	7.65404	1	1	1	1	1	1	1	1	1	1	1	1	1	1	1	4.82689	1	1	2.76625	1	2.524
Rtn1	5.43246	1	477.943	581.681	354.38	202.364	188.967	154.043	2.63159	7.0146	7.26452	1	1	1	1	2.66035	9.26825	1	1	1	1	1	12.0512	2.91344	5.35543	86.3296	124.638	26.6077	23.8601
S100a4	2.47749	1	854.742	929.533	1700.94	152.669	62.7475	295.996	9.70184	11.3107	33.3667	119.946	7.06891	10.9476	22.8115	16.7734	29.1121	1.63531	1	1	1	70.0586	40.7843	1	1	250.162	350.718	1376.7	1209.53
Scin	1	1	13.9682	7.49323	34.4781	25.5252	79.0925	67.5404	1	1	1	1	2.21378	1	1	1	1	1	1	1	1	1.55247	1	1	1	1	4.53251	1	1
Scn2b	3.95497	1	328.088	293.196	570.128	129.434	160.817	145.171	32.5442	25.9176	18.7495	16.7098	1	1	1	1	1	4.81185	3.50666	4.35307	1	2.65741	1	8.65377	5.35543	4.41318	4.53251	9.53591	8.62002
Sec1	15.7749	6.74208	42.7865	51.0907	53.0771	24.8798	22.7932	23.1801	1.54386	1	1	1	1	1	1	1	1	7.9884	1	1	1	1	1	5.78361	1	1	1	3.8453	1
Serpinb2	1	1	93.2186	97.4709	131.193	155.896	120.863	236.109	1	1	5.17635	5.48852	1	1	1	2.66035	1	1	1	1	1	1	1	1	1	24.8923	4.53251	9.53591	1
Slamf8	368.894	6.74208	1623.47	1500.94	1797.66	2287.65	2531.74	3527.64	46.6846	43.9614	7.26452	25.6869	1	2.42108	1	3.49053	6.78778	1	7.26666	1	2.09474	3.20988	4.31536	1	1	325.253	227.081	732.243	432.293
Slc12a3	8.38743	23.9683	98.9822	82.6292	86.5552	201.719	190.783	107.465	56.4742	62.0052	14.5731	3.24426	4.64134	16.6319	10.597	21.7544	10.9219	3.54124	9.77333	5.69429	4.28422	1.55247	7.63072	2.91344	7.0976	4.41318	6.29876	10.9586	7.09601
Slc22a18	1	1	36.3024	20.4797	34.4781	64.8945	81.8166	94.1566	1.54386	1	6.22043	1	1	3.84216	1	1	6.78778	1	1	1.67061	1	1	1	5.78361	6.22652	24.8923	13.3638	13.8039	17.764
Slc46a3	343.777	259.394	3554.3	3585.27	4535.43	1937.2	1775.33	2110.33	473.075	384.216	10.3968	45.8852	109.027	99.0544	142.338	76.5461	106.834	60.719	91.2399	67.3907	63.4002	110.941	76.1482	62.2302	61.976	973.758	1101.38	335.323	505.445
Slc4a8	30.5497	3.87104	430.393	727.315	1068.58	494.73	1130.62	602.082	1	26.7769	9.35269	3.24426	8.28269	8.10539	6.23475	5.98106	19.1902	20.0593	28.5733	28.4951	38.2212	51.2747	46.3099	60.3167	47.1676	7.82637	2.76625	1	2.524
Slco5a1	33.5047	41.1946	433.275	629.916	800.755	552.171	772.844	537.759	9.15797	1	1	1	8.88958	1	14.9593	21.7544	1.82683	1	3.50666	5.69429	1	1	7.63072	3.87016	4.48435	18.0659	2.76625	5.26795	1
Snx21	128.064	36.888	433.995	371.114	391.578	575.405	396.003	522.233	78.7727	80.9083	65.7334	84.0377	56.227	70.6329	45.4954	44.1692	35.7267	72.1546	51.1333	33.1894	69.9686	81.6605	27.5229	101.456	54.1363	198.965	151.132	240.005	249.413
Spats2	15.7749	2.43552	66.5617	105.819	49.3573	18.4258	19.161	23.1801	1	2.71846	1	7.73279	1	2.42108	4.48983	4.32071	1.82683	1	1	5.02368	1	1	1	12.4807	7.96869	1	2.76625	3.8453	1
Spint1	26.1173	12.4842	986.586	1093.72	1202.49	972.325	805.534	985.798	6.43865	7.87383	5.17635	1	2.21378	1	9.72459	1	1	1	1	1	2.09474	1.55247	1	1	1	1	1	13.8039	4.04801
Spsb1	2.47749	1	147.253	160.548	272.545	291.429	414.164	151.825	26.0178	16.4661	7.26452	3.24426	1	1	1.87246	1	1	140.768	143.88	67.3907	66.6844	63.429	46.3099	41.1823	57.6206	4.41318	6.29876	8.11326	2.524
Sspo	27.5947	12.4842	368.433	313.603	279.984	264.968	314.278	207.275	12.4212	3.57769	1	18.9541	15.5654	18.0529	14.0869	29.226	1.82683	11.1649	1	3.68245	6.4737	1	2.10512	7.69705	15.8085	72.6769	55.7539	2.42265	2.524
Stap2	5.43246	2.43552	54.3139	135.503	227.907	189.456	476.819	537.759	5.35092	2.71846	9.35269	23.4426	1	2.42108	2.74492	5.98106	3.48048	3.54124	1	5.69429	6.4737	6.52469	3.21024	1	5.35543	7.82637	1	3.8453	2.524
Tbc1d4	83.7392	16.7907	2986.58	3572.28	2809.44	1737.77	2100.42	834.973	78.7727	104.967	3.08817	3.24426	1.60689	8.10539	5.36229	3.49053	1	140.768	158.92	67.3907	59.0212	216.463	180.03	623.826	484.453	1	8.06502	25.1851	49.7681
Tbc1d9	128.064	41.1946	975.059	1026	886.31	1022.67	1182.38	914.822	19.4914	15.6069	1	7.73279	1	1	1	3.49053	8.44143	1	4.76	1	1	2.10494	3.21024	1	1.87109	127.288	106.975	120.503	147.304
Tm4sf5	3.95497	8.1776	15.4092	47.3802	60.5167	119.753	151.737	189.531	24.3862	24.1992	1	1	1	1	1	1.83018	1.82683	1	1	1	1	1	1	1	1.87109	7.82637	8.06502	9.53591	5.57201
Tmem150c	3.95497	1	37.0229	40.887	79.1156	27.4614	62.7475	40.9242	1	1	1	1	7.06891	1	1	1.83018	1	1	1	1	1	1	1	1	1.87109	4.41318	1	5.26795	2.524
Tmem176a	427.993	707.276	2960.64	3634.43	4929.72	1150.46	1281.35	2471.87	92.9132	58.5683	1	7.73279	3.42756	5.26324	1	1	10.9219	25.1417	6.01333	12.4004	15.2316	142.985	76.1482	12.4807	33.2302	24.8923	27.4938	427.795	404.861
Tmem176b	450.156	886.716	5038.44	5345.86	8430.05	1855.88	1701.78	3758.31	165.247	167.69	46.9398	7.73279	5.24823	18.0529	7.97967	5.98106	9.26825	13.0709	17.2933	13.071	16.3264	225.855	130.299	21.0911	44.5543	120.461	94.6115	1292.77	1345.17
Tmod2	6.90994	1	195.524	181.883	239.067	37.7877	38.2301	18.7441	3.71932	1	1	3.24426	1	3.84216	1	2.66035	20.8438	1.63531	2.25333	1	1	2.10494	1	1	1	18.0659	2.76625	8.11326	4.04801
Tnfrsf11a	102.947	1	261.806	266.295	324.622	236.571	303.381	360.318	28.1932	18.1846	1	1	1	2.42108	2.74492	9.30177	3.48048	3.54124	3.50666	3.01184	1	11.4969	2.10512	1.95672	10.5819	24.8923	36.3251	69.2873	65.0081
Tnfrsf4	15.7749	13.9197	55.7548	97.4709	175.83	406.956	463.198	976.926	1	8.73306	14.5731	41.3967	22.2412	3.84216	33.281	14.2828	20.8438	38.4832	66.1733	21.789	10.8527	17.0216	13.1563	1380.59	1027.14	7.82637	11.5975	6.6906	13.192
Tnnt2	1	1	12.5273	13.0589	15.8792	71.9939	98.1616	100.811	3.71932	5.29614	2.04409	1	2.21378	1	3.61738	2.66035	1	1	1	4.35307	4.28422	1.55247	2.10512	108.153	60.2339	7.82637	18.6625	1	1
Tpm2	1	1	16.8501	13.0589	19.599	30.0429	45.4945	87.5025	15.6843	3.57769	1	1	1.60689	1	1	1	1	1	1	1	1	1	1	1	1	4.41318	2.76625	1	1
Trim6	3.95497	6.74208	28.3774	105.819	93.9948	38.4331	98.1616	45.3603	17.8598	7.87383	15.6172	12.2213	2.82067	3.84216	1.87246	8.4716	1	3.54124	3.50666	2.34123	8.66318	4.86728	4.31536	1	1.87109	4.41318	13.3638	8.11326	7.09601
Trim7	101.469	87.1312	440.479	510.255	588.727	569.596	532.21	369.19	120.106	110.981	1	1	3.42756	3.84216	1	10.132	1.82683	1.63531	1	1.67061	1	2.10494	1	1.95672	1	35.1318	18.6625	8.11326	7.09601
Tspan3	645.184	81.3891	1657.33	2430.4	3891.9	3684.94	4960.78	8436.11	449.145	509.663	3.08817	41.3967	101.137	154.477	53.3475	61.603	51.4363	106.461	140.12	178.713	258.264	163.978	237.496	242.094	168.249	62.4373	80.4814	203.016	212.836
Tspan33	2.47749	1	185.437	346.069	190.709	403.083	531.302	431.295	1	1.85923	1	3.24426	1.60689	1	1	1	1.82683	1	1	1.67061	1	2.65741	4.31536	1	1.87109	4.41318	2.76625	1	5.57201
Utf1	1	1	9.64549	21.4073	34.4781	22.2982	35.506	32.0522	1.54386	1	1	1	6.46202	2.42108	1	1	1	2.90593	1	1	3.18948	2.10494	2.10512	19.1777	6.22652	1	1	1	1
Wdfy4	679.166	424.478	3645.08	2818.14	2024.57	7320.47	6968.48	3942.41	705.849	575.824	709.935	467.807	11.924	10.9476	13.2144	6.81124	4.3073	1	1	1	1	13.1543	10.9461	1.95672	3.61326	669.984	495.551	480.433	433.817
Wdr86	2.47749	2.43552	165.264	200.435	131.193	456.006	392.37	460.129	3.71932	10.4515	1	5.48852	8.28269	2.42108	13.2144	24.245	13.4024	1	7.26666	9.71797	1	24.7562	29.7331	1.95672	1	1	4.53251	5.26795	2.524
Zbtb46	33.5047	12.4842	2031.25	1970.31	1500.08	2111.45	2276.58	1274.14	51.0356	24.1992	11.4409	25.6869	56.8339	57.8432	124.017	93.9799	96.9117	53.0953	21.0533	38.5543	31.6527	49.0648	17.5768	41.1823	27.1326	65.8505	71.6502	15.2265	23.8601
Zfp366	176.821	1	1398.69	1126.18	599.886	2099.84	1953.31	959.182	6.43865	24.1992	33.3667	3.24426	2.82067	1	2.74492	1.83018	1	13.7062	1	3.68245	1	11.4969	2.10512	1	3.61326	1	1	19.4945	1
Zfp872	1	1	39.1843	122.516	391.578	451.488	866.374	888.205	1	5.29614	5.17635	21.1984	3.42756	1	7.10721	4.32071	1	1	1	5.02368	3.18948	12.6018	2.10512	3.87016	1.87109	1	1	6.6906	1
Zmynd15	1	1	88.1754	166.114	194.429	526.355	791.913	1105.57	3.71932	1	1	1	1	1	1	1	1.82683	1	3.50666	1	1	1.55247	1	1	1	1	1	1	1

## Sheet: 243_Monocyte_LEGs
Gene_Symbol	B.PB.Sp#1	B.PB.Sp#2	DC.4+.Sp#1	DC.4+.Sp#2	DC.4+.Sp#3	DC.8+.Sp#1	DC.8+.Sp#2	DC.8+.Sp#3	DC.pDC.Sp#1	DC.pDC.Sp#2	GN.BM#1	GN.BM#2	NK.27+11b-.Sp#1	NK.27+11b-.Sp#2	NK.27+11b+.Sp#1	NK.27+11b+.Sp#2	NK.27-11b+.Sp#2	T.4.Nve.Sp#1	T.4.Nve.Sp#2	T.8.Nve.Sp#1	T.8.Nve.Sp#2	Tgd.Sp#3	Tgd.Sp#4	Treg.4.25hi.Sp#1	Treg.4.25hi.Sp#2	Mo.6C-.Bl#1	Mo.6C-.Bl#2	Mo.6C+.Bl#1	Mo.6C+.Bl#2
5430437J10Rik	1	1	132.123	187.449	261.385	152.669	175.346	198.403	3.71932	1.85923	2.04409	1	1	1	1	1.83018	1	1	1	1	2.09474	1	1	1	1	270.642	325.991	55.0607	43.6721
6430548M08Rik	150.226	22.5328	157.339	100.254	86.5552	31.3337	59.1153	9.87205	21.123	8.73306	2251.01	1578.72	1	1	5.36229	3.49053	9.26825	1	1	7.70613	4.28422	39.1204	17.5768	1	5.35543	1072.74	995.401	449.135	625.841
A530013C23Rik	1	1	1	1	1	1.6454	1	1	1	1	1	1	1	5.26324	1	3.49053	2.65365	1	1	1	1	1	1	3.87016	1	14.6527	38.0913	10.9586	10.144
AA414768	1	1	1	1	1	1	2.8161	1	3.17546	7.87383	1	1	5.24823	1	1	1	1	1	2.25333	3.01184	5.37896	5.97222	2.10512	6.74033	5.35543	31.7187	20.4288	16.6492	23.8601
Abca9	97.0366	1	366.272	300.616	183.27	12.6172	12.8047	3.21801	3.17546	11.3107	22.9258	7.73279	5.24823	1	18.4492	1.83018	8.44143	2.27062	9.77333	3.01184	1	17.0216	4.31536	2.91344	6.22652	198.965	276.536	570.06	732.522
Abcd2	222.623	1	62.2389	87.2673	30.7583	48.7595	37.3221	7.65404	14.5966	2.71846	1756.11	1239.83	1	1	8.85213	3.49053	1	1	2.25333	1	1	13.1543	15.3666	1	3.61326	393.516	553.838	1028.15	878.826
Ace	2.47749	2.43552	66.5617	27.9005	75.3958	21.6528	34.5979	1	1	1.85923	1	1	1	1	1.87246	1	1	1	1	1	1	13.1543	1	1.95672	1.87109	5540.6	5476.39	1191.76	926.07
Adam15	9.86491	6.74208	75.2071	87.2673	79.1156	65.5399	36.414	7.65404	48.8601	45.6799	1075.36	957.056	1	6.68432	9.72459	2.66035	5.13413	58.1778	59.9066	7.03552	1	15.3642	4.31536	52.663	28.8748	297.947	364.848	900.116	1009.89
Adora2b	1	1	35.582	32.5386	53.0771	35.2061	10.0805	40.9242	11.3334	4.43691	11.4409	1	1	1	1	1.83018	2.65365	1.63531	1	1	1	1	2.10512	6.74033	1.87109	147.767	193.522	265.613	322.565
Agpat4	74.8743	110.099	405.177	269.078	350.66	247.542	258.887	298.214	9.15797	31.9322	130.467	155.854	39.841	50.7378	59.4547	47.4899	70.4533	21.3299	9.77333	125.063	103.906	121.438	98.2506	58.4033	28.0037	1427.71	1442.26	305.447	263.129
Aldob	1	1	2.44092	1	1	1	1	1	1	1.85923	1	1	1	1	1	3.49053	1	1	4.76	1	1	1	1	1	1	69.2637	39.8576	23.7624	10.144
Alox5	2.47749	1	2.44092	3.78281	1	28.7521	25.5174	5.43603	1	8.73306	5577.47	6076.22	1	1	7.97967	1	4.3073	1	3.50666	1	4.28422	1	1	1	1.87109	472.019	739.294	94.895	122.92
Alpi	1	1	1	1	1	1.6454	2.8161	1	1	1	1	1	1	1	2.74492	1	1	1	1	1	1	1	1	1	1	31.7187	29.2601	9.53591	8.62002
Ang	14.2974	5.30656	1	3.78281	1	1	2.8161	3.21801	16.7721	31.073	1	23.4426	1	2.42108	1.87246	5.15089	1	1	3.50666	1	2.09474	3.76234	1	1.95672	3.61326	55.611	76.9489	76.4005	71.1042
Aox3	9.86491	1	1	1.9276	4.71979	1	8.26442	7.65404	1.54386	5.29614	1	3.24426	2.82067	5.26324	2.74492	3.49053	1.82683	1	1	1	5.37896	1	5.42048	1	6.22652	11.2396	34.5588	23.7624	16.24
Apoa1	1	1	1	1.9276	4.71979	2.2908	1	1	1	1	1	1	1	1	1	1	2.65365	1	1	1	1	1	1	1	1	434.474	308.328	180.254	173.212
Apoa4	1	1	1	1	1	1	1	1	1	1	1	1	2.82067	1	1	1	1	1	1	1	1	1	1	1	1	424.235	348.952	136.152	164.068
Apoc3	1	1	1	3.78281	1	1	1	1	1	1	1	1	1	1	1	1	1	1	1	1	1	1	1	1	1	106.809	78.7152	56.4834	33.0041
Apoe	11213.6	3114.64	2222.17	2567.68	1355	2924.66	2694.28	3314.71	1214.91	1364.6	442.649	593.485	12.5309	6.68432	20.1941	17.6035	43.9949	47.3775	26.0666	39.8956	26.179	445.738	352.428	66.0571	53.2652	45253	45102.3	18048.8	16577.6
Arhgef10l	2.47749	6.74208	69.4435	39.9594	75.3958	26.1706	3.72416	12.0901	526.373	435.77	39.6312	68.3279	1	8.10539	7.97967	1	5.13413	1	1	1	1	1	4.31536	1	3.61326	1966.99	1982.74	1067.99	1054.09
Arhgef37	1	1	1	1	1	1.6454	1	1	2.08773	1	11.4409	32.4197	2.82067	1	1	1	5.96095	1	1	1	1	1.55247	1	1	1.87109	396.929	359.55	1496.21	1489.95
Arsi	76.3518	3.87104	6.76366	6.56563	4.71979	14.5534	4.63221	1	1	3.57769	1	1	1	1	1	1	1	1	1	1	1	7.07716	2.10512	1	1	21.4791	27.4938	76.4005	92.4402
Atf3	61.5769	2.43552	291.344	484.282	224.187	179.13	350.6	225.019	1	3.57769	13.529	32.4197	4.03445	10.9476	1	2.66035	1.82683	1	7.26666	1	1	1	5.42048	1	1	349.145	288.899	518.845	596.885
B430010I23Rik	2.47749	1	7.48412	16.7693	8.43958	1	1	9.87205	4.80705	1.85923	476.059	663.057	1	1	3.61738	1.83018	1	1.63531	1	1	1	1	1	1	2.74217	24.8923	46.9226	69.2873	78.7242
Bach1	27.5947	23.9683	129.241	150.344	209.308	73.2847	70.012	56.4503	51.0356	66.3014	275.595	310.708	35.5928	25.1583	34.1534	55.7917	40.6876	41.6598	64.92	41.9074	46.9791	55.6944	76.1482	24.918	41.07	536.87	509.681	607.049	478.013
BC049352	33.5047	1	41.3456	65.0047	38.1979	39.7239	43.6784	38.7062	11.3334	14.7477	2.04409	5.48852	13.7447	16.6319	20.1941	15.9432	21.6706	6.08247	9.77333	1.67061	1	9.8395	2.10512	15.3508	14.0663	263.815	184.69	50.7928	60.4361
Bmf	34.9822	12.4842	109.789	167.969	123.753	71.3485	99.0696	85.2845	33.6319	16.4661	14.5731	21.1984	16.1723	15.2108	4.48983	5.15089	8.44143	3.54124	9.77333	1.67061	17.4211	42.9876	24.2075	3.87016	1	243.336	278.302	171.718	153.4
Bmx	1	1	3.16137	3.78281	1	1	1	7.65404	7.52638	1	1726.87	1650.53	5.85512	6.68432	1	9.30177	1	4.81185	1	1	1	1	1	1	1	161.42	211.184	170.295	206.74
C130050O18Rik	153.181	1	150.135	108.602	112.594	39.0785	37.3221	47.5783	44.5092	66.3014	352.857	303.975	1.60689	3.84216	1.87246	5.15089	1.82683	2.90593	6.01333	6.36491	1	7.62963	9.84096	3.87016	2.74217	666.571	525.578	402.188	278.369
C3	194.551	2.43552	183.276	83.5568	8.43958	4.87239	6.44831	1	28.1932	52.5537	9138.84	4334.67	1	2.42108	1.87246	7.64142	1.82683	1	1	1	1	4.86728	5.42048	2.91344	1	885.015	827.607	4223.43	4068.57
C5ar1	12.8199	1	28.3774	40.887	1	28.7521	34.5979	5.43603	1	1	7402.53	8098.3	10.1034	1	3.61738	5.15089	1	1.63531	3.50666	1	1	3.20988	1	1	1.87109	564.175	456.694	269.881	174.736
Camkk2	33.5047	22.5328	38.4638	54.8011	19.599	62.9583	100.886	56.4503	42.3337	34.5099	157.613	194.007	22.2412	56.4221	55.0924	52.471	57.2241	69.6134	94.9999	108.969	71.0634	97.1296	102.671	107.196	55.8784	509.565	619.189	784.881	884.922
Ccl6	383.669	1	560.075	433.264	439.935	515.383	272.508	435.731	39.6144	73.1752	19634	13282.5	2.21378	3.84216	16.7043	3.49053	13.4024	1	1	1	1	35.2531	25.3126	1	1.87109	5509.88	5928.55	10100.4	8219.95
Ccl9	1	1	252.44	364.621	246.506	73.2847	40.0462	47.5783	1.54386	1.85923	131.511	250.113	4.03445	5.26324	18.4492	16.7734	53.9168	1.63531	1	2.34123	1	2.10494	8.73584	1	1	929.386	1172.03	3991.54	3650.99
Cd300lb	98.5141	8.1776	173.189	167.041	183.27	37.1423	20.9771	27.6162	1	13.8884	4166.91	3937.44	1	1	4.48983	1	1	1	1	1	1	9.8395	5.42048	1	1	1465.26	1419.3	1174.69	1154.67
Cd300ld	219.668	1	406.618	312.675	391.578	40.3693	7.35636	45.3603	3.17546	2.71846	1827.11	1659.51	1	1	1	1	1	1	1	2.34123	1	10.392	1	1	1	2898.79	3120.21	343.859	244.841
Cd302	905.221	21.0973	130.682	200.435	194.429	44.2417	44.5865	80.8485	20.5791	38.8061	25.014	81.7934	14.9585	30.8427	18.4492	20.0941	24.1511	28.9536	28.5733	19.7772	39.3159	45.1975	40.7843	26.8315	23.6482	509.565	483.187	891.58	874.254
Cdc42ep4	67.4869	1	69.4435	40.887	82.8354	62.3129	76.3683	36.4882	5.35092	5.29614	229.655	220.938	11.3171	3.84216	31.536	31.7166	11.7487	34.0361	43.6133	7.03552	1	19.2315	12.0512	50.7495	32.3591	407.169	398.407	434.909	409.433
Cdhr2	1	1	1	5.63802	4.71979	1	1	1	1	1	1	1	1	5.26324	5.36229	9.30177	8.44143	1	1	1.67061	1	1	1	1	1.87109	35.1318	23.9613	23.7624	25.3841
Cdkn1a	5.43246	8.1776	43.507	177.245	164.671	361.778	359.681	648.66	11.8773	19.903	37.543	14.4656	8.28269	1	9.72459	10.9621	12.5756	1	1	1	5.37896	3.20988	4.31536	1	1	1059.09	953.011	459.094	734.046
Ceacam19	2.47749	1	21.8933	7.49323	12.1594	14.5534	10.0805	16.5261	1	1	1	1	1	1	1.87246	3.49053	2.65365	1	1	2.34123	1	1	1	1	1	14.6527	41.6238	89.2044	72.6282
Cebpa	8.38743	1	23.3342	25.1177	45.6375	33.2699	19.161	7.65404	18.9475	15.6069	45.8957	66.0836	1	1	1	1	1	1	1	1	1	1	1	1	1	127.288	48.6889	138.997	182.356
Cebpb	2.47749	3.87104	1	5.63802	1	1.6454	1.90805	1	1	1	10.3968	5.48852	1	1	1	1.83018	1	1.63531	1	1.67061	1	1.55247	1	1	1	198.965	170.56	29.453	60.4361
Cebpd	37.9371	1	77.3685	90.0501	105.154	40.3693	29.1496	20.9621	68.4392	32.7915	1851.12	2083.68	2.21378	5.26324	1	1	1	1	1	4.35307	1	4.86728	3.21024	5.78361	10.5819	304.773	248.276	200.171	660.893
Celsr3	2.47749	3.87104	8.20458	3.78281	12.1594	9.39018	3.72416	5.43603	10.7896	4.43691	348.681	202.984	6.46202	8.10539	4.48983	5.98106	15.056	6.71778	1	11.0592	4.28422	4.31481	1	1.95672	4.48435	72.6769	115.807	103.431	93.9642
Ces2a	1	1	1.72046	1	1	1	1.90805	1	1	1	1	1	2.21378	3.84216	1.87246	1	1	1.63531	1	1	1	1.55247	1	1	1	24.8923	13.3638	13.8039	17.764
Ces2e	5.43246	1	6.0432	1.9276	1	1	1	1	1	1	1	5.48852	1.60689	8.10539	4.48983	3.49053	5.13413	4.81185	1	1	1	10.392	1	1	3.61326	62.4373	9.83127	36.5663	28.4321
Cfh	3.95497	1	39.1843	23.2625	8.43958	57.1497	25.5174	7.65404	1	1	2.04409	34.6639	1.60689	2.42108	1	10.132	3.48048	2.27062	3.50666	1	1	1	3.21024	1	3.61326	284.294	283.601	479.011	317.993
Cited4	12.8199	19.6618	8.20458	1.9276	1	6.80859	1.90805	5.43603	4.26319	1	1	1	24.6687	32.2637	32.4085	74.0556	55.5705	1	1	1	1	18.679	13.1563	1	1	216.031	161.729	26.6077	25.3841
Cldn15	5.43246	1	1	1	1	1	1	1	1	1	1250.77	1657.27	1	1	1	1	10.0951	7.35309	1	1	3.18948	1	1	1	1	69.2637	78.7152	20.9171	29.9561
Clec2h	1	1	1	11.2037	1	1	1	1	1	1	1	3.24426	1	1	1	1	1	1	1	1	1	1	5.42048	1	2.74217	41.9582	22.1951	9.53591	22.336
Clec4a1	571.309	9.61312	964.252	700.414	1150.42	13.2626	10.9886	5.43603	19.4914	17.3253	54.2484	124.434	2.82067	8.10539	13.2144	10.9621	10.9219	2.90593	1	3.68245	1	28.6234	25.3126	1	1.87109	2990.95	3097.24	1957.15	1595.11
Clec4a3	1252.43	21.0973	779.094	613.219	994.184	30.6883	20.9771	1	7.52638	37.9468	174.318	252.357	1	1	1	1	1	1	1	1	1	35.8055	18.6819	1	1.87109	7445.16	7523.48	4348.62	3775.96
Clec4a4	8.38743	1	965.693	751.432	1302.93	19.0712	10.0805	40.9242	1	1	3.08817	1	1	1	1.87246	3.49053	1	1	1	1	1	1	1	1	1	52.1978	45.1564	28.0304	37.5761
Clec4d	14.2974	1	9.64549	22.3349	1	16.4896	6.44831	12.0901	1	7.0146	1499.26	2128.56	1.60689	1	2.74492	1	3.48048	1	1	1	1	1	2.10512	1.95672	1	41.9582	29.2601	80.6685	122.92
Clec4e	1	1	6.0432	31.611	1	30.6883	20.9771	7.65404	1	7.0146	2778.27	3647.93	31.3445	25.1583	22.8115	17.6035	40.6876	5.44716	1	1	1	1	1	1	1	1236.57	1772.55	699.522	682.23
Col4a1	1	1	9.64549	6.56563	1	2.2908	11.8966	5.43603	1	1.85923	1	5.48852	5.24823	1	8.85213	7.64142	7.6146	1	13.5333	1	7.56844	1	1	1.95672	7.0976	14.6527	11.5975	59.3287	29.9561
Colec12	1	1	2.44092	1	4.71979	1	1	1	1	1	1	1	1.60689	1	4.48983	1.83018	11.7487	1	1	1	1	3.20988	1	1	1	28.3055	57.5201	33.721	37.5761
Csf1r	13728.3	145.987	3261.07	3132.59	2366.79	570.242	228.013	89.7205	475.794	502.789	1649.61	1511.39	1.60689	6.68432	5.36229	5.15089	4.3073	1	1	1	10.8527	450.157	281.701	1.95672	1	21780.5	23342.1	14243.2	13477.8
Csf3r	200.461	1	204.169	233.829	194.429	101.682	100.886	18.7441	2.63159	11.3107	12641.8	11121.3	1	8.10539	1	1	1	2.27062	1	1	2.09474	14.8117	9.84096	1	1	1072.74	1281.53	1730.94	1589.01
Csrp2	17.2523	54.1142	8.92503	13.9865	15.8792	34.5607	33.6899	45.3603	6.98251	7.0146	25.014	23.4426	8.28269	8.10539	6.23475	5.15089	2.65365	1	8.51999	4.35307	6.4737	21.9938	5.42048	4.82689	6.22652	62.4373	89.3127	185.945	144.256
Cx3cr1	5.43246	1	441.92	276.499	190.709	164.286	33.6899	114.119	34.1758	9.59229	78.2624	119.946	19.2067	18.0529	283.677	102.282	1054.38	1	1	2.34123	1	41.8827	18.6819	1	1	3663.35	3272.1	2654.24	2035.54
Cyp2ab1	1	1	1.72046	2.85521	1	1	1	1	1	1	1	5.48852	1	1	1	1	1	1	1	1	1	1	1	1	2.74217	400.343	481.421	130.461	122.92
Cyp3a11	1	1	1	5.63802	4.71979	1	1	3.21801	2.08773	3.57769	1	3.24426	2.21378	1	3.61738	3.49053	1	1	14.7867	1	2.09474	1	1	1	3.61326	59.0241	41.6238	23.7624	2.524
Cyp4f18	323.092	268.007	262.526	258.874	227.907	70.0577	29.1496	52.0143	226.704	219.244	5431.29	5618.39	1	1	1	1	1	1	1	1.67061	2.09474	19.7839	8.73584	4.82689	7.96869	4902.33	4524.38	2305.69	1816.09
Cyth3	110.334	5.30656	86.7345	129.937	112.594	200.428	168.99	105.247	109.229	103.248	18.7495	23.4426	113.882	64.9485	62.9446	76.5461	52.2632	361.855	294.28	306.8	249.506	441.87	448.574	666.878	649.088	2195.68	1885.59	323.942	281.417
Deptor	32.0272	3.87104	173.91	145.706	160.951	128.789	183.518	105.247	29.8248	33.6507	8.30861	9.97705	12.5309	2.42108	10.597	1.83018	2.65365	10.5296	4.76	5.69429	2.09474	19.7839	25.3126	10.5672	23.6482	219.444	227.081	346.704	349.997
Dgat2	29.0722	5.30656	71.6049	98.3985	64.2365	68.1215	36.414	27.6162	8.61411	7.87383	2226.99	3044.22	5.24823	1	4.48983	1	1	1.63531	1	1	1	9.28703	1	61.2734	35.8435	188.725	347.186	379.425	490.205
Dgkg	36.4597	69.9049	5.32275	6.56563	1	17.135	22.7932	25.3981	1	1	703.67	831.377	3.42756	2.42108	7.10721	5.15089	1.82683	4.17654	1	3.68245	3.18948	1.55247	10.9461	14.3941	20.1639	250.162	285.367	450.558	485.633
Dna2	32.0272	77.0825	807.192	875.731	525.491	544.426	524.038	318.176	5.89478	4.43691	215.038	137.9	8.28269	15.2108	17.5767	13.4527	4.3073	2.27062	4.76	3.68245	10.8527	17.5741	13.1563	41.1823	33.2302	765.553	829.373	1203.14	1296.4
Dnah2	23.1623	1	100.423	147.562	116.314	41.0147	20.9771	32.0522	1	1.85923	6.22043	14.4656	4.64134	5.26324	1.87246	3.49053	12.5756	3.54124	2.25333	5.02368	5.37896	8.1821	1	3.87016	2.74217	79.5032	117.573	111.967	75.6762
Dock1	70.4418	1	55.0343	56.6563	75.3958	17.135	37.3221	25.3981	6.98251	2.71846	94.9678	66.0836	1.60689	3.84216	3.61738	5.15089	11.7487	2.90593	4.76	1	1	12.6018	6.5256	10.5672	7.0976	185.312	235.912	333.9	459.725
Dpep2	9.86491	12.4842	87.4549	62.2219	60.5167	107.491	93.6213	169.569	2.63159	2.71846	1	3.24426	2.21378	8.10539	3.61738	2.66035	2.65365	1	1	1	1	3.20988	1	1	1	588.068	723.398	178.831	215.884
Dram1	187.163	3.87104	163.103	148.489	120.033	13.2626	19.161	12.0901	5.89478	7.0146	1054.48	1179.24	4.03445	5.26324	6.23475	5.98106	8.44143	1	9.77333	1	1	13.1543	8.73584	1	1	294.534	398.407	552.989	566.405
Dusp1	43.8471	45.5011	6555.72	6005.39	5803.87	5415.9	4354.2	4476.95	19.4914	5.29614	1122.35	1031.12	47.7306	20.8951	36.7708	29.226	17.5365	30.8595	34.84	62.0258	65.5897	62.8765	109.302	149.292	149.956	8134.62	9630.62	3601.73	5615.43
Dusp3	159.091	156.036	142.21	82.6292	38.1979	209.464	171.714	54.2323	5.35092	29.3545	32.3226	48.1295	23.455	37.9481	50.7301	70.7349	60.5314	10.5296	1	3.68245	1	20.8889	6.5256	2.91344	5.35543	1581.3	1784.92	2048.2	1802.37
Dusp6	432.426	97.1798	869.872	673.514	875.151	326.926	234.369	233.891	93.457	85.2044	2347.06	2754.71	359.672	198.53	180.726	191.111	39.034	123.615	106.28	130.428	209.001	154.586	259.598	128.244	159.538	2356.1	2940.05	3314.35	2959.09
E230016K23Rik	1	1	3.88183	1	4.71979	1.6454	1	3.21801	1	1	35.4549	39.1525	2.82067	5.26324	4.48983	1.83018	6.78778	1	1	1	2.09474	1	1	1	1	7.82637	20.4288	83.5138	51.2921
Ear2	396.966	6.74208	307.915	388.739	629.645	51.9865	60.9314	89.7205	12.4212	13.8884	455.178	939.102	1	1	1	1	1	1	1	1	1	35.2531	21.9973	1	1	3322.03	3362.18	497.505	391.145
Emilin2	1	2.43552	57.1957	78.9188	45.6375	48.1141	2.8161	16.5261	1	1	1505.53	1506.9	21.0274	3.84216	43.7505	24.245	84.5093	1	1	1	1	3.76234	2.10512	1	1	2731.55	3166.13	4846.55	5755.64
Enpp3	3.95497	3.87104	1	4.71042	1	1	6.44831	1	1.54386	3.57769	1	1	2.82067	1	2.74492	1	10.0951	2.90593	1	1	2.09474	1	1	1	8.83978	31.7187	31.0263	5.26795	19.288
Epha4	18.7298	1	6.76366	1	12.1594	1	7.35636	1	1	6.15537	2.04409	1	1	3.84216	5.36229	2.66035	2.65365	1	3.50666	1	1	3.76234	5.42048	1	1	82.9164	66.3514	19.4945	26.9081
Eps8	9.86491	1	615.55	859.035	518.051	415.991	472.279	202.839	1.54386	5.29614	7.26452	23.4426	1.60689	3.84216	7.10721	2.66035	2.65365	5.44716	4.76	1	4.28422	2.10494	2.10512	15.3508	2.74217	571.002	624.488	305.447	243.317
F10	1	1	5.32275	20.4797	19.599	1.6454	3.72416	1	1	2.71846	44.8516	99.7475	1	1	1	2.66035	2.65365	1	1	1	1	2.10494	1	1	1	270.642	333.056	777.768	705.09
Fabp1	1	1	1	2.85521	1	5.51779	2.8161	1	1	2.71846	1	1	1	1	1	1	5.13413	1	1	1	1	1	1	1	1	79.5032	48.6889	33.721	25.3841
Fabp2	1	1	1.72046	1	1	1	1	1	1	1	1	1	1	1	1	1	1	1	1	1	1	1	1	1	1	151.18	151.132	90.627	86.3442
Fam20a	1	1	4.60229	1	8.43958	3.5816	5.54026	1	1.54386	7.87383	1	5.48852	1	8.10539	6.23475	2.66035	1	2.90593	1	1	4.28422	1	6.5256	4.82689	4.48435	59.0241	84.014	19.4945	7.09601
Fam20c	3.95497	1	24.7751	18.6245	15.8792	12.6172	9.17247	3.21801	1.54386	1	33.3667	23.4426	2.82067	1	3.61738	15.9432	1	1	1	1	1	1	1	1	1	99.9824	62.8189	119.08	132.064
Fam43a	105.901	11.0486	140.769	89.1225	38.1979	13.908	31.8738	20.9621	138.598	113.559	4.13226	7.73279	1.60689	3.84216	14.0869	1	1	1	1	1	1	12.0494	8.73584	1	1	413.995	400.173	170.295	249.413
Fcgr1	327.524	1	8.92503	1.9276	1	1	3.72416	1	17.8598	2.71846	15.6172	34.6639	1	1	1	1.83018	1	1	1	1	3.18948	25.3086	30.8383	1	1	181.899	170.56	661.11	511.541
Fgd4	323.092	11.0486	26.9365	17.6969	8.43958	16.4896	10.0805	16.5261	23.8423	21.6215	1620.38	1603.4	2.82067	6.68432	17.5767	9.30177	24.9779	1	1	1	16.3264	10.392	17.5768	5.78361	8.83978	1209.27	1140.23	975.516	889.494
Fkbp1b	14.2974	3.87104	8.20458	6.56563	8.43958	25.5252	20.0691	27.6162	4.80705	2.71846	17.7054	16.7098	2.21378	2.42108	1	1	1	1	1	1	1	1	1	1	1.87109	147.767	103.443	117.657	148.828
Flt1	3.95497	1	5.32275	5.63802	8.43958	183.002	210.76	174.005	1.54386	4.43691	8.30861	3.24426	4.03445	3.84216	6.23475	19.2639	11.7487	3.54124	1	5.69429	1	4.31481	4.31536	1	2.74217	543.696	396.641	279.84	313.421
Fos	3.95497	5.30656	3344.64	2838.54	1336.41	3331.26	2960.34	2746.9	1	11.3107	176.407	79.5492	19.8136	12.3686	21.939	21.7544	4.3073	9.89432	21.0533	4.35307	13.0421	92.7098	147.981	46.9226	63.7182	2124	2599.16	4323.01	5453.88
Fosb	3.95497	2.43552	225.783	244.032	123.753	164.931	247.99	160.697	3.17546	7.87383	1	1	1	2.42108	1	4.32071	1	4.81185	1	1.67061	3.18948	13.1543	14.2614	1.95672	2.74217	14.6527	22.1951	52.2154	46.7201
Fzd4	2.47749	1	1.72046	1	1	2.9362	3.72416	1	1	1	1	1	1	1	6.23475	1	8.44143	1.63531	4.76	1	1	1	5.42048	1	1	99.9824	92.8452	60.7514	113.776
Galnt9	1	1	1.72046	21.4073	1	2.9362	6.44831	3.21801	1	1	5.17635	41.3967	1	2.42108	1.87246	1	2.65365	72.1546	41.1066	51.296	25.0843	2.10494	7.63072	9.61049	30.6169	144.354	172.327	547.298	542.021
Gch1	30.5497	6.74208	54.3139	150.344	142.352	66.1853	74.5522	94.1566	14.0528	13.0292	57.3807	66.0836	11.3171	10.9476	31.536	38.358	29.1121	17.518	28.5733	58.6727	14.1369	73.9259	54.0458	78.4944	96.8195	448.127	363.082	267.036	380.477
Gcnt2	9.86491	3.87104	253.16	281.137	79.1156	105.555	33.6899	43.1423	6.98251	1.85923	1440.8	1107.42	8.28269	8.10539	5.36229	6.81124	6.78778	14.3415	11.0267	7.70613	3.18948	39.1204	9.84096	1.95672	1.87109	1615.44	1606.53	288.376	223.504
Gda	3.95497	2.43552	10.366	79.8464	8.43958	10.681	11.8966	7.65404	1	8.73306	4614.82	6190.68	1.60689	1	2.74492	2.66035	1.82683	1	1	1	1	2.10494	2.10512	1	16.6796	1212.68	937.115	1820.57	1681.98
Gm15987	101.469	102.922	716.415	491.703	733.799	126.207	88.173	218.365	78.7727	57.7091	16.6613	43.641	25.8825	35.1059	26.3013	27.5657	20.017	1	3.50666	1	1	1	2.10512	2.91344	7.0976	724.595	620.955	397.92	313.421
Gm5431	29.0722	25.4038	186.158	129.937	82.8354	39.0785	9.17247	23.1801	42.8776	11.3107	2.04409	7.73279	1	1	1	1	5.13413	1.63531	1	5.02368	17.4211	5.97222	8.73584	3.87016	5.35543	212.617	121.105	313.983	229.601
Gngt2	379.236	35.4525	542.064	561.273	644.524	92.6466	93.6213	158.479	184.826	141.913	43.8075	144.633	31.3445	13.7897	27.1738	29.226	13.4024	25.1417	21.0533	55.3197	36.0317	57.3518	55.1509	54.5764	24.5193	3144.54	3095.48	1174.69	886.446
Grk5	14.2974	29.7104	38.4638	19.5521	41.9177	79.7387	73.6442	80.8485	1.54386	1	52.1602	43.641	58.6546	53.5799	45.4954	52.471	52.2632	1.63531	11.0267	2.34123	11.9474	10.9444	18.6819	1.95672	5.35543	362.798	311.861	279.84	240.269
Gsr	157.613	105.793	520.45	548.287	324.622	689.641	640.269	488.963	261.511	311.182	11181.1	10710.6	56.8339	84.8437	86.5009	114.734	111.795	71.5193	116.307	88.8503	54.6423	112.046	134.72	122.504	163.022	4813.59	4819.34	3756.8	4166.1
Guca2b	23.1623	15.3552	1	1	1	1	1	1	1	4.43691	1	1	1	3.84216	1	1	1	1	1	1	1	1	1	1	1	65.8505	53.9876	29.453	28.4321
Havcr2	30.5497	1	1792.06	1807.97	1819.98	3368.05	3048.42	2241.19	88.0184	114.418	2.04409	16.7098	10.7102	3.84216	1	1	1.82683	2.27062	1	1	1	5.97222	3.21024	1	1	1154.66	1226.78	311.138	282.941
Hes1	97.0366	18.2262	135.005	223.625	12.1594	139.761	182.61	80.8485	1.54386	8.73306	1	1	1	15.2108	9.72459	1.83018	43.9949	1	1	1	1	13.1543	15.3666	1	2.74217	1134.18	1177.33	107.699	151.876
Hfe	760.428	12.4842	1330.24	1355.3	2095.24	1777.14	2113.13	3427.83	71.7024	83.4859	40.6753	59.3508	1.60689	1	10.597	1.83018	1	7.9884	8.51999	21.789	1	40.7778	34.1536	3.87016	1.87109	4042.21	4414.87	580.019	657.845
Hgf	43.8471	1	6.76366	3.78281	1	1	1	3.21801	15.1405	7.87383	227.567	119.946	1	2.42108	16.7043	8.4716	1	1	2.25333	1	1	8.73457	7.63072	7.69705	15.8085	164.833	276.536	86.3591	57.3881
Hip1	326.047	34.017	45.6684	46.4526	8.43958	50.0503	52.759	32.0522	125.545	102.389	270.374	281.533	220.087	133.16	273.207	194.431	273.025	1	12.28	3.01184	5.37896	77.7932	83.884	14.3941	7.0976	2086.46	2433.13	733.665	708.138
Hnmt	11.3424	1	3.16137	2.85521	12.1594	6.80859	1	7.65404	4.80705	1	372.695	481.272	1	1	5.36229	1	1	1	1	2.34123	1	1	1	1	1	69.2637	55.7539	37.9889	22.336
Hp	1	1	24.7751	63.1495	1	46.8233	44.5865	29.8342	1	1	25795.2	36117.9	1.60689	1	1.87246	1	1	1	1	1	1	8.73457	1	1	1.87109	1239.99	1428.13	6506.78	6869.68
Hpgd	2122.67	18.2262	683.273	540.866	797.035	190.747	201.679	222.801	71.7024	95.5151	89.7473	194.007	2.82067	1	2.74492	1	1	1	2.25333	1	1	133.04	72.8328	1	2.74217	5496.23	6658.01	1961.41	3017
Hspa1a	1	3.87104	40.6252	44.5974	56.7969	64.2491	56.3912	52.0143	2.63159	1	1	1	3.42756	1	1.87246	2.66035	1	1	1	1	2.09474	3.76234	1	1	1	1164.9	751.658	598.514	749.286
Hspa1b	1	1	4.60229	19.5521	34.4781	12.6172	8.26442	12.0901	1	1	1	1	1	1	1	2.66035	1.82683	1	1	1	1	2.10494	2.10512	1	1	516.391	378.978	134.729	95.4882
Id1	3.95497	1	3.16137	1	1	2.2908	1	9.87205	1	1	149.26	227.67	1	1	1	3.49053	1	6.08247	2.25333	2.34123	3.18948	4.31481	1	5.78361	5.35543	45.3714	62.8189	57.906	31.4801
Ifi204	144.316	1	44.9479	74.2808	30.7583	15.1988	18.253	27.6162	67.8954	14.7477	279.771	474.539	5.24823	10.9476	6.23475	20.9243	20.017	1.63531	2.25333	1	1	4.31481	27.5229	1	4.48435	615.373	530.876	1930.12	1593.58
Ifi27l2b	1	1	1	1	1	1	1	1	1	1	1	1	1	1	1	1	1	1.63531	1	1	1	1.55247	1	1.95672	1.87109	59.0241	22.1951	3.8453	10.144
Ifitm2	36.4597	1	230.826	238.467	294.864	171.385	139.024	200.621	2.08773	7.87383	1071.19	1601.16	1	1	1	1	1	1	1	1.67061	1	5.97222	3.21024	4.82689	1.87109	1298.01	1343.35	1240.13	1165.34
Ifitm3	596.427	58.4208	1930.39	1740.26	2753.65	667.052	301.565	710.764	79.3165	70.5975	4639.88	9175.54	1	1	2.74492	1.83018	1	6.08247	7.26666	2.34123	5.37896	25.3086	47.4151	26.8315	23.6482	10653.5	8258.24	13746.7	12856
Il13ra1	213.758	239.296	682.553	593.74	465.974	552.816	376.934	207.275	80.4043	67.1606	216.082	303.975	1	3.84216	1	3.49053	1	5.44716	1	2.34123	1	18.1265	6.5256	5.78361	2.74217	2001.13	2085.18	1580.14	1759.7
Il31ra	1	2.43552	44.9479	69.6428	71.676	28.1068	3.72416	14.3081	1.54386	2.71846	1	1	1	6.68432	2.74492	1.83018	5.13413	2.90593	1	1	1	6.52469	1	2.91344	4.48435	318.426	310.095	36.5663	22.336
Il6ra	250.695	164.649	892.206	942.519	770.997	403.729	345.152	189.531	208.212	188.312	520.955	712.431	1	1	1	1	13.4024	983.823	893.373	637.412	528.665	89.9475	101.566	730.978	955.711	2881.73	2964.77	3005.64	3618.98
Ip6k3	1	1	6.0432	32.5386	12.1594	1	2.8161	1	1	1	1	1	1	2.42108	1	1	10.9219	1	1	1	1	3.20988	1	4.82689	1.87109	222.857	182.924	93.4723	109.204
Irak3	113.289	19.6618	40.6252	48.3079	27.0385	21.0074	3.72416	1	5.89478	7.87383	1246.6	1078.25	1	1	1	1	1	34.6714	32.3333	3.01184	1	9.8395	33.0485	34.4852	60.2339	311.6	444.33	328.21	430.769
Itga5	34.9822	12.4842	43.507	92.8329	49.3573	97.8098	92.7133	47.5783	9.15797	14.7477	67.8215	34.6639	84.7509	106.16	210.39	136.319	140.733	12.4356	13.5333	14.4123	20.7053	87.1852	39.6792	52.663	48.0387	212.617	202.353	764.964	737.094
Itgb5	165.001	34.017	17.5705	13.0589	4.71979	21.0074	11.8966	9.87205	4.26319	11.3107	15.6172	18.9541	6.46202	1	1.87246	2.66035	4.3073	1.63531	1	1.67061	1	14.8117	2.10512	1.95672	2.74217	188.725	223.548	79.2458	86.3442
Jun	57.1445	100.051	1181.11	2095.53	1965.05	599.93	836.408	477.873	177.756	140.195	62.6011	16.7098	30.1307	6.68432	42.878	50.8106	32.4194	11.1649	3.50666	8.37675	21.8001	35.2531	23.1024	103.369	19.2928	2694	2699.84	2079.49	2908.8
Klf4	2.47749	5.30656	219.299	138.286	209.308	70.0577	38.2301	47.5783	11.3334	3.57769	16.6613	16.7098	2.82067	2.42108	4.48983	2.66035	1	1	1	1	1	7.62963	3.21024	5.78361	1	1004.48	1216.18	528.804	532.877
Klf9	26.1173	15.3552	6.0432	9.34844	1	9.39018	19.161	5.43603	1	1	8.30861	18.9541	14.9585	26.5794	14.9593	20.0941	10.9219	6.71778	6.01333	6.36491	8.66318	15.9167	31.9434	14.3941	18.4217	236.51	264.172	178.831	174.736
Klra2	391.056	9.61312	6.76366	14.9141	23.3187	8.74479	8.26442	1	1	5.29614	797.638	939.102	3.42756	3.84216	6.23475	6.81124	9.26825	1	2.25333	1	1	14.8117	16.4717	1	4.48435	1226.33	935.349	1678.31	1314.69
Krt20	1	3.87104	1	1.9276	1	1	1	1	1	3.57769	1	1	1	1	1	1	1	1	1	2.34123	1	1	1	1.95672	1	24.8923	18.6625	19.4945	11.668
Krt80	1	1	208.492	193.014	183.27	30.0429	19.161	7.65404	1	1	99.1441	68.3279	1	1	1	1	1	1	1	1	1	8.73457	1	1	1	1362.86	1403.41	426.373	334.757
Ldlrad3	1	9.61312	83.1322	58.5115	19.599	72.6393	80.0005	20.9621	575.865	442.643	35.4549	34.6639	2.21378	3.84216	1	5.98106	1	10.5296	1	1	2.09474	9.28703	4.31536	14.3941	8.83978	1926.04	2009.23	1396.62	1811.52
Lpl	614.157	6.74208	26.216	146.634	41.9177	11.9718	23.7013	9.87205	5.35092	25.0584	63.6452	108.725	1	1	10.597	2.66035	5.13413	1.63531	1	1	1	8.73457	27.5229	1.95672	1	86.3296	184.69	564.37	921.498
Lrp1	1284.94	13.9197	336.733	264.44	186.99	84.2564	28.2416	9.87205	71.1586	68.8791	53.2043	113.213	10.7102	5.26324	7.10721	14.2828	8.44143	4.81185	2.25333	1	2.09474	28.071	39.6792	6.74033	2.74217	2673.52	3040.72	2654.24	2636
Lst1	232.965	5.30656	337.454	325.662	599.886	50.6957	60.9314	193.967	34.1758	21.6215	1007.5	2005.13	5.24823	5.26324	1.87246	3.49053	1	5.44716	7.26666	6.36491	4.28422	14.2593	18.6819	4.82689	1	1949.93	1611.82	873.085	641.081
Ltb4r1	1	1	65.8412	87.2673	112.594	2.9362	7.35636	1	1	1	4755.77	5797.93	4.64134	1	1	1	1	1	1	1	1	33.5957	1	1	1	622.2	649.215	968.403	964.17
Ly6i	18.7298	9.61312	16.8501	16.7693	19.599	37.7877	12.8047	69.7584	11.8773	10.4515	13.529	36.9082	1	1	1.87246	1	10.9219	1	6.01333	1	7.56844	3.76234	2.10512	1.95672	3.61326	1127.35	631.553	203.016	103.108
Lyl1	198.983	315.379	217.137	219.915	179.55	55.8589	34.5979	58.6683	61.369	79.1898	660.863	761.805	1	1	1	4.32071	4.3073	2.27062	2.25333	2.34123	1	2.65741	9.84096	18.221	5.35543	1673.46	1412.24	1167.57	1046.47
Lyz2	23.1623	1	6302.12	11228.7	7150.44	1169.17	1273.18	1072.3	196.791	389.371	108115	198854	1	1	4.48983	1	8.44143	2.27062	1	1	1	96.5771	311.539	1	1.87109	53134	59011.6	135371	132908
Mafb	1191.85	3.87104	105.466	58.5115	19.599	16.4896	23.7013	1	47.7724	16.4661	10.3968	5.48852	1	1	1	1	1	1	1	6.36491	1	34.7006	25.3126	1	1	123.875	94.6115	275.572	231.125
Mdm1	30.5497	38.3235	67.2821	62.2219	8.43958	26.816	51.8509	34.2702	46.1408	38.8061	210.861	117.702	65.9373	55.001	43.7505	72.3953	92.7776	38.4832	17.2933	44.5899	45.8843	50.7222	54.0458	12.4807	48.0387	1048.85	1071.35	278.417	150.352
Megf9	61.5769	11.0486	31.2592	36.249	30.7583	81.0295	36.414	56.4503	48.8601	51.6945	3086.28	2229.55	33.1652	25.1583	55.0924	40.0183	58.8778	35.3067	32.3333	11.7298	13.0421	21.9938	63.9919	44.0525	29.7458	676.811	753.424	368.044	337.805
Metrnl	85.2167	26.8394	37.0229	69.6428	153.511	86.1926	112.69	156.261	3.71932	7.0146	114.805	126.679	101.137	99.0544	86.5009	89.829	142.387	1	1	1	1	27.5185	19.787	1.95672	1	803.098	645.683	407.878	453.629
Mgst1	323.092	28.2749	3.88183	3.78281	1	9.39018	10.9886	16.5261	8.61411	1	6572.48	13706.7	4.03445	1	2.74492	2.66035	1	1	1	1	1	3.76234	4.31536	1	1	700.703	689.839	2654.24	2308.34
Mocos	42.3696	23.9683	11.8069	13.9865	41.9177	47.4687	58.2073	87.5025	14.0528	7.0146	1187.08	1228.61	17.386	18.0529	7.10721	20.0941	27.4584	33.4008	27.32	7.03552	1	9.28703	12.0512	10.5672	4.48435	151.18	94.6115	268.458	308.849
Mocs1	55.667	54.1142	58.6366	51.0907	45.6375	42.3055	26.4255	25.3981	83.1236	60.2868	654.598	689.989	75.0407	59.2642	74.2865	82.3574	65.4924	65.8015	58.6533	70.7438	90.7687	53.4846	94.9352	101.456	72.4291	369.624	331.29	473.32	505.445
Ms4a4c	17.2523	69.9049	577.366	690.21	886.31	49.4049	51.8509	182.877	133.159	118.714	73.042	101.992	92.0336	160.161	67.3068	94.8101	53.09	83.5902	182.733	245.103	348.033	131.935	172.294	255.488	313.72	475.433	306.562	2191.88	1989.82
Ms4a6c	173.866	48.3721	763.244	582.608	956.986	233.344	93.6213	347.01	99.9834	72.316	103.32	200.739	30.7376	22.3162	52.4751	56.6219	81.202	91.2139	88.7333	59.3434	75.4423	74.4784	76.1482	57.4466	61.105	1482.32	1428.13	3051.16	2582.66
Ms4a6d	94.0816	6.74208	103.305	47.3802	38.1979	3.5816	3.72416	1	2.63159	8.73306	21.8817	18.9541	2.21378	5.26324	23.6839	1	1	19.424	58.6533	35.8719	38.2212	30.2809	48.5202	38.3121	22.7772	161.42	151.132	857.436	785.862
Msantd3	1	2.43552	1	9.34844	1	1	1.90805	1	1	3.57769	58.4248	84.0377	1	1	1	1.83018	6.78778	4.81185	1	1	1	1	3.21024	1	1	24.8923	9.83127	80.6685	66.5321
Msr1	61.5769	1	59.3571	63.1495	67.9562	11.3264	9.17247	1	12.4212	1	22.9258	12.2213	2.82067	1	2.74492	3.49053	6.78778	1	1	1	1	6.52469	3.21024	1	7.96869	168.246	202.353	598.514	599.933
Msrb1	18.7298	12.4842	11.8069	17.6969	8.43958	11.9718	19.161	20.9621	7.52638	7.87383	713.067	712.431	10.1034	8.10539	10.597	15.113	14.2292	6.08247	12.28	10.3886	13.0421	9.8395	6.5256	24.918	7.0976	325.253	271.237	339.591	270.749
Mst1r	1	1	3.88183	4.71042	1	1	1	1	1	1	1	1	1	1	1	5.98106	1	1	1	3.68245	1	1	1	1	6.22652	69.2637	53.9876	43.6795	34.5281
Mtus1	29.0722	1	77.3685	132.72	60.5167	12.6172	17.3449	9.87205	4.26319	15.6069	4680.6	3329.24	10.1034	8.10539	4.48983	1	2.65365	2.90593	1	1.67061	10.8527	4.86728	2.10512	1	1.87109	373.037	500.85	1306.99	1316.21
Muc13	1	1	1	1.9276	1	1	1	1	1	1.85923	3.08817	5.48852	1	1	1	1.83018	1	1	1	1	1	1	2.10512	1	1	31.7187	22.1951	13.8039	10.144
Nat8l	2.47749	1	23.3342	41.8146	8.43958	17.7804	4.63221	7.65404	3.71932	1.85923	168.054	167.075	1	6.68432	1	1	1	1	1	1	2.09474	1	3.21024	1	1	110.222	149.365	170.295	112.252
Ncf2	219.668	79.9536	539.902	650.323	696.601	169.449	127.219	178.441	138.054	159.098	3093.58	4211.24	30.1307	28.0005	28.9187	20.9243	15.8829	18.1533	24.8133	7.03552	7.56844	34.1481	33.0485	22.0479	9.71086	1987.47	1834.37	2329.88	2232.14
Nfe2	3.95497	5.30656	18.291	7.49323	23.3187	15.1988	5.54026	9.87205	4.26319	2.71846	4063.54	3677.1	17.9929	16.6319	52.4751	16.7734	54.7436	7.9884	1	1	9.75792	13.7068	20.8922	1	1	704.116	681.008	732.243	729.474
Nhsl2	1	5.30656	69.4435	61.2943	45.6375	15.8442	40.0462	7.65404	24.3862	64.5829	2897.3	2671.67	5.85512	10.9476	35.0259	30.0562	171.326	1	8.51999	5.02368	5.37896	25.8611	19.787	1	11.453	315.013	331.29	749.315	779.766
Nlrc4	80.7842	6.74208	284.14	261.657	183.27	51.9865	46.4026	40.9242	2.63159	10.4515	16.6613	39.1525	2.21378	1	1	20.9243	8.44143	1.63531	7.26666	1	8.66318	22.5463	16.4717	1	5.35543	369.624	299.497	201.594	161.02
Nlrx1	57.1445	48.3721	63.6798	66.8599	71.676	25.5252	24.6094	14.3081	35.2635	36.2284	473.971	431.898	32.5583	9.52647	41.1331	38.358	61.3582	13.7062	18.5467	6.36491	2.09474	11.4969	18.6819	16.3075	25.3904	328.666	294.198	240.005	218.932
Nostrin	3.95497	6.74208	158.78	251.453	391.578	159.768	227.105	457.911	15.1405	14.7477	1	3.24426	1	3.84216	3.61738	10.132	4.3073	2.90593	2.25333	1	3.18948	1	1	1	1.87109	127.288	128.17	67.8646	78.7242
Nr4a1	76.3518	6.74208	1183.99	1410.96	644.524	1034.28	1007.12	349.228	9.70184	9.59229	92.8796	45.8852	84.144	35.1059	103.95	157.073	29.1121	124.25	116.307	27.1539	64.4949	685.509	744.746	538.677	379.051	4093.41	4543.81	1639.89	1098.28
Nrg1	1	2.43552	11.0864	9.34844	12.1594	3.5816	3.72416	16.5261	4.26319	1.85923	17.7054	9.97705	1.60689	1	2.74492	10.132	6.78778	1	1	7.03552	3.18948	1	2.10512	2.91344	9.71086	7.82637	39.8576	63.5967	43.6721
Nupr1	2.47749	1	18.291	33.4662	30.7583	4.22699	8.26442	3.21801	1	7.87383	7.26452	41.3967	4.64134	1	1.87246	1	5.96095	1	2.25333	1	1	7.62963	4.31536	1	2.74217	741.661	905.322	363.776	269.225
Nxpe4	52.712	26.8394	523.332	762.564	629.645	57.1497	31.8738	14.3081	197.335	161.676	19.7936	12.2213	2.21378	5.26324	1.87246	2.66035	5.13413	1	4.76	1	3.18948	1	10.9461	1	1	1591.54	1724.86	1416.54	1189.72
Ophn1	8.38743	1	4.60229	4.71042	1	4.87239	1.90805	7.65404	75.5095	65.4421	1	1	4.03445	1	5.36229	1	1	1.63531	7.26666	1.67061	1	5.97222	1	1	6.22652	7.82637	8.06502	57.906	60.4361
Otof	1	1	2.44092	5.63802	4.71979	4.87239	4.63221	9.87205	1	2.71846	1	1	2.82067	1	1	3.49053	1	1	2.25333	1	1	5.97222	1	1.95672	2.74217	14.6527	13.3638	19.4945	28.4321
P2rx1	2.47749	12.4842	1	3.78281	1	1	1	1	1	7.0146	181.627	202.984	13.7447	6.68432	7.10721	1	16.7097	2.90593	7.26666	2.34123	3.18948	2.10494	1	1	1	110.222	31.0263	77.8232	57.3881
P2ry1	2.47749	1	2.44092	1.9276	1	1	9.17247	1	2.08773	5.29614	38.5871	32.4197	1	2.42108	1.87246	5.98106	1	1	1	3.01184	3.18948	9.8395	6.5256	1	7.96869	24.8923	39.8576	183.099	174.736
Pde7b	15.7749	2.43552	8.92503	1.9276	8.43958	2.2908	10.9886	7.65404	4.26319	3.57769	27.1022	50.3738	6.46202	5.26324	6.23475	4.32071	13.4024	9.25902	1	1	5.37896	1.55247	5.42048	1	7.0976	52.1978	57.5201	133.307	161.02
Pfkfb4	119.199	42.6301	271.892	262.585	276.265	100.391	63.6556	29.8342	224.528	194.326	3504.95	3502.05	17.386	2.42108	7.10721	4.32071	1	118.532	59.9066	27.8245	10.8527	30.8333	15.3666	35.442	33.2302	1554	1406.94	1486.25	1101.33
Phf11d	46.8021	3.87104	147.253	225.48	198.149	51.3411	102.702	91.9386	12.4212	1.85923	34.4108	1	2.21378	1	1.87246	1.83018	20.017	11.8003	13.5333	7.03552	16.3264	5.97222	4.31536	8.65377	5.35543	123.875	55.7539	215.82	154.924
Pi16	1	1	6.0432	14.9141	1	18.4258	12.8047	12.0901	12.4212	3.57769	2143.47	2269.95	4.64134	1	7.10721	1	5.96095	4.17654	2.25333	5.02368	3.18948	1.55247	1	4.82689	6.22652	209.204	265.938	514.577	505.445
Pid1	399.921	2.43552	1309.35	1037.13	1064.86	1693.88	1941.51	1722.18	13.5089	28.4953	96.0119	115.457	1.60689	6.68432	1.87246	2.66035	1.82683	11.1649	22.3067	7.03552	1	6.52469	8.73584	1.95672	5.35543	1482.32	1546.47	2297.16	2712.2
Pik3r6	18.7298	21.0973	196.964	148.489	183.27	79.0933	72.7361	52.0143	1.54386	2.71846	928.149	633.882	8.28269	19.474	15.8318	5.15089	1	1	8.51999	2.34123	3.18948	1	2.10512	1	1	424.235	409.005	1062.3	938.262
Pla2g7	1051.49	9.61312	833.129	692.066	592.447	87.4834	95.4374	32.0522	12.965	43.1022	2263.54	2418.07	4.03445	2.42108	1.87246	1.83018	2.65365	1	1	1	1	20.8889	30.8383	1	1	2339.03	2540.87	2869.06	2456.17
Plekhg1	2.47749	1	6.0432	5.63802	1	7.45399	35.506	9.87205	1.54386	1	273.507	303.975	1	1	1	10.9621	1	1	1	1	1	6.52469	2.10512	3.87016	1	188.725	216.483	228.624	281.417
Plk2	6.90994	3.87104	2.44092	112.313	60.5167	85.5472	153.553	91.9386	1	7.0146	2.04409	18.9541	5.24823	12.3686	6.23475	17.6035	9.26825	1.63531	1	6.36491	3.18948	17.5741	8.73584	31.6151	33.2302	263.815	299.497	45.1022	60.4361
Plod3	175.343	191.924	186.158	137.358	160.951	156.541	136.3	105.247	115.755	48.2576	674.436	707.943	69.5786	67.7907	80.3937	84.8479	80.3752	70.884	54.8933	82.1442	41.5054	91.6049	65.097	41.1823	49.7808	1803.16	1834.37	2080.92	2062.98
Plxna4os1	24.6398	3.87104	23.3342	17.6969	12.1594	3.5816	1	1	1	4.43691	1	1	1	1	1	1	1	1	3.50666	1	1	1	6.5256	1.95672	1.87109	181.899	117.573	90.627	74.1522
Plxnb2	784.067	128.761	1120.59	828.424	492.012	389.53	174.438	120.773	982.676	977.943	42.7635	34.6639	8.28269	6.68432	1	2.66035	1	1	1	1	1	46.3025	41.8895	5.78361	7.96869	2489.21	2413.7	2783.71	2802.12
Pou2f2	281.722	200.537	155.898	111.385	149.792	29.3975	24.6094	23.1801	52.1233	58.5683	10.3968	12.2213	22.2412	15.2108	21.939	11.7923	15.056	39.1185	16.04	60.6846	34.9369	40.7778	29.7331	209.565	129.921	1407.23	1253.27	480.433	369.809
Prap1	1	1	1	1	1	1	1	1	1	1	2.04409	1	1	1	1	1	1	1	1	1	1	1	1	1	1	82.9164	50.4551	33.721	36.0521
Pros1	33.5047	2.43552	36.3024	75.2084	49.3573	25.5252	20.0691	7.65404	26.5616	59.4275	13.529	18.9541	1.60689	3.84216	8.85213	1.83018	3.48048	6.08247	4.76	1	1	4.86728	36.3639	60.3167	92.4641	332.079	400.173	571.483	570.977
Ptgir	1	2.43552	10.366	8.42084	23.3187	19.0712	3.72416	3.21801	1	1	467.707	463.318	1	1	1	1	1	64.5309	2.25333	3.01184	3.18948	6.52469	1	53.6197	28.0037	209.204	253.574	403.61	366.761
Ptp4a1	85.2167	90.0022	87.4549	100.254	56.7969	104.264	103.61	38.7062	65.7199	46.5391	234.875	126.679	67.1511	77.7383	82.1386	65.7538	57.2241	49.2835	64.92	62.0258	71.0634	56.2469	82.7789	55.5331	40.1989	809.925	892.958	298.334	333.233
Ptpro	20.2073	1	834.57	724.532	901.19	161.704	57.2992	89.7205	202.23	171.986	29.1903	57.1066	1	2.42108	1.87246	3.49053	7.6146	2.27062	1	1	1	8.1821	1	1	1.87109	1188.79	1361.02	2510.56	2206.23
Pygl	330.479	1	495.954	564.984	629.645	124.917	305.197	202.839	1.54386	23.3399	18925.1	21887	10.7102	46.4745	14.9593	44.9994	89.4703	1	2.25333	5.02368	7.56844	67.2963	29.7331	1	7.0976	1673.46	1788.45	2563.19	2386.07
Rab31	374.804	26.8394	337.454	504.689	395.298	408.247	455.026	320.394	17.3159	38.8061	3797.3	3528.98	183.674	236.899	161.532	139.64	190.343	18.1533	19.8	43.9192	19.6106	24.7562	33.0485	23.0046	20.1639	1424.3	1664.81	3597.46	3151.12
Rab44	1	1	6.0432	1	1	1	2.8161	1	1	1	1664.23	1432.84	1	1	1.87246	1	1	1	1	1	1	1	1	1	1	24.8923	23.9613	65.0193	103.108
Rbp2	1	1	1	1	1	1	1	1	1	1	1	1	1	2.42108	1	1	1	1	1	1	1	1	3.21024	1	1	62.4373	64.5852	39.4116	48.2441
Rbpms	3.95497	1	74.4867	40.887	30.7583	61.0221	42.7704	43.1423	27.1055	38.8061	15.6172	12.2213	87.7854	161.582	144.956	170.356	225.896	2.27062	7.26666	3.01184	1	82.2129	83.884	1.95672	1.87109	632.439	599.76	109.121	107.68
Rfx2	1	9.61312	7.48412	1.9276	4.71979	9.39018	3.72416	1	79.8604	40.5245	16.6613	14.4656	38.6272	35.1059	25.4288	23.4148	11.7487	21.9652	8.51999	19.7772	30.558	15.9167	12.0512	12.4807	8.83978	134.114	129.937	413.569	371.333
Rhou	1	1	1.72046	1.9276	1	1	1.90805	1	1	1.85923	419.679	802.202	1	1	1	1	1.82683	6.71778	2.25333	1	2.09474	1	4.31536	1	1	14.6527	16.8963	46.5248	37.5761
Rilp	14.2974	2.43552	3.16137	1.9276	1	3.5816	7.35636	1	2.63159	1	3.08817	5.48852	1	1	1	2.66035	1	1	1	1	1	2.10494	1	1	1	55.611	68.1177	36.5663	37.5761
Rnase4	42.3696	11.0486	1	1	1	1	1	20.9621	37.9828	68.8791	29.1903	43.641	1	2.42108	1	1	1	1.63531	2.25333	1	5.37896	18.1265	17.5768	1	7.96869	219.444	264.172	362.353	346.949
Rras	30.5497	15.3552	24.7751	31.611	27.0385	15.1988	36.414	32.0522	17.8598	15.6069	5.17635	12.2213	13.7447	5.26324	9.72459	10.132	12.5756	11.8003	7.26666	7.70613	16.3264	18.1265	37.469	8.65377	14.9374	226.27	195.288	116.235	136.636
Rtn1	5.43246	1	477.943	581.681	354.38	202.364	188.967	154.043	2.63159	7.0146	7.26452	1	1	1	1	2.66035	9.26825	1	1	1	1	1	12.0512	2.91344	5.35543	86.3296	124.638	26.6077	23.8601
S100a4	2.47749	1	854.742	929.533	1700.94	152.669	62.7475	295.996	9.70184	11.3107	33.3667	119.946	7.06891	10.9476	22.8115	16.7734	29.1121	1.63531	1	1	1	70.0586	40.7843	1	1	250.162	350.718	1376.7	1209.53
S1pr5	1	1	1	2.85521	1	2.2908	4.63221	1	5.35092	1	1	25.6869	1479.99	1264.34	2339.19	1817.43	2683.22	1.63531	1	1	1	72.821	94.9352	1	1	3458.56	3250.91	570.06	423.149
Scarf1	18.7298	2.43552	19.7319	7.49323	1	6.16319	10.9886	18.7441	14.5966	11.3107	5.17635	3.24426	2.21378	1	8.85213	7.64142	1	44.201	31.08	40.5662	21.8001	44.645	14.2614	59.36	17.5506	21.4791	41.6238	110.544	87.8682
Scnn1a	3.95497	1	3.88183	1	1	4.22699	3.72416	1	1	3.57769	82.4387	90.7705	1	3.84216	1	1	2.65365	1	1	1	1	1	1	1	1	229.683	156.43	22.3398	23.8601
Serpinb10	2.47749	5.30656	37.7433	65.0047	75.3958	93.9374	53.667	76.4125	1	1	467.707	865.041	3.42756	1	2.74492	4.32071	1	9.25902	1	1	1	5.41975	2.10512	1	1	1475.5	1705.44	1785	1518.91
Serpinb8	11.3424	2.43552	3.88183	6.56563	1	262.387	290.669	282.688	1	1	1	3.24426	1	1	8.85213	1	1	1	1	1	1	1	1	1	5.35543	45.3714	62.8189	188.79	148.828
Sestd1	14.2974	1	25.4956	41.8146	45.6375	40.3693	39.1382	65.3224	7.52638	12.17	9.35269	16.7098	6.46202	12.3686	1	10.132	13.4024	14.9768	6.01333	9.04736	1	72.821	46.3099	2.91344	9.71086	110.222	82.2477	191.635	189.976
Sgms2	1	1	2.44092	3.78281	1	18.4258	1.90805	1	1	1.85923	2501.59	2195.89	2.21378	1	7.97967	4.32071	8.44143	6.08247	1	1	1	1	1	12.4807	1	86.3296	98.144	804.798	795.006
Sirpb1a	167.956	2.43552	1433.27	1379.42	1857.18	19.7166	16.4369	43.1423	4.80705	5.29614	61.557	68.3279	1.60689	1	1	1	1.82683	1	1	1	1	2.65741	6.5256	1	2.74217	755.314	666.878	356.663	327.137
Skint3	3.95497	1	727.221	692.993	994.184	28.7521	22.7932	29.8342	1	7.0146	16.6613	135.656	1	2.42108	2.74492	5.98106	5.13413	1	2.25333	1	2.09474	3.20988	1	2.91344	7.0976	1004.48	1006	433.486	331.709
Slc16a10	578.697	29.7104	27.6569	40.887	27.0385	13.2626	1	9.87205	58.6497	81.7675	60.5129	32.4197	11.924	5.26324	7.97967	30.0562	1.82683	54.3659	92.4933	68.7319	50.2633	63.9815	35.2587	7.69705	25.3904	666.571	709.268	486.124	546.593
Slc16a3	17.2523	6.74208	46.3888	71.498	82.8354	19.7166	38.2301	23.1801	11.8773	14.7477	1908.55	1659.51	25.2756	28.0005	42.878	30.0562	22.4975	29.5889	17.2933	1	10.8527	24.7562	3.21024	27.7882	27.1326	1284.36	1306.26	488.969	389.621
Slc35e4	30.5497	13.9197	4.60229	26.9729	23.3187	45.5325	36.414	23.1801	42.3337	31.073	3.08817	16.7098	13.7447	18.0529	33.281	34.2071	66.3192	4.81185	2.25333	2.34123	1	12.0494	7.63072	11.5239	1	82.9164	135.235	268.458	362.189
Slc5a11	33.5047	1	6.0432	2.85521	12.1594	5.51779	1.90805	1	1	1	62.6011	115.457	20.4205	6.68432	13.2144	36.6976	36.5535	8.62371	4.76	1	2.09474	1	9.84096	8.65377	5.35543	263.815	265.938	40.8342	13.192
Smpdl3a	348.209	133.068	449.125	454.599	778.436	549.589	524.946	1061.21	102.703	172.846	2427.46	4200.01	638.235	812.436	505.281	448.466	360.669	638.85	785.586	633.388	725.718	983.29	1190.11	1087.84	1109.02	7438.33	7758.39	8289.37	8195.57
Smpdl3b	2.47749	11.0486	3.16137	20.4797	8.43958	23.589	9.17247	20.9621	1	1.85923	4.13226	1	9.49647	6.68432	1.87246	6.81124	10.9219	1	13.5333	3.01184	1	8.1821	1	1	1	1973.82	2005.7	548.721	324.089
Svip	12.8199	8.1776	23.3342	27.9005	41.9177	17.7804	1	7.65404	29.281	9.59229	745.434	844.843	11.3171	15.2108	12.342	12.6225	17.5365	1	3.50666	3.68245	2.09474	6.52469	2.10512	1.95672	15.8085	93.156	53.9876	265.613	266.177
Tcea3	11.3424	5.30656	22.6137	19.5521	56.7969	6.80859	4.63221	27.6162	1	1	54.2484	72.8164	1	1	1	2.66035	1.82683	1	2.25333	1	2.09474	4.86728	1	1	1	277.468	191.755	67.8646	83.2962
Thbd	237.398	513.481	10.366	35.3214	12.1594	13.2626	12.8047	9.87205	14.5966	25.9176	87.6592	75.0607	6.46202	1	1	12.6225	1	1	1	1	1	16.4691	6.5256	1	1	2216.16	2099.31	884.466	819.39
Tiam2	9.86491	1	13.9682	40.887	27.0385	24.2344	21.8852	25.3981	13.5089	13.8884	394.621	532.89	71.3993	96.2123	74.2865	64.0935	92.7776	11.8003	4.76	3.68245	2.09474	11.4969	6.5256	1.95672	4.48435	768.967	986.57	267.036	211.312
Ticam2	58.6219	51.2432	434.716	372.97	332.061	41.6601	38.2301	45.3603	10.7896	31.073	65.7334	52.618	1	1	1	1	1	1	1	3.01184	4.28422	1.55247	3.21024	11.5239	2.74217	359.384	410.771	405.033	372.857
Tnfrsf1a	284.677	38.3235	330.249	361.838	510.611	338.544	374.209	411.332	148.387	212.37	2232.21	2317.08	305.659	322.164	333.407	332.241	368.937	157.286	173.96	135.123	180.537	166.188	233.075	154.075	138.632	2342.44	2175.26	1954.3	1720.08
Tnfrsf1b	547.67	95.7443	1347.54	1544.53	1637.71	1084.62	1410.3	806.139	348.53	194.326	675.48	380.28	730.482	609.222	744.335	744.009	659.153	125.521	186.493	198.16	286.727	463.969	469.571	482.231	379.923	7875.22	9024.79	5990.36	5632.19
Tnfrsf8	3.95497	13.9197	3.88183	4.71042	1	4.22699	4.63221	3.21801	1	1	15.6172	3.24426	1	2.42108	9.72459	1.83018	3.48048	1	1	1	1	1	1	1	1	59.0241	115.807	65.0193	52.8161
Tnfsf13	20.2073	1	3.16137	9.34844	12.1594	10.0356	1.90805	1	3.71932	8.73306	14.5731	14.4656	2.21378	2.42108	8.85213	6.81124	2.65365	1	1	1	1	2.10494	1	1	1	21.4791	57.5201	114.812	115.3
Tnfsf13b	2.47749	9.61312	7.48412	24.1901	12.1594	21.0074	2.8161	7.65404	1	1	680.7	918.903	2.82067	9.52647	1.87246	1	1	2.27062	2.25333	1	1	1.55247	2.10512	1	1	110.222	87.5465	56.4834	87.8682
Tns4	15.7749	1	19.7319	5.63802	23.3187	1	4.63221	7.65404	7.52638	8.73306	1	12.2213	1	19.474	1	1	1	8.62371	7.26666	1	1	28.6234	1	1	2.74217	134.114	138.768	147.533	90.9162
Tppp3	1	13.9197	1.72046	3.78281	1	11.9718	10.0805	3.21801	3.71932	3.57769	1	23.4426	1	1	1	2.66035	1	1	1	1	1	13.7068	7.63072	1	1	1652.98	1489.95	1538.89	1406.13
Trem1	2.47749	1	19.7319	59.4391	1	19.0712	8.26442	3.21801	1	1	1847.99	1482.21	1.60689	2.42108	1	1	1	1	2.25333	1	1	1	1	1	1	311.6	370.147	39.4116	55.8641
Trem2	1	1	1	7.49323	1	1	6.44831	1	1	1	10.3968	21.1984	1	1	1	1	1	1	1	1	1	1	1	1	1	45.3714	57.5201	305.447	225.029
Trem3	14.2974	1	24.7751	34.3938	45.6375	11.9718	1.90805	9.87205	1	1	4344.4	7584.36	1	1	1	1	1	1	1	1	1	5.97222	1	1	1	936.213	1030.73	375.157	197.596
Trim16	6.90994	1	8.92503	14.9141	8.43958	9.39018	2.8161	25.3981	7.52638	12.17	311.094	250.113	4.03445	6.68432	3.61738	2.66035	7.6146	9.89432	1	1	1	3.76234	8.73584	6.74033	9.71086	103.396	39.8576	193.058	217.408
Tspan17	26.1173	19.6618	14.6887	12.1313	27.0385	16.4896	23.7013	25.3981	3.17546	1	35.4549	48.1295	4.03445	13.7897	14.9593	30.0562	13.4024	1	1	1	1	2.10494	2.10512	2.91344	4.48435	127.288	137.002	141.842	179.308
Tubb6	153.181	125.89	107.628	264.44	224.187	789.032	1057.97	1176.55	8.61411	11.3107	28.1462	12.2213	57.4408	18.0529	24.5564	34.2071	48.9559	23.2358	14.7867	29.8364	9.75792	26.4136	16.4717	16.3075	13.1952	1356.03	1299.2	789.149	621.269
Unc5d	1	1	2.44092	3.78281	1	4.22699	1.90805	7.65404	1	4.43691	3.08817	5.48852	3.42756	1	13.2144	2.66035	1	2.90593	1	1	2.09474	2.65741	5.42048	2.91344	4.48435	11.2396	32.7926	19.4945	20.812
Wnt6	1	11.0486	1.72046	3.78281	1	1.6454	8.26442	1	1	1	1	1	1	1	1	1	1	1	1	1	1	1	1	1	1	72.6769	78.7152	25.1851	17.764
Xylt1	15.7749	28.2749	19.7319	4.71042	4.71979	4.87239	8.26442	9.87205	13.5089	7.0146	416.546	236.648	32.5583	16.6319	54.22	21.7544	13.4024	39.7538	42.36	18.4359	18.5158	34.7006	28.628	43.0957	27.1326	335.492	327.757	279.84	223.504
Zbtb16	1	1	17.5705	15.8417	30.7583	7.45399	4.63221	5.43603	1	1	13.529	5.48852	31.3445	53.5799	58.5823	36.6976	33.2462	1.63531	1	1	1	105.417	65.097	1	8.83978	734.835	695.138	141.842	142.732
Zeb2os	12.8199	5.30656	9.64549	6.56563	15.8792	2.9362	1.90805	3.21801	31.4564	36.2284	5.17635	3.24426	4.03445	3.84216	9.72459	12.6225	11.7487	1	1	1	1	2.10494	1	1	1	103.396	78.7152	120.503	92.4402
Zfyve9	37.9371	2.43552	46.3888	20.4797	49.3573	42.3055	57.2992	36.4882	10.7896	7.87383	7.26452	14.4656	8.28269	2.42108	7.97967	5.15089	20.017	10.5296	2.25333	7.03552	3.18948	2.10494	1	9.61049	15.8085	854.296	716.333	385.116	435.341
Zg16	1	1	1.72046	1	1	1.6454	2.8161	3.21801	2.08773	4.43691	1	1	1	1	1.87246	4.32071	1	4.17654	1	13.071	2.09474	1	1	1	5.35543	93.156	66.3514	50.7928	20.812

## Sheet: 267_pDC_LEGs
Gene_Symbol	B.PB.Sp#1	B.PB.Sp#2	DC.4+.Sp#1	DC.4+.Sp#2	DC.4+.Sp#3	DC.8+.Sp#1	DC.8+.Sp#2	DC.8+.Sp#3	DC.pDC.Sp#1	DC.pDC.Sp#2	GN.BM#1	GN.BM#2	NK.27+11b-.Sp#1	NK.27+11b-.Sp#2	NK.27+11b+.Sp#1	NK.27+11b+.Sp#2	NK.27-11b+.Sp#2	T.4.Nve.Sp#1	T.4.Nve.Sp#2	T.8.Nve.Sp#1	T.8.Nve.Sp#2	Tgd.Sp#3	Tgd.Sp#4	Treg.4.25hi.Sp#1	Treg.4.25hi.Sp#2	Mo.6C-.Bl#1	Mo.6C-.Bl#2	Mo.6C+.Bl#1	Mo.6C+.Bl#2
1810065E05Rik	1	1	1	1	1	2.9362	1.90805	1	57.0181	81.7675	1	1	1	1	1	4.32071	1	1	1	1.67061	1	1	2.10512	1	1	1	1	5.26795	1
2700046G09Rik	2.47749	1	3.88183	1	1	2.2908	4.63221	3.21801	29.281	24.1992	1	1	1	1	1	1	1	4.81185	4.76	1	1	1.55247	1	1	1.87109	1	4.53251	1	1
3300005D01Rik	6.90994	5.30656	26.9365	20.4797	49.3573	13.908	5.54026	12.0901	61.369	55.9906	1	1	1	1	1.87246	1	1	1	1	1.67061	1	1	1	1.95672	1	1	4.53251	1	2.524
Abca5	9.86491	2.43552	29.8183	37.1766	30.7583	37.7877	40.0462	27.6162	136.422	156.52	1	5.48852	1	2.42108	3.61738	2.66035	2.65365	1	1	3.01184	7.56844	2.10494	2.10512	12.4807	12.3241	18.0659	4.53251	3.8453	1
Abca6	1	1	27.6569	7.49323	4.71979	2.9362	5.54026	9.87205	69.527	83.4859	1	1	4.03445	1	10.597	1.83018	1.82683	2.27062	2.25333	1	4.28422	2.65741	1	1	4.48435	21.4791	13.3638	230.047	225.029
Abcb4	54.1895	2.43552	3.88183	15.8417	4.71979	1	19.161	1	63.5445	42.243	3.08817	1	4.64134	12.3686	12.342	7.64142	19.1902	2.27062	3.50666	1.67061	1	13.1543	17.5768	2.91344	5.35543	4.41318	18.6625	3.8453	2.524
Adam11	1	5.30656	590.334	506.545	555.249	446.971	438.681	196.185	2380.41	1557.92	2.04409	1	1.60689	1	1.87246	2.66035	2.65365	1	2.25333	1	1	2.65741	1	1	1	1	4.53251	5.26795	7.09601
Ak8	1	18.2262	1	1	1	7.45399	1	1	189.721	172.846	5.17635	14.4656	19.2067	28.0005	13.2144	18.4337	8.44143	1	1	1	3.18948	13.7068	17.5768	1	1	1	1	53.6381	65.0081
Ang2	1	1	2.44092	6.56563	1	5.51779	1.90805	7.65404	53.7549	50.8353	1	1	1	1	1	1	1	1	6.01333	2.34123	1	1	1	1	1	1	1	1	1
Angpt4	1	1	8.20458	1.9276	1	1	1	1	32.5442	22.4807	3.08817	1	1	10.9476	2.74492	6.81124	2.65365	1	4.76	3.01184	1	4.31481	7.63072	1	1.87109	1	2.76625	9.53591	1
Angptl7	6.90994	5.30656	4.60229	6.56563	8.43958	13.908	7.35636	18.7441	373.547	361.876	5.17635	1	2.82067	9.52647	1.87246	3.49053	5.13413	11.8003	17.2933	2.34123	4.28422	7.62963	5.42048	3.87016	7.0976	1	6.29876	1	1
Ap1m2	2.47749	8.1776	1	19.5521	1	3.5816	1	1	105.966	137.617	8.30861	27.9311	43.4823	53.5799	20.1941	38.358	12.5756	20.6946	17.2933	27.8245	17.4211	4.86728	6.5256	10.5672	4.48435	1	4.53251	6.6906	8.62002
Apod	1	1	1.72046	1	1	3.5816	4.63221	14.3081	46.6846	28.4953	9.35269	1	1	1	1.87246	1	1	3.54124	1	1	1	1	2.10512	1	1	7.82637	1	2.42265	5.57201
Arhgap29	24.6398	1	6.76366	8.42084	4.71979	10.0356	22.7932	9.87205	116.843	111.84	6.22043	21.1984	2.82067	1	5.36229	2.66035	2.65365	112.814	82.4666	27.8245	41.5054	3.20988	2.10512	25.8748	7.96869	7.82637	8.06502	5.26795	17.764
Arhgap32	46.8021	1	34.8615	41.8146	41.9177	37.7877	40.9543	18.7441	401.828	360.158	1	5.48852	6.46202	5.26324	1	9.30177	4.3073	3.54124	3.50666	3.68245	1	8.1821	2.10512	10.5672	3.61326	4.41318	8.06502	2.42265	1
Arhgef10	67.4869	85.6957	98.9822	103.037	27.0385	91.3558	75.4603	25.3981	442.074	458.969	3.08817	1	8.28269	2.42108	1	3.49053	5.13413	21.9652	38.6	5.02368	11.9474	14.8117	16.4717	95.7154	109.886	18.0659	20.4288	37.9889	55.8641
Arhgef10l	2.47749	6.74208	69.4435	39.9594	75.3958	26.1706	3.72416	12.0901	526.373	435.77	39.6312	68.3279	1	8.10539	7.97967	1	5.13413	1	1	1	1	1	4.31536	1	3.61326	1966.99	1982.74	1067.99	1054.09
Asph	213.758	16.7907	63.6798	62.2219	97.7146	135.888	93.6213	58.6683	661.796	699.553	41.7194	30.1754	22.2412	13.7897	22.8115	20.0941	23.3243	9.25902	7.26666	9.71797	13.0421	23.6512	13.1563	2.91344	6.22652	495.912	575.033	305.447	389.621
Atp1b1	232.965	168.956	25.4956	6.56563	1	36.4969	24.6094	45.3603	2946.03	3122.58	27.1022	25.6869	1351.33	1304.13	1428.34	1213.89	1096.54	807.842	656.493	608.576	500.201	297.123	217.604	285.146	298.912	4.41318	8.06502	2.42265	4.04801
Atp2a1	2.47749	1	9.64549	7.49323	12.1594	22.2982	1	7.65404	622.637	520.833	1	9.97705	18.5998	10.9476	11.4695	5.98106	10.0951	7.35309	3.50666	8.37675	4.28422	9.28703	23.1024	16.3075	5.35543	4.41318	6.29876	1	2.524
B3galnt1	196.028	29.7104	13.2478	8.42084	15.8792	13.908	13.7127	5.43603	491.022	349.847	1	12.2213	1	1	2.74492	1	1	1	1	1	1	3.76234	14.2614	1	1	7.82637	1	1	8.62002
B3galt5	5.43246	1	7.48412	5.63802	8.43958	4.87239	1.90805	1	64.0883	42.243	1	1	20.4205	29.4216	7.10721	9.30177	39.8608	1	1	11.0592	3.18948	3.76234	1	1.95672	4.48435	1	8.06502	2.42265	2.524
B3gnt8	20.2073	11.0486	68.0026	65.9323	27.0385	13.908	21.8852	9.87205	563.9	477.013	69.9097	52.618	1.60689	2.42108	1	1.83018	1	1	2.25333	2.34123	4.28422	5.41975	1	1	7.0976	62.4373	53.9876	228.624	281.417
B3gnt9	263.992	397.203	1	1.9276	1	4.87239	1	1	58.6497	75.7529	1	1	6.46202	1	6.23475	2.66035	3.48048	7.9884	8.51999	7.03552	20.7053	21.9938	6.5256	17.2643	6.22652	4.41318	1	5.26795	2.524
BC147527	98.5141	92.8733	354.024	340.503	402.737	111.363	84.5408	69.7584	1859.39	1497.78	25.014	34.6639	397.3	417.376	327.299	299.034	188.689	323.737	290.52	376.543	453.128	304.858	371.215	293.757	284.103	202.378	151.132	558.679	388.097
Bcl11a	33.5047	67.0339	1379.96	1127.11	1113.22	911.012	660.246	744.034	3303.89	3177.57	33.3667	18.9541	2.82067	8.10539	6.23475	1	4.3073	1.63531	2.25333	1	1	2.10494	5.42048	2.91344	2.74217	93.156	163.495	161.76	162.544
Bcr	15.7749	9.61312	19.0114	8.42084	23.3187	28.1068	13.7127	29.8342	399.109	345.551	91.8355	52.618	46.5168	16.6319	37.6433	12.6225	10.0951	31.4948	17.2933	35.2013	11.9474	44.645	39.6792	28.7449	32.3591	55.611	61.0526	87.7817	98.5362
Bglap3	1	1	1	1	1	1	1	1	81.492	43.9614	2.04409	1	1	1	5.36229	2.66035	1	1	1	1	1	1	1	1	1	1	1	1	1
Bhlha15	970.231	1712.14	1.72046	1.9276	1	8.09939	2.8161	5.43603	217.458	136.758	1	3.24426	4.03445	3.84216	1	5.15089	5.13413	1	16.04	1	4.28422	4.31481	4.31536	1	2.74217	4.41318	1	1	1
Blnk	1933.55	3133.3	26.9365	16.7693	15.8792	88.7742	22.7932	87.5025	2147.09	1995.27	11.4409	5.48852	2.82067	1	10.597	1.83018	1	1	1	1	1	4.31481	14.2614	1	1.87109	7.82637	4.53251	13.8039	8.62002
Bmp2k	329.002	359.88	1268.29	910.053	1336.41	1717.76	1279.54	1227.56	1826.21	1719.46	422.811	256.846	242.542	134.581	139.721	111.414	103.526	180.792	126.333	102.933	69.9686	173.37	139.14	285.146	203.963	280.881	234.146	484.701	359.141
Bsn	27.5947	11.0486	13.9682	13.9865	4.71979	8.74479	16.4369	7.65404	222.897	204.637	8.30861	14.4656	149.081	245.426	180.726	215.186	113.448	2.90593	9.77333	5.02368	13.0421	59.5617	71.7277	8.65377	7.0976	1	2.76625	3.8453	2.524
Bst2	654.049	720.195	155.898	193.942	142.352	361.778	164.449	457.911	7423.12	7219.38	71.9979	90.7705	84.144	94.7912	79.5213	103.942	63.0119	232.252	276.733	279.975	319.569	262.318	209.868	232.527	201.35	178.486	248.276	607.049	479.537
Btbd3	27.5947	1	104.025	60.3667	45.6375	162.995	72.7361	49.7963	159.265	146.21	9.35269	1	30.1307	12.3686	1	7.64142	11.7487	1	1	13.071	1	18.679	20.8922	1	10.5819	1	27.4938	29.453	19.288
C8a	1	1	1	7.49323	1	2.9362	1	5.43603	43.4215	59.4275	1	5.48852	17.386	1	5.36229	1	1	1	4.76	1	1	1	1	1	1	1	4.53251	1	4.04801
Cacna1e	1044.1	1036.01	230.106	201.363	127.473	935.537	840.948	708.546	2564.23	2391.37	7.26452	41.3967	8.28269	18.0529	26.3013	5.15089	10.0951	18.1533	3.50666	1	2.09474	2.65741	9.84096	6.74033	8.83978	14.6527	4.53251	9.53591	7.09601
Cacna2d4	3.95497	1	1	3.78281	4.71979	1.6454	3.72416	1	125.001	52.5537	7.26452	1	6.46202	22.3162	11.4695	10.9621	24.1511	171.263	117.56	82.8148	85.295	73.3734	35.2587	151.205	156.053	14.6527	6.29876	3.8453	1
Capn5	235.92	415.865	6.0432	1	1	6.80859	4.63221	3.21801	339.284	351.565	1	1	60.4753	23.7373	40.2606	57.4521	30.7657	1	1	1	1	21.9938	4.31536	13.4374	3.61326	1	8.06502	1	10.144
Ccdc162	2.47749	2.43552	5.32275	9.34844	4.71979	1	4.63221	3.21801	588.918	648.858	4.13226	9.97705	14.3516	39.3691	1.87246	9.30177	1.82683	7.35309	2.25333	25.8127	3.18948	8.1821	7.63072	3.87016	14.9374	11.2396	15.13	5.26795	1
Ccdc36	1	2.43552	1.72046	8.42084	1	11.9718	9.17247	1	70.6147	58.5683	14.5731	1	1	1	1	4.32071	3.48048	1	1	1	1	2.65741	1	3.87016	2.74217	4.41318	1	10.9586	2.524
Ccnd1	71.9193	8.1776	1750.99	1814.47	2069.2	621.228	425.968	559.939	1262.77	989.972	5.17635	30.1754	10.1034	13.7897	6.23475	22.5846	4.3073	10.5296	26.0666	5.02368	5.37896	4.31481	6.5256	11.5239	15.8085	72.6769	52.2214	32.2983	8.62002
Ccr5	18.7298	3.87104	101.864	109.53	64.2365	93.292	47.3107	52.0143	1904.53	1905.05	5.17635	3.24426	2784.81	2536.2	1893.36	2186.03	1495.07	1	1	6.36491	14.1369	117.571	88.3045	4.82689	1	7.82637	6.29876	35.1436	36.0521
Ccr9	102.947	124.455	43.507	16.7693	56.7969	329.508	259.795	220.583	6510.52	7644.7	7.26452	1	9.49647	12.3686	18.4492	4.32071	28.2852	45.4716	87.4799	1573.59	1471.24	1964.47	2409.06	180.864	190.897	4.41318	11.5975	5.26795	4.04801
Cd200	64.5319	105.793	83.8526	179.1	235.347	247.542	365.129	435.731	599.795	647.999	1	1	1	2.42108	6.23475	2.66035	2.65365	100.743	62.4133	28.4951	28.3685	139.67	115.933	272.709	248.389	1	2.76625	1	4.04801
Cd209a	1	2.43552	2936.87	2106.66	3214.9	602.512	107.242	493.399	3905.95	3827.14	2.04409	16.7098	1	2.42108	1	20.0941	1	1.63531	2.25333	1	1	1	28.628	1	1	69.2637	64.5852	353.817	409.433
Cd209c	1	1	23.3342	12.1313	8.43958	8.09939	1.90805	7.65404	92.3693	74.8937	1	1	2.21378	1	1	1	3.48048	2.27062	1	1	1	1	2.10512	1	1	1	1	2.42265	4.04801
Cd209d	1	1	7.48412	1	1	161.059	15.5288	211.711	2714.34	2517.68	1	5.48852	1	1	1	5.98106	1	1	1	3.01184	1	1	3.21024	1.95672	4.48435	1	1	32.2983	13.192
Cd209e	1	1	6.76366	1	1	82.9656	27.3335	74.1944	48.8601	27.6361	1	1	1	1	1	1	1	1	1	3.01184	2.09474	1	1	1	1	1	1	1	1
Cd276	1	2.43552	1	1.9276	15.8792	4.87239	10.9886	3.21801	43.9653	68.8791	6.22043	5.48852	1	1	1	1	2.65365	1	1	5.02368	3.18948	1.55247	1	1	1.87109	7.82637	1	9.53591	2.524
Cd300c	15.7749	1	24.0546	18.6245	19.599	195.265	104.518	238.327	1782.16	1824.28	11.4409	14.4656	1	1	1	1	1	1	1	1	1	1	1	1	1	1	2.76625	3.8453	5.57201
Cd8b1	1	2.43552	19.0114	4.71042	4.71979	84.2564	24.6094	227.237	1911.6	1564.8	1	1	1.60689	1	1	1.83018	1	98.2023	137.613	7874	7529.53	215.91	240.811	74.6675	110.757	1	1	1	1
Cdh1	1	1	1	7.49323	4.71979	6.16319	9.17247	1	920.132	1064.72	4.13226	3.24426	7.6758	2.42108	5.36229	2.66035	11.7487	7.9884	4.76	6.36491	6.4737	1.55247	1	1	1	38.545	13.3638	1	7.09601
Cdh22	1	1	13.9682	13.0589	1	10.681	2.8161	1	77.1411	104.967	1	1	73.22	45.0534	87.3734	126.357	217.628	1	1	1	1	4.86728	1	1	1	1	2.76625	1	7.09601
Cdh5	15.7749	5.30656	2.44092	5.63802	1	9.39018	6.44831	1	260.967	212.37	2.04409	1	1	3.84216	1	1	1	1	2.25333	3.68245	5.37896	2.65741	1	1	1	1	2.76625	1	1
Cdip1	501.868	486.206	166.705	222.698	186.99	264.968	249.806	165.133	1412.87	1631.82	93.9237	34.6639	169.716	153.055	192.068	149.602	141.56	372.02	288.013	349.719	356.791	217.015	268.439	266.012	198.737	158.006	186.457	163.182	164.068
Cdk20	91.1266	38.3235	31.2592	13.0589	71.676	17.135	20.9771	9.87205	426.302	364.454	9.35269	23.4426	2.82067	15.2108	9.72459	2.66035	22.4975	54.3659	53.64	36.5425	79.8213	31.3858	29.7331	30.6584	60.2339	38.545	66.3514	43.6795	75.6762
Cds1	2.47749	2.43552	26.9365	17.6969	8.43958	15.8442	9.17247	23.1801	178.3	173.705	3.08817	1	1	1	3.61738	1	1	5.44716	1	1	1	2.10494	1	1	1	24.8923	9.83127	30.8757	42.1481
Chdh	1	1	1	3.78281	1	11.3264	7.35636	1	542.689	561.217	118.982	66.0836	1	1	1.87246	8.4716	7.6146	6.08247	8.51999	1	1	5.41975	3.21024	2.91344	4.48435	4.41318	2.76625	10.9586	2.524
Chst3	122.154	339.783	17.5705	26.9729	60.5167	28.1068	18.253	14.3081	176.668	202.059	1	1	6.46202	2.42108	1	2.66035	7.6146	2.90593	1	1	1	2.65741	3.21024	8.65377	1	4.41318	2.76625	5.26795	5.57201
Clcn5	46.8021	58.4208	39.1843	66.8599	38.1979	37.1423	40.0462	76.4125	692.796	573.246	50.0721	39.1525	43.4823	26.5794	25.4288	40.0183	84.5093	11.8003	41.1066	18.4359	17.4211	23.6512	20.8922	27.7882	25.3904	52.1978	27.4938	107.699	156.448
Clec10a	1	1	61.5184	57.5839	38.1979	24.8798	21.8852	14.3081	1600.51	1533.86	6.22043	3.24426	1	1	1	1	1	1	1	1	1	1	1	1	1	28.3055	6.29876	168.873	197.596
Clec1a	77.8293	5.30656	77.3685	59.4391	23.3187	873.579	729.258	573.247	489.391	423.74	26.0581	18.9541	1	1	8.85213	1	1	1	1	1	10.8527	3.20988	1	1	1	7.82637	4.53251	8.11326	11.668
Clec4g	1	1	102.585	56.6563	71.676	13.908	13.7127	25.3981	355.6	397.964	11.4409	7.73279	1.60689	1	1.87246	1	1.82683	1	3.50666	7.03552	2.09474	1	1	1	5.35543	1	1	6.6906	1
Clec9a	136.929	2.43552	241.633	214.349	268.825	3979.24	4435.93	7371.46	1537.42	1811.39	5.17635	27.9311	1	2.42108	2.74492	1	1	1	1	1	1	2.65741	4.31536	1	1.87109	1	4.53251	18.0718	25.3841
Col15a1	2.47749	1	6.76366	2.85521	1	8.09939	1.90805	1	97.8079	92.0782	1	1	1	2.42108	5.36229	1.83018	4.3073	1	1	1.67061	1	1	3.21024	1	5.35543	4.41318	9.83127	3.8453	1
Cox6a2	17.2523	3.87104	2.44092	1	1	8.09939	1	9.87205	1239.92	1043.24	1	1	58.6546	73.475	17.5767	23.4148	4.3073	1	1	1	1	2.10494	3.21024	1	1	1	1	1	1
Csf2rb2	26.1173	6.74208	557.193	449.033	503.172	499.893	572.165	424.641	2968.33	3071.88	126.29	189.518	1	1	1	3.49053	9.26825	1	1	1	1	1	4.31536	1	2.74217	52.1978	71.6502	183.099	109.204
Ctnnd2	63.0544	1	523.332	451.816	387.858	81.6749	24.6094	43.1423	253.897	277.672	6.22043	7.73279	8.28269	2.42108	18.4492	3.49053	6.78778	1.63531	4.76	5.69429	3.18948	5.97222	2.10512	3.87016	1.87109	24.8923	13.3638	3.8453	19.288
Ctsl	457.543	77.0825	87.4549	69.6428	34.4781	126.853	46.4026	98.5926	7790.78	8630.23	66.7774	68.3279	17.9929	23.7373	37.6433	30.0562	20.8438	25.777	29.8266	90.8622	77.6318	46.8549	105.986	46.9226	51.523	134.114	165.262	276.994	145.78
Cyb561a3	558.012	826.424	2013.24	1673.47	1656.31	2058.53	1382.15	1256.4	10444.8	8750.52	960.515	959.3	269.853	224.109	214.752	204.393	269.718	187.781	148.893	184.077	117.042	216.463	163.453	141.638	209.19	127.288	137.002	194.481	202.168
Ddr1	1	1	526.214	366.476	354.38	185.584	70.92	54.2323	618.287	460.687	4.13226	1	1	1	1.87246	1	7.6146	27.0477	21.0533	13.071	5.37896	2.10494	7.63072	27.7882	23.6482	11.2396	6.29876	13.8039	7.09601
Dennd5b	1346.99	1663.33	11.0864	18.6245	8.43958	2.9362	25.5174	16.5261	70.0708	86.0636	3.08817	16.7098	2.82067	15.2108	8.85213	5.98106	19.1902	1.63531	1	2.34123	10.8527	3.20988	5.42048	2.91344	13.1952	24.8923	13.3638	16.6492	5.57201
Dgki	281.722	5.30656	1	1.9276	1	1.6454	5.54026	3.21801	21.6669	39.6653	2.04409	3.24426	5.24823	3.84216	4.48983	1	6.78778	1.63531	4.76	2.34123	1	4.31481	2.10512	1	2.74217	4.41318	8.06502	3.8453	1
Dirc2	111.811	108.664	68.723	48.3079	30.7583	28.1068	58.2073	47.5783	682.463	616.208	38.5871	63.8393	49.5512	29.4216	27.1738	49.1503	26.6316	87.402	142.627	65.3789	75.4423	55.6944	57.3611	60.3167	75.0423	18.0659	39.8576	60.7514	45.1961
Dll1	1	12.4842	1	38.1042	1	1	7.35636	3.21801	90.7377	122.151	1	1	127.233	5.26324	5.36229	1	1	1	2.25333	1	1	5.41975	3.21024	1	1	1	1	1	4.04801
Dll4	5.43246	1	1	2.85521	1	1	33.6899	5.43603	121.194	178.86	1	3.24426	2.82067	1	7.10721	1.83018	5.13413	3.54124	1	1.67061	4.28422	1	1	1	1	4.41318	1	1	1
Dntt	1	1	6.76366	1	1	18.4258	1	5.43603	1010.96	1235.71	1	1	1.60689	1	1	1	1	58.8131	69.9333	53.3078	56.8317	35.2531	27.5229	23.9613	11.453	4.41318	1	2.42265	1
Dusp9	2.47749	5.30656	8.20458	7.49323	1	4.22699	3.72416	7.65404	124.457	131.603	1	1	2.21378	1	1	1.83018	1	1.63531	1	1	1	1	1	1	1	1	1	1	1
Eepd1	15.7749	11.0486	91.0572	112.313	175.83	96.519	60.9314	122.991	969.623	1019.19	299.609	216.449	2.82067	37.9481	7.97967	24.245	5.96095	3.54124	1	3.01184	1	3.20988	10.9461	6.74033	1.87109	48.7846	68.1177	103.431	100.06
Efna5	1	1	3.16137	12.1313	1	4.22699	6.44831	1	64.0883	28.4953	2.04409	7.73279	2.21378	2.42108	3.61738	1	1	1	2.25333	1	1	2.10494	5.42048	2.91344	4.48435	11.2396	11.5975	2.42265	2.524
Egfr	3.95497	1	5.32275	1.9276	4.71979	5.51779	10.0805	5.43603	152.194	226.118	5.17635	3.24426	2.21378	5.26324	7.10721	10.132	31.5925	1.63531	1	1.67061	5.37896	2.65741	6.5256	4.82689	14.9374	18.0659	29.2601	3.8453	2.524
Epha2	1	3.87104	1	2.85521	1	21.0074	1	23.1801	584.567	452.954	1	1	1.60689	1	1	1	1	1	1	1.67061	1	1	1	1	1	4.41318	1	1	1
Ephb2	1	3.87104	1	1	8.43958	1	1	7.65404	42.3337	62.8645	1	5.48852	2.82067	2.42108	5.36229	1.83018	6.78778	4.17654	1	1.67061	5.37896	3.20988	2.10512	1	1	1	2.76625	2.42265	5.57201
Erbb3	88.1717	22.5328	24.7751	43.6698	12.1594	13.908	40.0462	12.0901	358.863	302.589	11.4409	9.97705	37.4134	29.4216	23.6839	38.358	13.4024	46.1069	56.1466	8.37675	28.3685	34.1481	46.3099	29.7016	65.4604	28.3055	61.0526	62.174	23.8601
Ermap	1	3.87104	2.44092	3.78281	4.71979	1.6454	3.72416	9.87205	36.8951	26.7769	1	3.24426	4.64134	3.84216	7.97967	3.49053	1	3.54124	1	1.67061	3.18948	1	1	2.91344	2.74217	14.6527	2.76625	1	1
Eya1	43.8471	52.6787	26.216	19.5521	30.7583	13.908	16.4369	7.65404	264.774	214.089	7.26452	1	314.762	241.162	286.294	240.921	279.64	2.90593	1	1	1	1	1	1	1	1	6.29876	5.26795	4.04801
Fads2	9.86491	38.3235	4.60229	1	1	22.2982	7.35636	3.21801	362.67	249.317	3.08817	1	1	3.84216	1	1	1	1	1	1	1	1.55247	1	1	1	1	1	2.42265	1
Fads3	20.2073	13.9197	1.72046	1	8.43958	1.6454	2.8161	3.21801	335.477	312.041	1	1	4.03445	2.42108	1	1	1	1	1	1	1	1	10.9461	1	1	7.82637	2.76625	2.42265	4.04801
Fam83f	1	1	2.44092	18.6245	1	4.22699	17.3449	12.0901	130.44	106.685	1	1	14.3516	3.84216	2.74492	5.15089	8.44143	8.62371	13.5333	13.071	9.75792	14.2593	8.73584	1	1	4.41318	2.76625	6.6906	10.144
Fbxl13	2.47749	1	4.60229	7.49323	1	4.22699	2.8161	1	107.598	99.8113	4.13226	1	3.42756	1	1	1	1	2.90593	4.76	6.36491	1	4.86728	1	1.95672	2.74217	1	6.29876	1	4.04801
Fcrla	921.474	2747.15	8.92503	1.9276	1	495.375	473.187	650.878	1431.36	1485.75	1	1	2.21378	1	1	1	1.82683	1	1	1	2.09474	1	1	1.95672	1	4.41318	1	8.11326	8.62002
Fgfr1	1	1	64.4003	44.5974	34.4781	109.427	63.6556	45.3603	120.106	145.35	1	7.73279	1	6.68432	1	1	2.65365	2.27062	3.50666	9.04736	1	16.4691	14.2614	1	1	31.7187	1	10.9586	1
Fggy	107.379	19.6618	24.7751	11.2037	23.3187	8.74479	15.5288	36.4882	291.968	272.516	8.30861	1	6.46202	5.26324	7.10721	12.6225	5.13413	7.9884	21.0533	15.7535	9.75792	8.73457	20.8922	27.7882	38.4567	7.82637	2.76625	23.7624	8.62002
Flt3	12.8199	34.017	3187.58	2655.81	2351.91	4274.19	4436.83	1932.89	2088.35	2228.12	5.17635	7.73279	4.64134	2.42108	9.72459	2.66035	1	1	1	1	1	1	1	6.74033	1	11.2396	34.5588	268.458	418.577
Foxr1	1	5.30656	52.873	58.5115	38.1979	10.681	5.54026	3.21801	349.617	261.346	4.13226	16.7098	1	1	1	1	2.65365	1	4.76	1	1	1	1	1	1	1	1	1	1
Ftx	475.273	680.001	191.921	137.358	60.5167	128.789	82.7247	47.5783	618.83	588.712	9.35269	27.9311	67.1511	66.3696	50.7301	62.4331	46.4754	49.9188	48.6266	64.0376	63.4002	59.0092	57.3611	68.9272	52.3941	82.9164	114.04	40.8342	46.7201
Gapt	8.38743	1	55.0343	19.5521	45.6375	6.16319	2.8161	14.3081	736.849	690.101	936.501	999.697	21.0274	37.9481	15.8318	26.7355	3.48048	1	1	1	1	1	1	1	1	82.9164	73.4164	156.069	132.064
Gcm2	1	1	1	1	1	1	1.90805	1	53.211	47.3983	1	1	1	1	1	1	3.48048	2.27062	1	1	1	1	1	1	1	4.41318	1	3.8453	1
Gemin8	8.38743	13.9197	26.9365	38.1042	27.0385	13.2626	20.0691	12.0901	58.1058	93.7967	6.22043	9.97705	10.7102	40.7902	18.4492	5.15089	9.26825	9.89432	8.51999	17.7653	14.1369	9.8395	10.9461	25.8748	27.1326	11.2396	4.53251	2.42265	13.192
Gm10790	3.95497	12.4842	3.88183	2.85521	1	8.09939	1.90805	1	199.511	195.186	1	1	2.21378	1	1	1.83018	1	1	1	1	1	4.31481	1	3.87016	1	11.2396	2.76625	1	2.524
Gm12253	1	1	1	3.78281	4.71979	1.6454	1	1	207.125	202.919	1	1	1.60689	1	6.23475	5.98106	2.65365	1	1	2.34123	3.18948	1	1	1	4.48435	1	4.53251	1	1
Gm13498	1	1	1	1	1	3.5816	1	7.65404	106.51	74.8937	1	1	1	1	1	1	1.82683	1	1	1.67061	4.28422	1	2.10512	1	11.453	14.6527	2.76625	1	1
Gm14207	2.47749	6.74208	1	1.9276	1	3.5816	1.90805	7.65404	232.143	208.074	1	1	1	1	1	1	1	1	1	1	4.28422	1	1	1	1	1	4.53251	1	1
Gm1965	14.2974	19.6618	1.72046	1	1	34.5607	25.5174	60.8864	186.458	142.773	1	1	1	1	1.87246	1.83018	1	1	1	1	1	1	2.10512	1	1	1	1	1	1
Gm829	1	1	1	1.9276	1	5.51779	1	1	85.8429	64.5829	2.04409	1	4.03445	9.52647	1	1	1	1	1	1	1	1	1	1	1	1	2.76625	1	1
Gnb4	73.3968	130.197	26.9365	93.7605	134.912	455.361	781.925	584.338	534.531	641.985	30.2344	16.7098	59.8684	116.107	103.95	126.357	106.834	120.438	112.547	112.992	60.116	84.9753	35.2587	140.681	134.276	14.6527	11.5975	36.5663	20.812
Gne	1157.87	1700.66	202.008	203.218	209.308	246.252	181.702	162.915	1330.21	1312.18	226.523	216.449	248.004	252.531	263.61	231.789	284.601	175.075	212.813	222.973	229.801	205.966	291.647	369.338	298.912	154.593	122.872	121.925	98.5362
Gpm6b	111.811	1	470.018	681.862	797.035	143.633	177.162	189.531	706.937	789.772	4.13226	1	13.1378	19.474	6.23475	9.30177	1.82683	15.6121	9.77333	24.4715	11.9474	15.3642	10.9461	17.2643	14.0663	1	8.06502	2.42265	1
Gpr155	503.345	682.872	162.383	115.095	49.3573	38.4331	10.9886	23.1801	581.848	503.649	1	1	51.3719	56.4221	60.3272	54.1314	54.7436	37.8479	64.92	9.71797	34.9369	36.358	21.9973	61.2734	58.4917	233.097	145.833	60.7514	43.6721
Gpr85	1	1	1	3.78281	12.1594	7.45399	10.0805	25.3981	61.9129	45.6799	1	1	1	3.84216	1	1	5.96095	1	1	1	5.37896	1	1	1	1.87109	4.41318	2.76625	1	4.04801
Gria3	1	1	27.6569	58.5115	90.275	33.9153	68.1959	12.0901	559.005	573.246	29.1903	12.2213	4.03445	2.42108	14.9593	1	11.7487	1	1	51.9666	19.6106	51.2747	122.563	1	1	7.82637	22.1951	18.0718	28.4321
Grm8	2.47749	1	7.48412	3.78281	1	12.6172	4.63221	12.0901	638.41	597.305	6.22043	5.48852	3.42756	1	9.72459	1.83018	1.82683	1	2.25333	1	3.18948	2.65741	2.10512	1	1.87109	4.41318	2.76625	2.42265	1
H2-Oa	58.6219	184.747	2996.66	3409.02	3940.26	1917.19	1796.22	3272.57	1105.59	1077.61	16.6613	1	112.668	66.3696	31.536	42.5089	1.82683	11.8003	27.32	161.947	193.674	84.9753	124.773	64.1436	34.1013	14.6527	6.29876	15.2265	5.57201
Havcr1	26.1173	153.165	9.64549	5.63802	1	15.8442	1	3.21801	1489.56	1516.68	1	1	1	1	1.87246	2.66035	1	1.63531	1	3.68245	1	1	1	1.95672	1	1	8.06502	1	1
Hivep3	159.091	170.391	75.2071	41.8146	56.7969	79.7387	60.9314	45.3603	814.622	604.178	4.13226	25.6869	56.227	56.4221	56.8373	94.8101	106.834	67.0721	61.16	89.5209	51.358	119.228	65.097	199.041	115.112	79.5032	108.742	107.699	103.108
Hmgcs2	1	1	1.72046	3.78281	1	1	6.44831	1	80.4043	99.8113	2.04409	1	1	6.68432	6.23475	1	1	2.90593	1	1	1	2.65741	7.63072	1.95672	1.87109	4.41318	6.29876	2.42265	1
Hoxa7	1	9.61312	80.2503	55.7287	15.8792	21.6528	4.63221	16.5261	218.002	141.054	1	1	12.5309	3.84216	1	1	1	11.1649	7.26666	6.36491	5.37896	4.86728	12.0512	4.82689	1	1	1	3.8453	1
Hoxa9	1	1	1.72046	2.85521	4.71979	4.87239	3.72416	1	35.8073	48.2576	1	1	1	1	1	3.49053	1.82683	1	14.7867	1	1	1	1	1	1	4.41318	1	1	5.57201
Hr	1	1	7.48412	4.71042	1	17.135	2.8161	1	30.9126	31.073	1	5.48852	1	1	1	1	5.96095	1	2.25333	5.02368	2.09474	1.55247	1	1	1.87109	1	2.76625	2.42265	2.524
Hs3st1	14.2974	23.9683	7.48412	1.9276	1	21.6528	1.90805	16.5261	869.008	793.209	1	3.24426	1	1	5.36229	4.32071	1	2.27062	1	1	1	1	1	1.95672	1	1	1	3.8453	1
Ifi44	74.8743	3.87104	24.7751	4.71042	1	38.4331	23.7013	36.4882	437.723	413.43	1	3.24426	19.8136	13.7897	14.9593	26.7355	9.26825	49.2835	53.64	19.1066	6.4737	33.0432	27.5229	6.74033	1.87109	14.6527	1	25.1851	10.144
Il11ra1	45.3246	19.6618	31.2592	23.2625	19.599	76.5117	60.9314	100.811	191.353	206.356	32.3226	16.7098	9.49647	15.2108	8.85213	12.6225	10.0951	26.4124	16.04	10.3886	5.37896	24.7562	19.787	39.2689	18.4217	7.82637	27.4938	19.4945	31.4801
Il17rb	17.2523	1	13.9682	15.8417	1	1	1	5.43603	204.405	153.083	3.08817	1	20.4205	12.3686	4.48983	5.98106	18.3633	23.2358	4.76	5.69429	19.6106	29.1759	9.84096	9.61049	15.8085	7.82637	11.5975	8.11326	14.716
Il7r	8.38743	1	95.38	108.602	131.193	171.385	226.197	91.9386	1697.86	1557.92	3.08817	1	126.019	83.4226	1.87246	35.0373	2.65365	3405.62	2788.41	3009.37	2680.92	2366.12	2661.02	988.336	1320.7	11.2396	1	2.42265	5.57201
Iqsec2	14.2974	5.30656	4.60229	5.63802	19.599	8.09939	9.17247	29.8342	61.9129	58.5683	4.13226	5.48852	1.60689	3.84216	7.10721	1.83018	1.82683	1	1	1	4.28422	1.55247	1	1	1	18.0659	13.3638	50.7928	31.4801
Irf8	1503.6	1221.19	350.422	264.44	250.226	10273.2	11599.5	10093	23093.5	20476.4	181.627	133.411	1609.87	1072.49	2850.45	1737.73	2082.95	15.6121	32.3333	1.67061	36.0317	157.349	166.768	68.9272	82.011	1359.45	620.955	1910.2	1611.87
Itsn1	148.749	12.4842	15.4092	28.8281	8.43958	17.135	33.6899	23.1801	346.898	368.75	23.9699	16.7098	19.2067	18.0529	37.6433	40.8485	74.5874	10.5296	13.5333	1	6.4737	12.6018	6.5256	23.0046	13.1952	24.8923	69.8839	40.8342	29.9561
Kank2	21.6848	21.0973	1.72046	1	1	1	1	1	92.3693	59.4275	1	1	4.03445	6.68432	5.36229	1	2.65365	4.17654	2.25333	1	5.37896	2.65741	1	1	1.87109	14.6527	4.53251	9.53591	8.62002
Kdr	2.47749	2.43552	19.7319	50.1631	15.8792	39.0785	33.6899	54.2323	590.006	416.867	8.30861	1	1	1	4.48983	19.2639	1	1	3.50666	7.03552	1	1	1	1	12.3241	14.6527	8.06502	5.26795	5.57201
Kif5a	3.95497	15.3552	1.72046	6.56563	4.71979	85.5472	67.2878	96.3746	57.5619	74.8937	1	7.73279	4.64134	9.52647	1	1	8.44143	1	1	1.67061	2.09474	19.2315	2.10512	1	1	14.6527	4.53251	3.8453	11.668
Klk1	1	6.74208	1.72046	1	1	27.4614	1	7.65404	1308.99	1469.42	1	1	1	1	1	1	1	1	1	1	1	1	1	1	1	1	1	1	1
Klk1b27	5.43246	2.43552	1	1	1	1.6454	1	1	401.828	485.605	1	1	1	1	1	1	1	1	1	1	1	1	1	1	1	1	4.53251	1	1
Klra17	1	1	39.9047	49.2355	34.4781	148.796	47.3107	165.133	2228.13	2125.01	409.238	824.644	17.386	1	23.6839	8.4716	1.82683	1	1	1	1	1	1	1	5.35543	14.6527	6.29876	5.26795	4.04801
Kmo	228.533	326.863	1848.25	1377.57	1570.75	1604.82	826.419	1236.43	5514.16	5467.41	2.04409	5.48852	1.60689	5.26324	1.87246	5.98106	24.9779	2.90593	6.01333	1	3.18948	9.8395	4.31536	2.91344	2.74217	11.2396	18.6625	117.657	100.06
Kynu	5.43246	22.5328	743.792	815.437	956.986	406.956	491.348	486.745	954.395	938.418	6.22043	1	1.60689	1	1	1	1	1	6.01333	1	1	1.55247	5.42048	1.95672	7.96869	18.0659	41.6238	18.0718	5.57201
Lag3	365.939	64.1629	279.817	182.811	116.314	658.661	264.335	311.522	3283.77	2873.4	1	1	84.144	46.4745	34.1534	4.32071	6.78778	2.27062	1	1	4.28422	63.9815	36.3639	70.8407	17.5506	1	8.06502	5.26795	4.04801
Lair1	1227.31	32.5814	1068.72	1109.49	1172.73	224.953	60.0234	189.531	6070.53	6080.9	139.863	140.144	232.225	299.427	217.37	162.054	171.326	71.5193	56.1466	55.3197	28.3685	42.9876	37.469	8.65377	1	3543.89	3127.27	659.688	340.853
Ldlrad3	1	9.61312	83.1322	58.5115	19.599	72.6393	80.0005	20.9621	575.865	442.643	35.4549	34.6639	2.21378	3.84216	1	5.98106	1	10.5296	1	1	2.09474	9.28703	4.31536	14.3941	8.83978	1926.04	2009.23	1396.62	1811.52
Lefty1	12.8199	34.017	10.366	7.49323	1	41.0147	25.5174	58.6683	622.637	554.343	6.22043	5.48852	1	1	2.74492	1.83018	1	4.17654	1	1	2.09474	1	2.10512	3.87016	1	7.82637	1	3.8453	8.62002
Lgr5	11.3424	6.74208	8.92503	7.49323	1	4.87239	5.54026	1	78.2288	51.6945	7.26452	1	4.64134	6.68432	1	5.98106	3.48048	6.71778	1	4.35307	4.28422	4.86728	4.31536	1.95672	2.74217	14.6527	4.53251	5.26795	1
Lifr	30.5497	2.43552	451.286	205.073	71.676	269.486	61.8395	71.9764	4069.11	4801.51	6.22043	23.4426	1	6.68432	13.2144	15.9432	5.96095	1	3.50666	3.01184	1	5.41975	2.10512	1	9.71086	588.068	620.955	884.466	700.518
Lrp8	8.38743	28.2749	124.198	146.634	198.149	37.7877	43.6784	47.5783	1257.87	1130.03	105.409	90.7705	5.85512	2.42108	2.74492	4.32071	1	17.518	11.0267	15.0829	5.37896	13.1543	1	6.74033	28.8748	7.82637	8.06502	2.42265	2.524
Lrrc15	1	1	1	1.9276	1	1	1	16.5261	26.5616	68.0198	13.529	1	1	1	1	1.83018	1.82683	1	9.77333	1	1	1	1	1	6.22652	1	1	6.6906	1
Ly6a	5096.85	6331.64	29.8183	25.1177	30.7583	108.136	63.6556	114.119	4023.42	3650.14	2.04409	9.97705	1.60689	1	1	1	1	506.071	937.239	84.156	210.095	171.16	218.709	461.183	543.687	246.749	80.4814	39.4116	23.8601
Ly6d	1206.63	1729.37	23.3342	1	4.71979	97.8098	2.8161	100.811	6494.75	5822.27	1	1	1	1	1	1	1	1	1	1	3.18948	5.41975	8.73584	7.69705	7.0976	7.82637	1	2.42265	1
Lynx1	20.2073	55.5497	1.72046	1	1	21.6528	1	18.7441	672.129	610.193	1	3.24426	1	1	1	3.49053	5.96095	11.8003	22.3067	11.7298	9.75792	3.76234	2.10512	17.2643	24.5193	18.0659	6.29876	50.7928	19.288
Maged1	495.958	526.4	16.1296	26.0453	27.0385	58.4405	30.9657	25.3981	704.761	647.14	5.17635	1	1	6.68432	1	1.83018	1	22.6005	12.28	22.4596	8.66318	33.0432	29.7331	1	4.48435	1	1	6.6906	2.524
Magee2	1	1	1	1	1	1	1	7.65404	25.4739	20.7623	1	1	1	1	1	1.83018	1	1	1	1	4.28422	2.65741	4.31536	1	1	1	1	1	1
Man2a2	478.228	470.415	115.553	102.109	97.7146	105.555	63.6556	40.9242	1279.63	1026.92	20.8376	34.6639	84.7509	64.9485	76.9039	43.3391	82.0289	300.23	256.68	326.247	230.895	205.414	168.978	82.3213	54.1363	55.611	84.014	217.243	305.801
Map3k19	11.3424	3.87104	6.0432	1	1	5.51779	3.72416	12.0901	102.159	135.04	1	3.24426	4.03445	3.84216	1.87246	5.15089	5.13413	1	6.01333	7.70613	3.18948	3.20988	3.21024	3.87016	1.87109	1	2.76625	2.42265	1
Mctp2	15.7749	29.7104	4.60229	5.63802	8.43958	34.5607	8.26442	38.7062	2793.75	2729.91	676.524	456.585	752.937	700.171	603.869	693.368	757.545	239.876	310.573	271.257	379.78	166.188	213.183	25.8748	16.6796	52.1978	31.0263	18.0718	11.668
Mei4	1	1	1	2.85521	1	1	1	1	34.1758	24.1992	2.04409	1	4.64134	1	5.36229	1	16.7097	1	1	1	3.18948	3.76234	15.3666	4.82689	16.6796	1	2.76625	2.42265	1
Mn1	1	1	6.0432	3.78281	15.8792	1.6454	1.90805	12.0901	92.9132	68.8791	1	1	1	8.10539	1	8.4716	1	14.9768	14.7867	9.04736	1	2.10494	35.2587	1	5.35543	7.82637	2.76625	2.42265	1
Mrgpre	1	3.87104	1	1	1	4.22699	4.63221	3.21801	78.7727	43.1022	1	1	1.60689	1	1.87246	1	18.3633	18.1533	1	1	1	16.4691	20.8922	34.4852	36.7145	1	1	1	5.57201
Msh5	5.43246	16.7907	12.5273	31.611	19.599	10.681	5.54026	3.21801	109.229	77.4713	6.22043	43.641	13.7447	8.10539	25.4288	7.64142	10.0951	15.6121	13.5333	7.03552	40.4106	4.86728	9.84096	6.74033	22.7772	7.82637	9.83127	6.6906	4.04801
Mvb12a	586.084	847.957	254.601	257.019	216.748	469.56	527.67	615.39	2192.78	1923.09	226.523	452.097	317.797	330.69	270.59	342.203	232.511	239.876	138.867	206.878	211.19	214.805	218.709	257.401	208.319	216.031	237.678	407.878	458.201
Mycl	8.38743	6.74208	319.442	299.689	309.743	1173.04	1198.72	575.465	677.024	589.572	6.22043	1	1	1	1	1	9.26825	1	1	1	1	1	1	1	1	4.41318	1	10.9586	5.57201
Myh13	1	2.43552	3.88183	2.85521	1	3.5816	4.63221	1	146.212	169.409	3.08817	1	1.60689	6.68432	6.23475	2.66035	1.82683	1.63531	1	1	1	4.31481	1	1	1	1	2.76625	1	1
Myzap	131.019	220.635	4.60229	11.2037	8.43958	26.816	37.3221	56.4503	156.545	190.03	1	3.24426	1	1	1	6.81124	1	4.81185	11.0267	1.67061	1	10.9444	10.9461	1	6.22652	1	1	3.8453	1
Mzb1	16234.1	27238.5	8.92503	2.85521	1	7.45399	1	1	352.337	379.061	1	1	1	1	1	1	1	2.27062	3.50666	2.34123	2.09474	1	1	1	2.74217	1	1	1	1
Nav2	8.38743	11.0486	40.6252	65.9323	12.1594	33.9153	19.161	38.7062	330.038	282.827	75.1301	95.259	39.841	37.9481	11.4695	17.6035	24.9779	65.1662	32.3333	7.70613	3.18948	71.1636	46.3099	13.4374	23.6482	28.3055	16.8963	19.4945	28.4321
Nek6	187.163	334.041	96.8209	120.661	190.709	1092.37	1347.64	1214.25	2285.78	1896.46	376.871	393.746	24.6687	29.4216	36.7708	26.7355	31.5925	8.62371	22.3067	7.03552	7.56844	24.7562	17.5768	14.3941	14.9374	21.4791	13.3638	29.453	25.3841
Net1	54.1895	65.5984	32.7001	76.136	56.7969	748.372	1009.85	508.925	1750.61	1833.73	31.2785	16.7098	59.8684	74.8961	77.7764	57.4521	51.4363	82.3195	110.04	86.1679	114.853	129.173	88.3045	89.9751	114.241	28.3055	36.3251	47.9475	36.0521
Nfe2l3	8.38743	1	9.64549	5.63802	23.3187	58.4405	109.966	47.5783	64.0883	55.1314	4.13226	5.48852	2.82067	1	2.74492	2.66035	4.3073	7.35309	2.25333	1	2.09474	4.31481	5.42048	1	6.22652	4.41318	1	1	2.524
Nim1k	1	2.43552	6.76366	13.0589	4.71979	3.5816	4.63221	12.0901	95.0886	116.137	1	1	1	1	1	5.98106	1.82683	21.9652	18.5467	47.2723	44.7896	10.392	8.73584	9.61049	10.5819	35.1318	15.13	40.8342	60.4361
Notch3	5.43246	2.43552	1	1	4.71979	10.681	1.90805	23.1801	182.651	86.0636	3.08817	3.24426	1	2.42108	4.48983	1.83018	1	4.17654	1	1	1	3.76234	2.10512	1.95672	1.87109	1	1	1	1
Npc1	131.019	148.859	330.97	279.281	186.99	243.025	129.943	96.3746	1076.22	998.564	222.346	124.434	295.342	215.583	275.824	263.336	363.976	169.357	123.827	144.511	107.19	134.145	162.348	164.599	123.823	209.204	151.132	249.964	231.125
Nrxn2	20.2073	1	1	3.78281	1	1	3.72416	1	32.0003	44.8207	1	1	1	8.10539	1.87246	10.132	3.48048	1	1	1.67061	1	4.31481	1	1	1	1	4.53251	3.8453	4.04801
Nucb2	263.992	328.298	49.9911	89.1225	41.9177	249.479	182.61	284.906	2398.9	2254.76	562.719	1082.73	1.60689	2.42108	4.48983	4.32071	9.26825	26.4124	2.25333	29.1658	22.8948	3.20988	8.73584	47.8793	41.9411	76.0901	96.3777	156.069	180.832
Obscn	2.47749	1	6.0432	6.56563	4.71979	8.09939	5.54026	1	1089.82	961.618	1	7.73279	3.42756	15.2108	16.7043	11.7923	12.5756	10.5296	1	2.34123	2.09474	4.31481	3.21024	2.91344	3.61326	11.2396	6.29876	3.8453	5.57201
Olfr164	3.95497	9.61312	7.48412	3.78281	27.0385	1	1	5.43603	1225.78	1172.13	1	1	1	1	1	1	2.65365	1	1	1	1	1	1	1	1	1	1	1	2.524
Olfr165	2.47749	3.87104	1	3.78281	1	1.6454	1.90805	3.21801	23.2985	67.1606	1	1	1	1	1	2.66035	1	1	1	1	1	1	1	1	1	1	2.76625	1	1
Olfr166	11.3424	8.1776	1	2.85521	1	1	3.72416	3.21801	112.492	126.447	1	1	4.64134	1	1	1	8.44143	1	1	1	3.18948	1	2.10512	3.87016	1	1	2.76625	1	1
Olfr167	2.47749	3.87104	7.48412	19.5521	1	1	1	1	61.369	51.6945	2.04409	1	1	2.42108	1.87246	13.4527	1	2.27062	1	1	1	1	1	1	1	4.41318	16.8963	10.9586	1
Ophn1	8.38743	1	4.60229	4.71042	1	4.87239	1.90805	7.65404	75.5095	65.4421	1	1	4.03445	1	5.36229	1	1	1.63531	7.26666	1.67061	1	5.97222	1	1	6.22652	7.82637	8.06502	57.906	60.4361
P2ry12	235.92	11.0486	30.5388	74.2808	34.4781	8.74479	15.5288	16.5261	243.564	296.575	17.7054	61.5951	4.03445	1	1	1	1.82683	1	1	1	1	24.2037	10.9461	1	4.48435	7.82637	13.3638	87.7817	42.1481
P2ry14	333.434	49.8077	111.95	40.887	12.1594	2534.84	2199.39	2531.75	3435.51	3406.12	14.5731	5.48852	122.378	116.107	106.567	137.149	84.5093	21.9652	31.08	14.4123	8.66318	30.2809	26.4178	24.918	32.3591	21.4791	2.76625	15.2265	26.9081
Pacsin1	61.5769	268.007	7.48412	2.85521	1	50.0503	72.7361	138.517	1777.26	1799.37	1	1	1	2.42108	1	1	1	391.715	452.2	279.304	298.769	138.565	176.714	473.62	407.797	1	1	2.42265	5.57201
Padi1	3.95497	1	1	1	1	2.9362	1	5.43603	27.6494	27.6361	1	1	1.60689	5.26324	5.36229	7.64142	1	4.17654	6.01333	1	5.37896	1	1	2.91344	1.87109	4.41318	1	1	1
Paqr5	3.95497	1	8.92503	3.78281	4.71979	6.16319	1.90805	9.87205	939.167	854.214	57.3807	43.641	38.6272	20.8951	11.4695	20.9243	2.65365	4.81185	2.25333	1	3.18948	5.97222	12.0512	5.78361	1	18.0659	1	1	1
Pdia5	18.7298	8.1776	6.0432	12.1313	12.1594	1275.02	1181.47	990.234	117.387	139.336	3.08817	3.24426	1.60689	1	1.87246	1	1	1	1	2.34123	1	2.10494	1	1	1	1	1	6.6906	17.764
Pdzd4	14.2974	12.4842	6.0432	3.78281	4.71979	26.816	12.8047	9.87205	167.423	141.054	6.22043	1	8.28269	3.84216	15.8318	15.113	9.26825	15.6121	18.5467	7.70613	4.28422	8.1821	14.2614	6.74033	9.71086	1	9.83127	5.26795	5.57201
Peli2	1	2.43552	6.0432	15.8417	4.71979	3.5816	2.8161	1	183.739	229.555	112.717	101.992	12.5309	5.26324	2.74492	9.30177	1	3.54124	2.25333	3.01184	2.09474	8.1821	13.1563	51.7062	34.1013	21.4791	11.5975	19.4945	36.0521
Pgam2	18.7298	108.664	27.6569	7.49323	4.71979	33.9153	22.7932	18.7441	373.004	190.03	17.7054	14.4656	7.6758	10.9476	5.36229	8.4716	6.78778	10.5296	17.2933	4.35307	17.4211	15.3642	16.4717	15.3508	8.83978	18.0659	39.8576	43.6795	29.9561
Phlpp2	91.1266	64.1629	78.089	66.8599	90.275	34.5607	45.4945	52.0143	278.371	315.478	2.04409	1	11.924	36.527	44.6229	16.7734	41.5144	14.9768	22.3067	2.34123	31.6527	26.966	34.1536	12.4807	34.1013	72.6769	68.1177	53.6381	40.6241
Pir	3.95497	1	1	2.85521	1	3.5816	1.90805	1	305.02	397.104	5.17635	3.24426	5.24823	5.26324	18.4492	5.98106	5.96095	2.27062	1	1	1	2.65741	1	1	1	11.2396	6.29876	18.0718	8.62002
Pisd-ps1	79.3067	22.5328	144.371	176.317	149.792	84.9018	93.6213	54.2323	961.465	847.34	224.435	196.251	70.1855	77.7383	93.4806	78.2065	123.37	85.4961	81.2133	114.334	153.169	99.3395	118.143	99.5423	85.4954	86.3296	80.4814	77.8232	77.2002
Pkib	91.1266	22.5328	509.643	543.649	555.249	999.432	958.995	1393.91	706.937	757.121	20.8376	7.73279	2.82067	2.42108	6.23475	5.15089	9.26825	7.35309	4.76	3.01184	1	8.73457	2.10512	5.78361	2.74217	11.2396	23.9613	148.956	104.632
Plcd3	77.8293	110.099	16.1296	14.9141	8.43958	23.589	6.44831	9.87205	67.8954	65.4421	1	1	1.60689	1	3.61738	4.32071	4.3073	1.63531	1	3.68245	2.09474	1	5.42048	1	1	7.82637	11.5975	1	2.524
Plod2	12.8199	22.5328	4.60229	6.56563	1	1	2.8161	1	100.527	101.53	1	1	63.5097	83.4226	66.4344	105.602	110.141	1.63531	6.01333	3.01184	2.09474	12.6018	7.63072	15.3508	1.87109	4.41318	4.53251	1	2.524
Pls3	6.90994	3.87104	31.9797	26.0453	41.9177	52.6319	63.6556	25.3981	266.406	201.2	1	5.48852	1	1	5.36229	1	1	1	1	1	1	3.20988	4.31536	1	1.87109	18.0659	13.3638	26.6077	22.336
Pltp	101.469	12.4842	306.474	292.268	324.622	57.1497	3.72416	52.0143	4255.65	4616.78	3.08817	7.73279	78.0751	16.6319	27.1738	9.30177	5.96095	4.17654	1	27.8245	23.9895	23.6512	24.2075	1	1	823.577	1682.47	325.364	261.605
Plxna2	15.7749	2.43552	4.60229	13.0589	1	2.2908	3.72416	9.87205	63.0006	37.9468	3.08817	3.24426	5.85512	1	4.48983	2.66035	16.7097	5.44716	3.50666	3.01184	1	2.10494	3.21024	1	8.83978	18.0659	15.13	3.8453	8.62002
Pmepa1	6.90994	34.017	1	1	1	19.7166	49.1268	36.4882	125.545	141.054	1	3.24426	1.60689	1	6.23475	5.98106	1	25.1417	51.1333	70.7438	82.0108	77.2407	104.881	67.9705	39.3278	1	1	2.42265	4.04801
Pnck	3.95497	1	7.48412	1	1	3.5816	1.90805	7.65404	373.547	287.123	3.08817	1	1	1	8.85213	1	1	1	3.50666	4.35307	1	5.41975	2.10512	13.4374	4.48435	1	1	1	1
Ppm1e	5.43246	3.87104	9.64549	10.276	15.8792	8.09939	8.26442	1	190.265	174.564	4.13226	5.48852	8.88958	18.0529	18.4492	15.9432	24.1511	6.71778	2.25333	9.04736	5.37896	4.86728	19.787	2.91344	6.22652	28.3055	6.29876	3.8453	11.668
Ppm1l	23.1623	31.1459	20.4524	4.71042	23.3187	13.2626	21.8852	14.3081	284.354	175.423	1	7.73279	21.0274	26.5794	21.0665	57.4521	20.017	20.6946	36.0933	54.6491	15.2316	44.0926	77.2533	332.026	244.033	38.545	27.4938	3.8453	22.336
Prkcg	8.38743	9.61312	12.5273	10.276	12.1594	4.87239	17.3449	7.65404	168.51	140.195	11.4409	5.48852	1	1	5.36229	1.83018	5.96095	2.27062	1	1	2.09474	1	1	1.95672	1	1	8.06502	10.9586	11.668
Prrt3	6.90994	11.0486	6.0432	5.63802	8.43958	9.39018	8.26442	14.3081	63.0006	68.0198	1	1	8.28269	5.26324	14.9593	14.2828	10.0951	4.17654	1	3.01184	7.56844	3.20988	2.10512	3.87016	5.35543	4.41318	13.3638	1	4.04801
Prss30	36.4597	1	807.192	699.487	785.876	415.346	478.635	606.518	729.235	644.562	1	1	7.6758	16.6319	3.61738	10.132	1.82683	1	1	15.7535	22.8948	5.41975	2.10512	1	1	1	8.06502	2.42265	2.524
Ptprf	3.95497	1	21.1728	2.85521	1	31.3337	4.63221	14.3081	1029.45	788.913	5.17635	1	1	3.84216	5.36229	3.49053	7.6146	14.9768	27.32	4.35307	3.18948	17.5741	3.21024	29.7016	45.4254	21.4791	18.6625	5.26795	8.62002
Ptprs	46.8021	6.74208	235.869	210.639	175.83	699.322	761.948	424.641	2551.73	1947.15	3.08817	7.73279	56.8339	64.9485	66.4344	65.7538	53.9168	41.6598	16.04	51.9666	32.7475	115.361	86.0943	123.46	111.628	151.18	147.599	114.812	110.728
Rab33b	221.145	266.571	127.08	173.535	164.671	372.104	385.106	180.659	1761.49	1778.74	555.41	512.692	167.895	164.424	246.161	277.449	166.365	230.347	272.973	99.5801	190.39	213.148	178.924	338.723	407.797	158.006	204.119	268.458	272.273
Rad51b	9.86491	5.30656	19.7319	27.9005	4.71979	22.9436	48.2187	69.7584	132.071	157.38	1	1	3.42756	6.68432	4.48983	3.49053	1.82683	1.63531	1	1	3.18948	6.52469	4.31536	28.7449	10.5819	4.41318	4.53251	1	4.04801
Rai2	3.95497	1	1	8.42084	1	1	1.90805	1	94.5447	82.6267	1	1	3.42756	1	1	1	1	1.63531	1	1	1	2.10494	1	1	1	4.41318	1	1	1
Rgs7bp	1	1	1.72046	10.276	12.1594	31.3337	13.7127	18.7441	134.247	164.253	1	1	2.21378	1	4.48983	1	1.82683	4.17654	1	1	1	3.76234	2.10512	1	1	1	6.29876	2.42265	2.524
Rilpl1	30.5497	45.5011	32.7001	15.8417	19.599	7.45399	1	7.65404	223.985	270.798	12.485	14.4656	2.21378	2.42108	3.61738	9.30177	9.26825	19.424	4.76	13.071	7.56844	7.62963	5.42048	3.87016	3.61326	4.41318	8.06502	23.7624	33.0041
Rnase6	1008.65	1193.92	1361.22	1265.33	2106.4	2058.53	1730.84	3855.91	7095.72	7199.62	79.3065	122.19	8.28269	13.7897	12.342	14.2828	2.65365	3.54124	1	8.37675	16.3264	7.62963	9.84096	2.91344	1	1448.19	1424.6	1234.44	948.93
Rnf122	337.867	319.685	287.022	191.159	146.072	246.252	119.047	202.839	1506.42	1440.21	1	5.48852	60.4753	103.318	64.6895	64.9237	93.6044	75.3311	74.9466	98.9095	110.474	98.2345	98.2506	74.6675	64.5893	41.9582	9.83127	20.9171	8.62002
Rpgrip1	337.867	547.933	39.1843	51.0907	45.6375	109.427	66.3797	65.3224	3098.31	3534.15	5.17635	16.7098	144.226	150.213	130.124	147.111	89.4703	149.027	58.6533	249.798	300.959	176.133	276.175	78.4944	41.07	24.8923	43.3901	22.3398	22.336
Runx2	61.5769	65.5984	222.181	210.639	179.55	154.605	157.185	96.3746	3842.32	3599.45	282.903	220.938	280.17	316.48	377.902	295.713	243.26	1	2.25333	21.789	11.9474	236.904	222.024	23.0046	36.7145	437.888	578.565	83.5138	77.2002
Scn3a	6.90994	1	498.836	445.323	332.061	8.09939	31.8738	18.7441	173.949	296.575	4.13226	7.73279	6.46202	25.1583	2.74492	3.49053	7.6146	1	1	1	1	4.86728	1	6.74033	7.96869	11.2396	27.4938	3.8453	7.09601
Scrn1	5.43246	1	1.72046	1	4.71979	1	1	3.21801	214.195	165.972	1	3.24426	7.6758	3.84216	2.74492	1.83018	4.3073	1	3.50666	1.67061	2.09474	1	1	1	1	1	2.76625	12.3812	1
Sdc2	14.2974	1	1	1.9276	1	8.09939	1.90805	1	65.7199	86.0636	1	1	2.82067	18.0529	2.74492	11.7923	1	1	1	1	1	8.73457	2.10512	1	1	4.41318	2.76625	1	1
Sdc4	908.176	566.595	344.658	404.508	309.743	182.357	154.461	94.1566	3638.37	3148.35	1	1	79.8958	248.268	100.46	151.262	137.426	1.63531	1	1	4.28422	85.5278	51.8355	376.035	258.842	4.41318	11.5975	15.2265	16.24
Sec24d	1643.96	2435.64	49.9911	28.8281	19.599	180.421	159.001	122.991	1129.52	898.035	19.7936	25.6869	104.171	106.16	152.808	114.734	102.699	79.7783	58.6533	44.5899	68.8739	67.8487	97.1455	30.6584	43.6832	62.4373	39.8576	114.812	206.74
Sema4b	860.897	649.855	74.4867	52.0183	34.4781	48.1141	2.8161	14.3081	2616.45	2874.26	168.054	245.625	85.9647	116.107	61.1996	91.4893	143.214	254.488	237.88	220.291	268.117	217.568	245.232	255.488	212.674	41.9582	50.4551	87.7817	110.728
Sema4c	5.43246	1	2.44092	7.49323	1	11.9718	47.3107	5.43603	64.6322	69.7383	4.13226	1	23.455	22.3162	19.3216	16.7734	11.7487	1	1	1	1	1	4.31536	1	1	1	1	2.42265	1
Serinc5	704.283	1242.72	110.51	201.363	105.154	66.8307	208.036	138.517	986.483	1028.64	226.523	50.3738	132.695	124.634	97.8429	101.451	112.621	76.6018	78.7066	116.345	50.2633	78.3457	118.143	114.85	120.339	106.809	73.4164	218.666	177.784
Serpinf1	8.38743	18.2262	4.60229	12.1313	15.8792	153.314	134.484	205.057	86.3868	102.389	6.22043	1	1	2.42108	1	4.32071	6.78778	1	1	1	1	1	1	1	7.0976	1	6.29876	6.6906	14.716
Serpinh1	1	1	6.0432	1	1	1	1	1	66.2638	51.6945	1	3.24426	1	1	1	1	6.78778	1	1	1	1	1.55247	1	1	3.61326	21.4791	1	1	4.04801
Sh3bgr	2.47749	1	1	1	1	2.2908	1	1	192.44	149.647	1	5.48852	1	1	3.61738	1	1.82683	1	1	1	1	1	1	1	1	1	2.76625	1	1
Sh3bp4	18.7298	3.87104	106.907	167.041	82.8354	390.821	627.556	196.185	934.816	908.345	3.08817	5.48852	8.28269	8.10539	7.97967	8.4716	5.13413	2.27062	1	1	3.18948	7.07716	2.10512	39.2689	20.1639	41.9582	50.4551	55.0607	89.3922
Siglech	1	3.87104	81.6913	4.71042	8.43958	443.744	39.1382	287.124	24742.5	22230.1	1	7.73279	1.60689	6.68432	5.36229	1	5.96095	1	1	1.67061	1	2.10494	4.31536	1.95672	1	1	1	8.11326	1
Slamf9	73.3968	35.4525	31.9797	26.0453	15.8792	24.8798	17.3449	23.1801	983.764	1083.63	5.17635	1	1	1	1	1	1	1	1	1	1	1	4.31536	1	1	222.857	232.379	25.1851	14.716
Slc22a12	1	1	1	3.78281	1	1	1	1	84.7552	55.9906	1	1	1	1	1	1	1	3.54124	1	1.67061	1	1	1	1	1	1	1	1	1
Slc27a1	99.9915	55.5497	111.95	108.602	105.154	159.123	177.162	89.7205	1353.59	1032.93	1	9.97705	16.7792	19.474	16.7043	15.113	42.3413	43.5657	19.8	40.5662	55.737	46.3025	37.469	47.8793	25.3904	31.7187	20.4288	50.7928	71.1042
Slc39a14	66.0094	90.0022	10.366	33.4662	4.71979	15.8442	18.253	16.5261	192.44	186.593	1	3.24426	40.4479	10.9476	14.0869	15.9432	38.2071	10.5296	17.2933	32.5188	39.3159	15.3642	38.5741	21.0911	23.6482	1	8.06502	10.9586	1
Slc41a2	30.5497	87.1312	6.76366	6.56563	15.8792	88.7742	132.668	83.0665	1199.68	1032.93	2.04409	3.24426	61.0822	74.8961	97.8429	118.885	108.487	1	1	1	1	2.65741	5.42048	1	2.74217	4.41318	6.29876	1	8.62002
Slc52a3	14.2974	32.5814	6.76366	1.9276	4.71979	25.5252	8.26442	20.9621	194.616	182.297	6.22043	7.73279	72.0062	84.8437	124.017	105.602	63.8387	6.71778	33.5866	25.1421	20.7053	35.2531	50.7304	27.7882	36.7145	28.3055	13.3638	13.8039	17.764
Slco4a1	57.1445	61.2918	1	3.78281	8.43958	48.7595	2.8161	1	1247.54	1378.34	81.3947	117.702	21.0274	28.0005	28.9187	11.7923	34.8998	4.17654	16.04	15.0829	8.66318	39.6728	17.5768	4.82689	1.87109	1	4.53251	1	1
Smim5	17.2523	2.43552	13.2478	13.0589	8.43958	40.3693	5.54026	32.0522	2615.9	2183.44	312.138	488.005	8.88958	2.42108	1.87246	7.64142	1.82683	4.17654	6.01333	5.69429	5.37896	6.52469	1	10.5672	6.22652	24.8923	8.06502	109.121	107.68
Smim6	20.2073	12.4842	19.7319	13.0589	15.8792	19.7166	15.5288	16.5261	151.107	165.972	58.4248	108.725	15.5654	26.5794	10.597	10.9621	13.4024	11.1649	11.0267	10.3886	7.56844	17.0216	6.5256	13.4374	10.5819	11.2396	18.6625	39.4116	37.5761
Smyd1	2.47749	1	1	3.78281	8.43958	19.7166	10.9886	5.43603	66.2638	45.6799	1	1	2.21378	1	1	1	1	1	1	3.68245	10.8527	11.4969	1	3.87016	2.74217	4.41318	1	3.8453	2.524
Sntg2	5.43246	23.9683	3.88183	3.78281	1	1	1	3.21801	41.246	20.7623	1	1	1.60689	2.42108	8.85213	2.66035	13.4024	2.27062	1	1	1	2.10494	1	1	2.74217	1	2.76625	3.8453	5.57201
Snx29	159.091	137.374	241.633	162.403	149.792	135.243	163.541	103.029	1013.13	904.049	67.8215	59.3508	67.1511	73.475	96.9704	70.7349	153.136	76.6018	112.547	87.5091	105	82.2129	107.092	104.326	105.53	219.444	103.443	164.605	153.4
Soga1	97.0366	5.30656	118.435	126.227	71.676	86.1926	66.3797	74.1944	377.354	319.774	4.13226	1	1	1	3.61738	5.98106	8.44143	1	1	1.67061	2.09474	8.1821	1	1	1.87109	4.41318	15.13	23.7624	25.3841
Spib	79.3067	276.62	372.036	375.752	532.93	233.344	186.243	187.313	4193.65	3791.92	1	1	1	1	1	1	1	1	6.01333	2.34123	2.09474	2.65741	1	1	1	4.41318	2.76625	1	11.668
Spns3	54.1895	35.4525	1069.44	1025.08	1105.78	160.414	131.759	140.735	1920.84	1548.47	67.8215	21.1984	10.1034	26.5794	28.9187	14.2828	7.6146	1	2.25333	7.03552	1	25.3086	30.8383	10.5672	2.74217	4.41318	16.8963	22.3398	48.2441
Srl	2.47749	6.74208	11.8069	22.3349	19.599	24.8798	17.3449	12.0901	366.477	189.171	3.08817	12.2213	2.82067	22.3162	7.97967	6.81124	1	1	1	2.34123	1	4.86728	3.21024	10.5672	1	4.41318	6.29876	2.42265	1
Srpk3	92.6041	223.506	11.0864	8.42084	15.8792	2.9362	1	1	229.423	150.506	3.08817	3.24426	13.1378	30.8427	2.74492	5.98106	13.4024	6.71778	2.25333	5.69429	7.56844	5.41975	2.10512	7.69705	12.3241	48.7846	52.2214	1	8.62002
Stox2	11.3424	22.5328	1.72046	13.0589	8.43958	4.22699	6.44831	1	190.265	231.273	1	18.9541	2.21378	8.10539	5.36229	12.6225	6.78778	1	7.26666	4.35307	1	1	1	1	2.74217	24.8923	15.13	93.4723	84.8202
Tcf4	1816.83	2346.64	563.677	392.449	410.177	787.096	231.645	437.949	10410.6	9836.59	36.4989	50.3738	436.141	413.113	335.152	374.58	388.781	31.4948	39.8533	7.70613	14.1369	266.185	197.711	45.0092	53.2652	516.391	401.94	618.431	668.513
Tcstv1	1	1	1	1	1	1	1.90805	1	27.1055	19.903	1	1	1.60689	1	1	1	1.82683	1	1	1	1	1	1	1	1	1	1	1	1
Tenm4	104.424	34.017	31.2592	41.8146	8.43958	2.2908	7.35636	1	245.195	252.754	6.22043	7.73279	1	6.68432	1.87246	5.15089	15.056	3.54124	2.25333	1	4.28422	8.1821	3.21024	5.78361	4.48435	4.41318	13.3638	5.26795	14.716
Tex2	165.001	233.554	137.887	129.009	60.5167	235.925	219.841	114.119	3861.35	3976.65	156.569	115.457	193.991	74.8961	99.5878	108.093	63.0119	183.334	231.613	90.1916	126.895	130.278	93.8301	316.718	332.013	202.378	165.262	331.055	319.517
Tfrc	144.316	213.457	1001.72	962.926	640.804	251.415	159.001	227.237	2499.51	2149.93	218.17	101.992	111.454	121.792	78.6488	56.6219	172.153	204.299	170.2	229.679	230.895	202.099	151.296	222.959	223.998	48.7846	62.8189	37.9889	13.192
Timd2	45.3246	134.503	3.88183	3.78281	1	1	1.90805	1	35.8073	54.2722	1	5.48852	8.28269	1	1.87246	1	10.0951	1	1	1	1	1	1	1	3.61326	7.82637	1	3.8453	2.524
Tlcd2	21.6848	29.7104	43.507	57.5839	53.0771	53.2773	71.8281	80.8485	194.616	153.083	33.3667	1	5.24823	5.26324	2.74492	5.15089	1	4.17654	1	1	1	6.52469	4.31536	1	2.74217	14.6527	25.7276	10.9586	5.57201
Tlr12	73.3968	36.888	40.6252	37.1766	12.1594	457.942	706.556	324.83	773.832	766.573	2.04409	1	116.916	50.7378	45.4954	30.8864	41.5144	34.0361	32.3333	151.888	189.295	172.818	138.035	34.4852	34.1013	4.41318	1	12.3812	1
Tmem218	8.38743	23.9683	17.5705	15.8417	8.43958	9.39018	1.90805	29.8342	111.948	68.8791	14.5731	14.4656	18.5998	22.3162	27.1738	30.8864	31.5925	14.9768	19.8	17.7653	25.0843	24.7562	19.787	8.65377	4.48435	7.82637	16.8963	6.6906	5.57201
Tmem221	49.757	19.6618	34.8615	32.5386	12.1594	62.3129	29.1496	40.9242	1381.87	1039.81	1	1	1	1	1	1	1	32.1301	16.04	24.4715	42.6001	30.2809	5.42048	22.0479	3.61326	1	8.06502	9.53591	10.144
Tmem229b	116.244	67.0339	336.733	236.612	179.55	323.699	221.657	207.275	3515.45	2344.98	287.08	153.61	512.609	322.164	462.531	268.317	274.679	488.917	368.226	463.053	372.117	470.046	235.286	296.627	234.451	222.857	290.666	210.13	231.125
Tmem231	12.8199	22.5328	199.126	141.996	157.231	92.6466	66.3797	36.4882	112.492	181.438	1	3.24426	1.60689	5.26324	1	1.83018	3.48048	1	3.50666	1.67061	8.66318	6.52469	13.1563	1	1	1	2.76625	12.3812	13.192
Tns1	296.497	3.87104	619.873	504.689	346.941	191.393	167.174	85.2845	828.218	842.185	49.028	41.3967	4.64134	6.68432	19.3216	5.15089	9.26825	68.9781	21.0533	53.3078	54.6423	42.4352	48.5202	135.898	82.8821	7.82637	2.76625	12.3812	4.04801
Tsc22d1	86.6942	8.1776	374.918	402.653	443.655	393.402	362.405	347.01	3230.47	3653.58	9.35269	14.4656	101.137	222.688	135.359	197.752	275.506	67.7074	31.08	83.4854	56.8317	221.988	230.865	107.196	115.983	55.611	59.2864	69.2873	58.9121
Ttc39a	5.43246	3.87104	6.0432	23.2625	19.599	1143.36	1574.65	1677.82	42.3337	97.2336	2.04409	14.4656	1	2.42108	2.74492	1.83018	2.65365	1	1	1	1	1	5.42048	2.91344	7.96869	1	2.76625	10.9586	4.04801
Tubgcp5	283.2	315.379	459.211	363.694	227.907	434.708	276.14	176.223	2514.2	2788.34	75.1301	52.618	226.763	339.217	224.349	289.902	211.84	378.373	261.693	285.34	339.275	278.339	323.695	277.492	374.696	209.204	198.82	214.398	145.78
Upb1	45.3246	135.939	1.72046	6.56563	1	11.3264	1.90805	12.0901	989.202	881.709	3.08817	1	1.60689	1	7.10721	1.83018	19.1902	2.27062	2.25333	3.01184	7.56844	2.10494	1	16.3075	6.22652	4.41318	6.29876	46.5248	36.0521
Xkrx	12.8199	62.7273	19.7319	8.42084	4.71979	14.5534	9.17247	12.0901	625.901	519.115	1	1	2.21378	3.84216	14.0869	1	1	147.121	167.693	252.48	237.464	47.4074	82.7789	62.2302	39.3278	14.6527	6.29876	1	2.524
Xxylt1	27.5947	16.7907	153.017	65.9323	75.3958	47.4687	31.8738	25.3981	322.968	404.837	2.04409	1	8.28269	8.10539	4.48983	15.9432	2.65365	67.0721	44.8666	26.4833	46.9791	35.8055	18.6819	334.896	308.493	38.545	38.0913	56.4834	42.1481
Zc3h12b	2.47749	3.87104	16.8501	14.9141	4.71979	11.3264	10.9886	3.21801	68.4392	65.4421	3.08817	1	10.7102	10.9476	9.72459	1	1	18.1533	21.0533	15.7535	72.1581	26.966	10.9461	21.0911	35.8435	18.0659	4.53251	10.9586	1
Zc3h12c	20.2073	22.5328	50.7116	44.5974	53.0771	357.26	591.234	313.74	619.918	687.524	14.5731	3.24426	2.21378	1	1	1.83018	1.82683	1	1	2.34123	1	1	1	12.4807	14.0663	21.4791	18.6625	10.9586	16.24
Zcchc24	42.3696	25.4038	44.2275	45.525	108.874	60.3767	21.8852	32.0522	506.25	395.386	1	3.24426	45.303	12.3686	32.4085	25.0751	12.5756	6.08247	33.5866	17.7653	1	21.9938	28.628	18.221	31.488	86.3296	108.742	326.787	354.569
Zfp521	1	1	28.3774	21.4073	19.599	4.22699	6.44831	3.21801	210.388	168.55	1	1	2.82067	1	7.10721	2.66035	2.65365	2.90593	1	5.02368	3.18948	1	2.10512	1.95672	1	4.41318	8.06502	1	1
Zfp658	91.1266	112.971	45.6684	39.0318	27.0385	22.2982	1.90805	5.43603	520.391	565.513	7.26452	12.2213	44.0892	30.8427	57.7098	47.4899	159.75	63.8956	57.4	68.0613	82.0108	72.821	52.9407	58.4033	90.7219	55.611	25.7276	92.0497	97.0122
Zmiz2	262.515	234.99	1102.58	929.533	826.794	853.572	738.338	604.3	1502.07	1130.89	104.365	36.9082	239.508	124.634	165.895	166.205	161.404	203.664	205.293	224.985	291.106	255.688	198.817	451.616	269.295	294.534	310.095	174.563	202.168
