# Supplementary material for: Tcf1 and Lef1 provide constant supervision to mature CD8+ T cell identity and function by organizing genomic architecture
Source: Nat Commun. 2021 Oct 6;12:5863. doi: 10.1038/s41467-021-26159-1 (PMC8494933; doi:10.1038/s41467-021-26159-1)
Supplement: Supplementary file 5 — Supplementary Data 2 [file 41467_2021_26159_MOESM5_ESM.xlsx]

## Sheet: 32_naive CD4-LEGs
Gene_Symbol	T.4.Nve.Sp#1	T.4.Nve.Sp#2	T.8.Nve.Sp#1	T.8.Nve.Sp#2	T8.TE.LCMV.d7.Sp#1	T8.TE.LCMV.d7.Sp#2	Tgd.Sp#3	Tgd.Sp#4	Treg.4.25hi.Sp#1	Treg.4.25hi.Sp#2
Acvrl1	211.287	226.6	51.296	73.2528	1	1	14.2593	27.5229	60.3167	27.1326
Adam15	58.1778	59.9066	7.03552	1	20.0439	23.1847	15.3642	4.31536	52.663	28.8748
Adh1	100.108	84.9733	7.03552	13.0421	1	1	16.4691	9.84096	12.4807	7.96869
Als2cl	1701.72	1392.2	1404.59	1250.1	117.89	127.05	36.358	33.0485	228.7	288.458
Arhgap29	112.814	82.4666	27.8245	41.5054	2.31337	5.03359	3.20988	2.10512	25.8748	7.96869
Cd200r3	85.4961	58.6533	4.35307	3.18948	1	1	2.10494	4.31536	36.3987	15.8085
Cd4	2681.37	2649.29	1	1	1.65669	1	1	4.31536	1468.61	1772.79
Cd40lg	438.093	501.08	5.69429	3.18948	14.7904	5.03359	26.4136	19.787	68.9272	70.6869
Cyp2s1	104.555	93.7466	27.8245	41.5054	2.97006	9.06717	13.1543	18.6819	2.91344	8.83978
Dapk1	86.1314	72.4399	9.71797	11.9474	1.65669	1	8.1821	19.787	50.7495	60.2339
Dhrs13	76.6018	59.9066	7.03552	8.66318	28.5808	28.2267	9.28703	4.31536	14.3941	24.5193
Epas1	47.3775	32.3333	3.01184	7.56844	147.441	129.066	26.966	5.42048	1	9.71086
Ggt5	415.221	354.44	83.4854	132.369	1.65669	13.1008	66.1913	50.7304	8.65377	4.48435
Gm13546	84.8608	123.827	9.04736	4.28422	13.477	12.0924	8.1821	4.31536	55.5331	88.9797
Gm15708	386.632	291.773	11.7298	28.3685	8.22354	7.05038	51.8271	41.8895	244.964	219.643
Igfbp4	4275.99	5301.34	1528.66	2083.2	1.65669	1	349.055	586.714	995.99	796.302
Igsf23	142.674	157.667	23.8009	20.7053	1	1	1	4.31536	138.768	145.6
Il1rl2	169.357	110.04	89.5209	38.2212	60.7584	38.3107	29.7284	27.5229	14.3941	10.5819
Ly6c1	509.882	661.506	3.01184	3.18948	33.1776	42.3442	61.7716	45.2048	657.311	781.493
Myo10	140.768	67.4266	3.01184	4.28422	6.91017	5.03359	13.7068	6.5256	21.0911	8.83978
Nacc2	272.277	260.44	64.0376	97.3371	6.91017	7.05038	14.8117	14.2614	5.78361	4.48435
Nme4	55.0013	49.88	80.1324	44.7896	1	4.02519	7.62963	15.3666	3.87016	6.22652
Pdlim4	532.118	549.96	41.2368	39.3159	1	1	30.8333	13.1563	2.91344	5.35543
Prg4	42.9304	47.3733	5.02368	9.75792	7.56686	4.02519	7.07716	13.1563	86.1482	141.245
Rnf32	74.6958	77.4533	15.0829	42.6001	1	1	17.0216	6.5256	5.78361	7.96869
Sdcbp2	58.8131	53.64	9.04736	10.8527	315.552	274.275	8.73457	2.10512	77.5377	142.987
St8sia6	805.936	944.759	16.4241	5.37896	4.94011	1	79.4506	63.9919	1093.58	1698.75
Tgfbr3	696.663	615.133	260.527	194.769	27.2674	42.3442	83.8703	65.097	83.278	115.112
Tmie	244.959	182.733	246.444	275.78	5.5968	3.01679	3.20988	1	37.3554	38.4567
Vipr1	683.322	570.013	263.88	333.801	12.1637	14.1092	145.194	98.2506	64.1436	21.035
Zbtb7b	161.733	190.253	4.35307	1	42.3712	35.2855	11.4969	15.3666	208.609	137.761
Zscan10	21.9652	29.8266	3.01184	7.56844	1	1	1.55247	1	1	1.87109

## Sheet: 49_Naive CD8_LEGs
Gene_Symbol	T.4.Nve.Sp#1	T.4.Nve.Sp#2	T.8.Nve.Sp#1	T.8.Nve.Sp#2	T8.TE.LCMV.d7.Sp#1	T8.TE.LCMV.d7.Sp#2	Tgd.Sp#3	Tgd.Sp#4	Treg.4.25hi.Sp#1	Treg.4.25hi.Sp#2
Als2cl	1701.72	1392.2	1404.59	1250.1	117.89	127.05	36.358	33.0485	228.7	288.458
Ankrd55	1.63531	2.25333	46.6017	22.8948	4.28343	6.04198	8.1821	3.21024	85.1915	54.1363
Baiap3	2.27062	2.25333	180.724	223.232	1537.64	1232.25	538	479.517	2.91344	2.74217
Bend4	11.1649	33.5866	317.529	390.727	81.1157	80.6633	96.0247	111.512	10.5672	7.0976
Ccdc102a	8.62371	19.8	117.016	173.969	87.0258	55.4534	109.284	130.299	24.918	24.5193
Ccr9	45.4716	87.4799	1573.59	1471.24	24.6407	19.1511	1964.47	2409.06	180.864	190.897
Cd8a	1	6.01333	3809.41	4307.71	3405.92	3970.05	52.9321	48.5202	1	1
Cd8b1	98.2023	137.613	7874	7529.53	9979.34	9651.35	215.91	240.811	74.6675	110.757
Cxcr3	1	1	75.4381	83.1055	1374.79	1258.47	629.71	508.25	1	1
Cxcr6	30.8595	14.7867	955.953	951.234	1768.8	1526.7	1493.22	1086.23	5.78361	9.71086
Cxxc5	2.27062	3.50666	98.2389	102.811	2.97006	1	329.167	255.178	10.5672	7.0976
Ddc	6.08247	3.50666	55.9903	71.0634	1	6.04198	42.4352	48.5202	12.4807	1.87109
Depdc1b	5.44716	1	72.085	79.8213	90.9659	128.058	24.7562	19.787	7.69705	15.8085
Ehd1	32.7654	23.56	351.731	466.265	276.151	293.435	259.003	267.334	53.6197	68.9447
Eng	14.9768	18.5467	306.129	306.432	1	1	278.892	281.701	6.74033	12.3241
Fam71b	2.27062	3.50666	32.5188	32.7475	44.3413	64.529	4.86728	15.3666	7.69705	1
Ggt1	35.3067	18.5467	440.922	263.738	112.637	94.7809	98.787	146.876	3.87016	16.6796
Gm10640	23.8711	28.5733	53.3078	36.0317	4.28343	15.1175	2.10494	8.73584	1	2.74217
Gpr68	20.6946	37.3466	459.029	504.58	370.057	335.788	405.407	416.525	42.139	45.4254
Gria3	1	1	51.9666	19.6106	1	1	51.2747	122.563	1	1
Haao	1	1	172.006	200.243	274.181	192.595	76.6882	65.097	3.87016	2.74217
Itgae	9.25902	8.51999	1500.49	1426.35	31.8642	29.2351	442.423	538.089	69.8839	53.2652
Kcna2	42.2951	23.56	187.43	331.611	1	1	23.0988	36.3639	35.442	32.3591
Kcnc1	1	1	36.5425	23.9895	5.5968	2.0084	9.28703	23.1024	1	2.74217
Klrd1	86.1314	53.64	880.174	802.35	2116.18	2342.5	775.561	944.773	1	6.22652
Klrk1	4.17654	2.25333	166.641	225.422	2627.09	2295.1	875.558	668.493	1	11.453
Lcn4	12.4356	11.0267	324.906	237.464	66.6686	45.3694	46.8549	42.9946	3.87016	1
Ly6c2	6.08247	7.26666	661.554	616.244	9036.99	10501.4	941.855	1151.43	8.65377	6.22652
Mcoln2	14.9768	3.50666	102.263	132.369	96.8761	76.6297	136.907	87.1994	1.95672	1.87109
Myo1f	1	1	423.486	330.517	3818.97	3722.99	1231.9	1025.45	9.61049	3.61326
Nacc2	272.277	260.44	64.0376	97.3371	6.91017	7.05038	14.8117	14.2614	5.78361	4.48435
Nedd4	51.1894	22.3067	483.171	553.844	354.954	438.644	666.173	699.436	75.6243	64.5893
Nim1k	21.9652	18.5467	47.2723	44.7896	8.22354	4.02519	10.392	8.73584	9.61049	10.5819
Nkg7	3.54124	1	2857.14	2656.84	13877.4	13569	3399.24	3373.83	36.3987	24.5193
Nme4	55.0013	49.88	80.1324	44.7896	1	4.02519	7.62963	15.3666	3.87016	6.22652
Olfml3	2.90593	1	21.1184	38.2212	1.65669	2.0084	5.97222	6.5256	1	5.35543
Pcsk1	12.4356	2.25333	59.3434	41.5054	3.62674	1	3.20988	14.2614	1	1.87109
Plac8	1	1	420.804	554.938	2170.03	2235.61	448.5	523.722	1.95672	4.48435
Plaur	14.3415	11.0267	70.7438	63.4002	1.65669	3.01679	55.142	69.5175	3.87016	3.61326
Plekho1	8.62371	6.01333	32.5188	64.4949	7.56686	13.1008	10.392	9.84096	1.95672	7.0976
Racgap1	100.743	21.0533	772.876	679.739	1892.91	1972.41	298.781	250.757	49.7928	25.3904
Rapgef4	574.049	412.093	695.755	470.643	2.31337	13.1008	103.207	87.1994	76.581	135.147
Rcn3	37.2126	24.8133	302.105	280.159	389.101	311.586	238.009	246.337	24.918	12.3241
Rgcc	476.846	212.813	1018.32	843.95	21.3573	12.0924	133.04	191.081	77.5377	61.976
Slc6a19	1	6.01333	465.735	672.076	1	2.0084	20.8889	67.3072	1.95672	1
Snai3	6.71778	13.5333	180.054	141.127	125.114	162.343	217.568	149.086	23.9613	20.1639
Sytl3	2.90593	8.51999	76.1087	65.5897	327.373	366.039	105.417	72.8328	1	1
Tlr12	34.0361	32.3333	151.888	189.295	27.9241	10.0756	172.818	138.035	34.4852	34.1013
Tmie	244.959	182.733	246.444	275.78	5.5968	3.01679	3.20988	1	37.3554	38.4567

## Sheet: 312_Effector CD8_LEGs
Gene_Symbol	T.4.Nve.Sp#1	T.4.Nve.Sp#2	T.8.Nve.Sp#1	T.8.Nve.Sp#2	T8.TE.LCMV.d7.Sp#1	T8.TE.LCMV.d7.Sp#2	Tgd.Sp#3	Tgd.Sp#4	Treg.4.25hi.Sp#1	Treg.4.25hi.Sp#2
1500009L16Rik	1	4.76	3.01184	2.09474	171.082	207.721	38.5679	4.31536	1	1
1700001O22Rik	1.63531	2.25333	3.01184	2.09474	40.4011	28.2267	2.65741	3.21024	1	1
1700020L24Rik	1	1	3.01184	1	40.4011	52.4282	7.62963	6.5256	9.61049	1.87109
2610318N02Rik	1.63531	3.50666	7.03552	3.18948	65.3552	80.6633	7.07716	6.5256	2.91344	1.87109
2700099C18Rik	7.9884	11.0267	3.01184	6.4737	43.0279	56.4618	9.28703	4.31536	16.3075	14.0663
AA467197	1	1	1	1	55.5049	64.529	2.10494	2.10512	2.91344	1
Acsbg1	50.5541	66.1733	125.734	167.4	574.287	669.567	183.867	143.561	200.955	141.245
Adap1	1	1	3.68245	1	46.3113	62.5122	2.10494	3.21024	5.78361	3.61326
Ahnak	88.6726	44.8666	345.025	344.748	5046.97	4609.37	1067.27	1087.33	307.151	377.309
Alcam	10.5296	4.76	1	3.18948	71.2654	53.4366	15.9167	9.84096	11.5239	3.61326
Alox8	3.54124	3.50666	1	1	21.3573	20.1595	1	1	1	1
Anxa1	1	7.26666	1	1	850.751	829.902	30.2809	40.7843	1	1
Anxa4	8.62371	6.01333	11.7298	14.1369	284.032	305.536	53.4846	63.9919	46.9226	38.4567
Apobec2	20.6946	4.76	12.4004	23.9895	413.399	504.19	33.0432	12.0512	59.36	37.5856
Arhgap11a	32.7654	46.12	51.296	14.1369	226.243	182.511	36.9105	21.9973	3.87016	9.71086
Arsb	136.956	91.2399	65.3789	34.9369	701.684	593.937	62.8765	44.0997	43.0957	41.9411
As3mt	29.5889	32.3333	80.803	66.6844	894.093	927.716	103.759	86.0943	56.4898	42.8121
Asf1b	27.0477	42.36	56.6609	45.8843	536.856	612.088	95.4722	87.1994	12.4807	41.9411
Asns	1	2.25333	1	1	31.8642	43.3526	1	1	3.87016	12.3241
Aspm	1	8.51999	1	4.28422	144.814	118.982	28.6234	5.42048	1.95672	4.48435
Atxn1	108.367	78.7066	90.8622	143.316	1205.36	1029.56	156.796	194.396	149.292	139.503
Aurka	8.62371	33.5866	21.1184	4.28422	95.5627	130.075	50.1697	12.0512	6.74033	5.35543
Aurkb	1.63531	3.50666	1	3.18948	310.956	279.317	42.9876	24.2075	1	1
Bag3	14.9768	21.0533	13.7417	14.1369	123.144	64.529	21.4414	10.9461	2.91344	6.22652
Bard1	13.7062	12.28	7.03552	14.1369	50.2514	87.7221	10.392	17.5768	8.65377	10.5819
Bcl2a1d	1.63531	2.25333	1.67061	1	18.7305	30.2435	2.65741	1	2.91344	2.74217
Bhlhe40	1	1	1	2.09474	702.34	638.306	43.5401	39.6792	34.4852	27.1326
Birc5	4.81185	1	4.35307	14.1369	604.494	644.357	66.7438	34.1536	14.3941	6.22652
Brip1	13.7062	7.26666	30.507	6.4737	110.01	100.831	23.6512	8.73584	1.95672	6.22652
Bub1	1	2.25333	1	1	167.141	155.285	42.9876	6.5256	1	1
Bub1b	23.2358	1	12.4004	16.3264	333.283	389.233	97.1296	41.8895	43.0957	16.6796
C330027C09Rik	10.5296	11.0267	4.35307	42.6001	196.036	211.755	34.7006	23.1024	7.69705	16.6796
Car5b	1	6.01333	1	1	307.672	245.032	7.62963	4.31536	1	10.5819
Carhsp1	47.3775	67.4266	33.1894	26.179	296.509	257.133	116.466	86.0943	77.5377	28.8748
Ccl3	1	1	1	1	272.211	186.545	17.0216	16.4717	1	1
Ccl4	1	1	1	2.09474	328.686	346.88	24.2037	29.7331	1	1
Ccl9	1.63531	1	2.34123	1	67.3253	38.3107	2.10494	8.73584	1	1
Ccna2	7.35309	1	4.35307	2.09474	813.977	1139.48	119.781	118.143	7.69705	22.7772
Ccnb1	9.89432	6.01333	7.03552	5.37896	144.157	188.562	42.9876	20.8922	4.82689	9.71086
Ccnb2	6.71778	1	4.35307	10.8527	1099.64	1314.94	84.9753	13.1563	20.1344	1.87109
Ccr5	1	1	6.36491	14.1369	1373.47	1395.61	117.571	88.3045	4.82689	1
Cd68	6.08247	14.7867	14.4123	9.75792	174.365	205.704	83.8703	75.0431	16.3075	9.71086
Cdc20	15.6121	23.56	27.1539	29.4632	434.413	461.837	89.395	23.1024	12.4807	7.0976
Cdc20b	1	1	1	1	62.7285	70.5793	2.65741	1	1	1
Cdc25c	2.27062	1	1	1	68.6386	122.008	9.8395	4.31536	1.95672	1
Cdc45	12.4356	16.04	17.7653	15.2316	274.838	280.326	52.9321	46.3099	10.5672	38.4567
Cdc6	1	4.76	3.68245	2.09474	161.888	180.495	52.3796	2.10512	1	1
Cdca2	27.683	12.28	17.7653	27.2738	162.545	184.528	56.2469	31.9434	1	18.4217
Cdca3	27.683	7.26666	3.68245	26.179	425.219	509.232	59.5617	25.3126	4.82689	12.3241
Cdca5	1	2.25333	9.71797	1	129.054	136.125	30.2809	10.9461	14.3941	20.1639
Cdca8	1.63531	2.25333	23.8009	17.4211	490.231	466.879	78.8981	14.2614	17.2643	11.453
Cdk1	2.27062	1	7.70613	2.09474	308.986	399.317	83.3179	31.9434	1	13.1952
Cdkn3	1	4.76	1	5.37896	159.261	183.52	13.1543	6.5256	1.95672	5.35543
Cela1	5.44716	3.50666	1	4.28422	46.968	63.5206	4.86728	9.84096	6.74033	1.87109
Cenpa	262.747	219.08	183.407	150.979	966.328	1148.55	254.031	209.868	208.609	207.447
Cenpe	2.27062	8.51999	1	2.09474	334.596	334.779	47.9599	1	11.5239	13.1952
Cenpf	2.90593	8.51999	1	3.18948	184.215	214.78	49.6173	14.2614	3.87016	1.87109
Cenph	3.54124	1	5.02368	8.66318	69.952	76.6297	13.1543	6.5256	3.87016	2.74217
Cenpi	2.27062	2.25333	1	3.18948	69.2953	111.924	5.41975	10.9461	2.91344	15.8085
Cenpk	2.27062	3.50666	15.0829	17.4211	110.01	108.898	21.4414	26.4178	1.95672	10.5819
Cenpm	5.44716	2.25333	3.68245	4.28422	86.3691	96.7976	14.8117	6.5256	1.95672	3.61326
Cenpn	2.27062	33.5866	15.0829	25.0843	112.637	130.075	18.1265	13.1563	9.61049	7.96869
Cenpw	14.9768	22.3067	31.8482	42.6001	101.473	127.05	21.9938	15.3666	12.4807	10.5819
Cep55	12.4356	2.25333	1.67061	1	242.004	192.595	17.0216	20.8922	7.69705	1.87109
Chaf1a	2.90593	3.50666	2.34123	5.37896	160.575	168.394	52.9321	20.8922	12.4807	5.35543
Chit1	1	1	1	1	27.9241	50.4114	2.10494	1	1	1
Cit	2.90593	8.51999	1.67061	19.6106	131.68	222.847	42.4352	17.5768	5.78361	12.3241
Ckap2	1.63531	1	14.4123	6.4737	228.87	245.032	15.3642	18.6819	7.69705	3.61326
Ckap2l	5.44716	2.25333	5.69429	4.28422	195.379	280.326	39.1204	15.3666	1	15.8085
Cks1b	22.6005	27.32	18.4359	29.4632	378.594	454.778	37.463	36.3639	14.3941	19.2928
Cks2	6.08247	16.04	11.7298	5.37896	84.3991	112.932	20.3364	10.9461	3.87016	3.61326
Clspn	2.27062	6.01333	9.04736	5.37896	131.68	181.503	35.2531	6.5256	2.91344	1.87109
Cma1	1	1	1	1	32.5209	50.4114	10.392	1	1	1
Cmklr1	1	1	1	1	17.4171	21.1679	1.55247	1	1	1
Cpxm1	1.63531	1	1	1	12.1637	9.06717	1	1	1	1
Crip2	6.71778	3.50666	15.0829	5.37896	94.2494	73.6045	40.2253	6.5256	19.1777	13.1952
Crmp1	35.3067	31.08	7.03552	3.18948	108.04	155.285	23.0988	7.63072	41.1823	26.2615
Crybb1	2.27062	1	1	1	19.3872	20.1595	1	4.31536	1	1
Csrp1	53.0953	83.7199	42.578	62.3054	314.896	383.182	55.6944	100.461	111.023	87.2375
Ctla2a	6.08247	12.28	30.507	31.6527	1812.14	2007.71	261.765	178.924	1	11.453
Ctnnbip1	2.90593	1	11.7298	2.09474	52.8782	68.5626	4.86728	9.84096	1	2.74217
Ctsd	1072.13	1043.77	1550.12	1277.47	8075.61	8538.08	2162.81	2323.96	686.969	826.79
Ctse	241.147	215.32	128.417	135.653	992.595	845.028	96.0247	91.6199	125.374	99.4327
Cx3cr1	1	1	2.34123	1	3677.78	2467.54	41.8827	18.6819	1	1
Cyp17a1	1	1	1	1	20.7006	24.1931	1	3.21024	1	1
Dapk2	1	1	3.68245	1	511.245	596.962	58.4568	55.1509	1	1
Ddx28	60.719	67.4266	60.014	59.0212	404.205	255.116	82.7654	75.0431	91.8885	54.1363
Depdc1a	1.63531	1	1	4.28422	54.8482	57.4702	7.07716	5.42048	1	9.71086
Dhfr	27.683	43.6133	23.1302	26.179	137.591	211.755	59.0092	19.787	38.3121	31.488
Dkkl1	9.89432	7.26666	1	1	37.7744	52.4282	7.07716	1	1	4.48435
Dlgap5	35.3067	71.1866	35.2013	38.2212	236.093	291.418	38.0154	30.8383	34.4852	12.3241
Dna2	2.27062	4.76	3.68245	10.8527	153.351	143.184	17.5741	13.1563	41.1823	33.2302
Dnajc15	163.004	178.973	813.783	853.803	1751.72	1826.2	291.599	349.113	133.028	155.182
Dock5	16.8827	16.04	41.9074	30.558	534.885	474.946	100.444	45.2048	12.4807	10.5819
Dtl	3.54124	1	22.4596	3.18948	228.213	377.132	62.8765	73.9379	7.69705	17.5506
Dusp14	1	1	1	1	41.7145	40.3275	1	1	1	1
E230016K23Rik	1	1	1	2.09474	12.8203	9.06717	1	1	1	1
E2f2	115.991	66.1733	77.4499	39.3159	535.542	494.106	49.0648	96.0404	162.686	167.377
E2f7	2.27062	2.25333	2.34123	3.18948	58.7883	53.4366	13.7068	1	1	1
E2f8	1	1	1	1	121.83	107.89	10.9444	9.84096	1	1
Ect2	30.2242	42.36	23.8009	43.6949	219.676	238.982	98.2345	20.8922	24.918	27.1326
Efhd2	76.6018	128.84	94.2152	125.8	963.701	1026.54	383.861	406.579	108.153	105.53
Eme1	6.08247	2.25333	10.3886	14.1369	47.6247	112.932	26.966	1	1.95672	5.35543
Emilin2	1	1	1	1	8.88023	26.2099	3.76234	2.10512	1	1
Emp1	1	1	1	1	144.814	188.562	10.9444	6.5256	1.95672	15.8085
Ercc6l	14.3415	9.77333	2.34123	18.5158	109.353	101.84	43.5401	38.5741	20.1344	16.6796
Errfi1	33.4008	41.1066	20.4478	37.1264	474.47	486.039	144.642	135.825	34.4852	44.5543
Esco2	1.63531	2.25333	1	1	138.247	144.192	26.966	27.5229	1	17.5506
Esm1	1	1	1	2.09474	421.936	401.333	1	1	1	6.22652
F2r	150.298	160.173	324.236	494.728	1538.96	1633.59	430.821	450.784	173.21	236.193
F2rl2	11.1649	28.5733	13.7417	20.7053	223.616	194.612	29.7284	15.3666	9.61049	2.74217
F2rl3	61.9897	48.6266	64.7083	62.3054	203.259	258.141	19.2315	41.8895	45.9659	36.7145
Fbxl2	2.27062	11.0267	6.36491	5.37896	141.531	116.966	33.5957	14.2614	14.3941	1.87109
Fcgr2b	1.63531	1	1	1	116.577	157.301	13.7068	13.1563	1.95672	1.87109
Fcgrt	27.683	44.8666	158.594	147.695	481.037	491.081	43.5401	62.8867	12.4807	7.96869
Fhl2	1	7.26666	3.01184	9.75792	375.968	484.022	56.2469	66.2021	2.91344	9.71086
Fignl1	2.27062	9.77333	17.0947	36.0317	298.479	404.359	64.5339	37.469	10.5672	7.0976
Fkbp10	1	2.25333	1	1	78.4889	58.4786	1	1	1.95672	1
Foxm1	2.27062	1	6.36491	2.09474	110.01	143.184	28.071	6.5256	1.95672	3.61326
Galnt3	1	4.76	3.01184	3.18948	62.7285	73.6045	21.4414	15.3666	2.91344	1
Gas2l1	1	2.25333	1	2.09474	18.0738	24.1931	1.55247	1	1	1
Gas2l3	7.35309	1	2.34123	7.56844	49.5947	66.5458	21.9938	5.42048	1	1.87109
Gins1	4.81185	8.51999	7.03552	11.9474	52.2215	82.6801	25.8611	25.3126	5.78361	11.453
Gins2	1	13.5333	15.7535	1	81.7723	96.7976	15.9167	8.73584	8.65377	10.5819
Glrx	99.4729	78.7066	96.2271	77.6318	463.963	480.997	96.5771	69.5175	34.4852	46.2965
Gm14005	1	9.77333	1.67061	3.18948	103.443	86.7137	11.4969	5.42048	1.95672	3.61326
Gm8817	5.44716	4.76	5.69429	10.8527	48.9381	45.3694	1.55247	1	4.82689	5.35543
Gmnn	22.6005	52.3866	51.296	45.8843	274.181	366.039	55.142	67.3072	37.3554	43.6832
Gna15	2.27062	1	53.3078	56.8317	735.831	674.609	73.9259	66.2021	38.3121	35.8435
Gng2	91.2139	59.9066	70.7438	92.9582	499.424	422.51	122.543	92.725	89.9751	88.1086
Gnptab	72.7899	110.04	52.6372	42.6001	676.073	759.314	165.083	163.453	118.677	108.144
Gpx8	1	1	1	1	102.13	94.7809	2.10494	3.21024	1	1
Gsap	126.156	77.4533	80.803	60.116	1103.58	1174.77	405.96	362.374	191.388	249.26
Gtse1	11.1649	4.76	20.4478	17.4211	83.7424	97.806	23.0988	13.1563	23.0046	4.48435
Gzma	2.27062	1	1.67061	1	19764	23237.5	223.093	59.5714	1.95672	1
Gzmb	1	1	3.01184	7.56844	9448.74	9327.66	29.7284	7.63072	23.9613	1
Gzmk	1	1	1	1	2789.29	2731.74	1	7.63072	1	1
Gzmm	9.25902	2.25333	7.03552	6.4737	125.77	173.436	55.142	48.5202	3.87016	5.35543
H2-Q10	2.90593	8.51999	8.37675	19.6106	541.452	432.594	6.52469	6.5256	18.221	10.5819
Havcr2	2.27062	1	1	1	453.456	328.729	5.97222	3.21024	1	1
Hells	48.0129	58.6533	68.0613	95.1476	287.972	409.4	137.46	76.1482	11.5239	82.8821
Hip1	1	12.28	3.01184	5.37896	455.426	473.938	77.7932	83.884	14.3941	7.0976
Hist1h1b	1	2.25333	1	1	39.7445	46.3778	3.20988	1	1	1
Hist1h1e	13.7062	14.7867	17.0947	28.3685	102.786	90.7473	20.3364	29.7331	15.3508	6.22652
Hist1h2ab	1	1	1	1	22.6706	16.1259	2.10494	1	1	2.74217
Hist1h2ae	1	1	1.67061	1	27.2674	11.084	4.31481	1	2.91344	1.87109
Hist1h2bm	1	1	1	1	10.1936	5.03359	1.55247	1	1	1
Hist1h4i	25.777	8.51999	7.03552	13.0421	105.413	98.8144	22.5463	29.7331	44.0525	11.453
Hk2	1	1	3.01184	6.4737	97.5328	76.6297	12.0494	21.9973	3.87016	1.87109
Hmgb2	93.7551	64.92	62.0258	73.2528	1142.32	1176.79	177.238	153.507	79.4512	97.6906
Hmmr	1	7.26666	1	1	264.988	226.881	19.7839	4.31536	3.87016	6.22652
Ifitm10	14.3415	24.8133	98.9095	61.2107	533.572	547.551	142.432	176.714	4.82689	8.83978
Ifng	1	1	1	1	93.5927	118.982	18.1265	12.0512	1	1
Il18r1	133.144	204.04	92.2034	192.58	777.202	805.7	242.429	293.857	88.0616	81.1399
Il18rap	1	12.28	33.1894	52.4528	4557.09	4808.03	542.972	523.722	13.4374	31.488
Il1rl1	3.54124	1	1	1	40.4011	29.2351	3.76234	1	1.95672	7.96869
Insl6	36.5773	56.1466	20.4478	41.5054	314.239	313.603	35.2531	24.2075	15.3508	30.6169
Itga1	2.90593	1	1	3.18948	266.958	246.04	50.1697	28.628	1.95672	7.0976
Itgam	25.1417	17.2933	3.01184	15.2316	775.232	670.575	22.5463	13.1563	3.87016	10.5819
Itgax	1.63531	2.25333	1	8.66318	2694.07	2523	68.9537	96.0404	1	1.87109
Itgb1	73.4252	163.933	152.559	201.337	4027.14	4452.06	720.867	754.692	334.896	400.829
Kcnk5	1	1	1	1	268.271	250.074	23.0988	4.31536	21.0911	23.6482
Kif11	8.62371	1	2.34123	5.37896	446.89	390.241	64.5339	42.9946	2.91344	25.3904
Kif14	2.27062	4.76	3.01184	1	25.2974	96.7976	17.5741	3.21024	6.74033	1
Kif15	16.2474	27.32	17.0947	16.3264	183.559	166.377	30.8333	33.0485	14.3941	44.5543
Kif18a	13.0709	23.56	18.4359	22.8948	108.04	95.7893	42.4352	31.9434	4.82689	13.1952
Kif18b	2.27062	1	1	3.18948	140.874	105.873	22.5463	7.63072	3.87016	5.35543
Kif20a	17.518	11.0267	3.68245	6.4737	322.119	296.46	49.0648	10.9461	15.3508	33.2302
Kif22	47.3775	31.08	60.014	48.0738	377.281	422.51	136.907	110.407	45.0092	83.7532
Kif2c	5.44716	1	1.67061	1	145.471	172.427	15.3642	1	1.95672	5.35543
Klrg1	2.90593	1	1	2.09474	3793.36	3514.25	8.1821	2.10512	1	2.74217
Knstrn	30.8595	18.5467	44.5899	43.6949	354.297	485.03	52.9321	54.0458	45.0092	48.9097
Kremen2	7.9884	11.0267	14.4123	15.2316	62.0718	44.361	17.0216	3.21024	14.3941	6.22652
Lair1	71.5193	56.1466	55.3197	28.3685	457.397	475.955	42.9876	37.469	8.65377	1
Lamc1	2.27062	2.25333	1.67061	6.4737	188.812	210.746	8.73457	5.42048	24.918	30.6169
Lancl3	1	1	3.68245	1	60.1017	77.6381	3.20988	1	1	1
Lgals1	206.205	146.387	282.658	240.748	8275.9	8615.73	906.497	566.822	310.978	244.904
Lgals3	1	1	1	1	1391.86	1371.41	93.8148	126.984	1.95672	1
Lig1	34.0361	41.1066	39.225	61.2107	432.442	562.677	139.67	73.9379	46.9226	103.788
Lmnb1	60.719	76.1999	54.6491	48.0738	571.003	575.786	138.565	93.8301	85.1915	94.2062
Lrrk1	1.63531	2.25333	2.34123	5.37896	702.997	589.903	80.0031	89.4096	1	12.3241
Mad2l1	102.649	108.787	78.1205	90.7687	459.367	597.971	120.333	129.194	102.412	76.7845
Mapre2	94.3904	102.52	160.606	149.885	955.164	816.793	303.201	310.434	151.205	164.764
Mcm10	2.90593	8.51999	1	3.18948	110.01	166.377	28.071	28.628	2.91344	1.87109
Mcm5	175.71	132.6	263.88	313.001	1303.21	1338.13	402.092	278.385	226.786	262.326
Med12l	6.71778	4.76	9.71797	21.8001	153.351	139.15	24.7562	10.9461	14.3941	7.96869
Melk	2.90593	2.25333	1	6.4737	114.607	151.251	28.071	4.31536	25.8748	28.0037
Mis18bp1	4.17654	7.26666	3.68245	2.09474	144.157	153.268	63.429	28.628	13.4374	9.71086
Mki67	15.6121	1	22.4596	1	890.152	834.944	131.383	55.1509	5.78361	20.1639
Mmp16	4.81185	2.25333	1	2.09474	44.9979	41.3359	4.86728	1	1	7.96869
Ms4a6d	19.424	58.6533	35.8719	38.2212	205.229	246.04	30.2809	48.5202	38.3121	22.7772
Mt1	1	3.50666	1	1	71.9221	62.5122	1.55247	2.10512	1	1
Mxd3	1	3.50666	1	1	155.978	184.528	25.3086	13.1563	1	1
Mybl2	13.7062	11.0267	14.4123	3.18948	55.5049	72.5961	21.9938	7.63072	14.3941	13.1952
Naip2	2.90593	18.5467	8.37675	21.8001	71.2654	81.6717	25.8611	7.63072	17.2643	21.9061
Ncald	1	1	1	8.66318	597.271	633.264	91.0524	97.1455	10.5672	8.83978
Ncapg	4.81185	4.76	7.70613	4.28422	306.359	341.838	47.4074	45.2048	5.78361	8.83978
Ncapg2	2.90593	8.51999	30.507	15.2316	333.283	357.972	58.4568	57.3611	8.65377	23.6482
Ncaph	21.9652	18.5467	16.4241	23.9895	278.121	398.308	72.821	38.5741	10.5672	24.5193
Nek2	1	2.25333	1	2.09474	213.766	192.595	23.6512	6.5256	6.74033	1
Nhsl2	1	8.51999	5.02368	5.37896	242.004	188.562	25.8611	19.787	1	11.453
Nmral1	22.6005	7.26666	23.1302	5.37896	86.3691	109.907	23.0988	18.6819	2.91344	22.7772
Notch3	4.17654	1	1	1	28.5808	23.1847	3.76234	2.10512	1.95672	1.87109
Nrarp	1	4.76	1	2.09474	19.3872	36.2939	3.76234	2.10512	4.82689	1
Nuf2	7.35309	1	1	8.66318	223.616	232.931	38.0154	17.5768	2.91344	11.453
Nusap1	4.17654	3.50666	5.02368	14.1369	415.369	454.778	125.306	63.9919	6.74033	7.0976
Oas1a	32.7654	36.0933	32.5188	46.9791	257.764	275.284	82.2129	122.563	34.4852	58.4917
Oip5	4.17654	2.25333	7.03552	4.28422	48.9381	48.3946	19.7839	13.1563	4.82689	3.61326
Osbpl3	1	7.26666	2.34123	2.09474	1583.61	1259.48	169.503	134.72	85.1915	98.5617
P2ry12	1	1	1	1	137.591	154.276	24.2037	10.9461	1	4.48435
Pald1	1	1	2.34123	9.75792	85.0558	80.6633	1	6.5256	1	1
Palm	4.81185	3.50666	8.37675	1	113.95	120.999	22.5463	45.2048	10.5672	2.74217
Paqr4	14.9768	7.26666	9.04736	20.7053	119.86	98.8144	31.9383	8.73584	12.4807	12.3241
Parpbp	1	1	11.0592	2.09474	114.607	147.217	17.0216	16.4717	1	7.0976
Pcdhgc3	1	1	1	1	10.8503	11.084	1	1	1	1.87109
Perp	1	1	1	1	43.0279	55.4534	12.0494	9.84096	2.91344	1
Phf11a	16.2474	27.32	5.02368	18.5158	139.561	149.234	19.7839	14.2614	50.7495	57.6206
Pif1	1	6.01333	1	1	113.293	72.5961	27.5185	2.10512	1	1.87109
Pik3ap1	1	3.50666	2.34123	5.37896	649.805	731.079	71.716	50.7304	1	1
Plek	7.35309	1	2.34123	11.9474	4510.46	4219.12	271.71	131.404	1	1
Plk1	4.81185	13.5333	1	9.75792	266.301	203.688	55.142	12.0512	10.5672	4.48435
Pls1	1	1	1.67061	2.09474	30.5509	17.1343	2.10494	1	1	7.0976
Pmaip1	6.08247	8.51999	50.6254	30.558	391.728	375.115	44.645	39.6792	18.221	45.4254
Poc1a	13.7062	24.8133	15.7535	26.179	115.263	119.991	10.9444	26.4178	5.78361	19.2928
Pole	21.3299	16.04	38.5543	38.2212	172.395	196.629	57.3518	13.1563	19.1777	21.9061
Popdc2	4.17654	2.25333	4.35307	1	135.621	152.259	2.10494	3.21024	1	1
Prc1	25.1417	14.7867	20.4478	34.9369	338.536	281.334	45.75	30.8383	21.0911	18.4217
Prdm1	25.1417	52.3866	7.70613	4.28422	322.119	284.359	23.0988	17.5768	27.7882	42.8121
Prf1	192.228	211.56	406.05	443.275	3000.08	2780.14	401.54	288.331	33.5285	68.0736
Prr11	1	2.25333	1	1	50.2514	55.4534	4.86728	4.31536	1	1
Prr13	126.156	107.533	166.641	165.211	1279.57	1074.94	444.633	383.372	261.228	231.838
Prr5	1	1	1	1	16.1038	31.2519	1	1	1	1
Ptgr1	6.71778	6.01333	1	1	48.9381	56.4618	5.97222	9.84096	1.95672	4.48435
Ptprk	2.90593	6.01333	11.7298	16.3264	48.2814	47.3862	14.2593	3.21024	2.91344	5.35543
Rab39b	1	1	1	1	26.6107	9.06717	3.20988	1	1	2.74217
Rad51	6.71778	6.01333	20.4478	14.1369	206.543	249.065	35.2531	34.1536	2.91344	14.0663
Rad54l	11.8003	14.7867	29.1658	15.2316	144.157	155.285	35.2531	30.8383	9.61049	25.3904
Rap1gap2	2.90593	2.25333	33.86	11.9474	704.31	617.13	71.716	44.0997	37.3554	9.71086
Rap2a	12.4356	3.50666	17.0947	5.37896	98.1895	103.856	18.1265	18.6819	10.5672	9.71086
Rbm47	8.62371	2.25333	9.71797	8.66318	207.856	243.015	18.679	16.4717	1.95672	11.453
Rhpn1	1	1	1	1	20.0439	18.1427	1	1	1	1
Rora	50.5541	79.9599	51.9666	77.6318	1141.01	994.27	286.074	220.919	149.292	89.8508
Rpa2	239.241	216.573	255.833	237.464	1147.57	1308.89	209.833	166.768	215.306	196.994
Rrm2	31.4948	19.8	5.69429	14.1369	1387.92	1418.81	266.738	213.183	20.1344	34.1013
Ryk	1	1	1	1	16.7605	8.05877	1	2.10512	1	1.87109
S100a10	509.247	399.56	856.702	698.349	5431.79	5793.23	1187.7	1071.86	835.261	791.946
S100a11	16.8827	23.56	49.2842	69.9686	276.808	303.519	88.2901	104.881	9.61049	10.5819
S100a13	103.285	56.1466	119.028	72.1581	473.157	437.636	110.941	94.9352	105.283	79.3978
S100a4	1.63531	1	1	1	1499.56	1463.17	70.0586	40.7843	1	1
S100a6	1	1	3.01184	2.09474	2631.03	2775.1	289.389	249.652	17.2643	25.3904
S1pr5	1.63531	1	1	1	1927.72	1523.68	72.821	94.9352	1	1
Sap30	9.25902	1	12.4004	4.28422	67.9819	61.5038	15.9167	9.84096	23.9613	5.35543
Sapcd2	1	1	1	1	88.9959	77.6381	10.392	1	2.91344	1
Serp2	1.63531	2.25333	19.1066	7.56844	64.0418	43.3526	13.7068	7.63072	8.65377	7.96869
Serpinb1b	1	1	1	1	42.3712	63.5206	1.55247	1	1	1
Serpinb6b	49.9188	44.8666	98.9095	102.811	2558.79	2606.7	552.364	565.717	142.595	97.6906
Serpinb9	60.0837	107.533	153.9	110.474	1506.78	1439.98	283.312	314.854	110.066	162.151
Serpinb9b	1	1	1	2.09474	86.3691	48.3946	4.31481	4.31536	4.82689	5.35543
Shcbp1	1	1	1	3.18948	235.437	280.326	29.1759	20.8922	5.78361	2.74217
Ska1	1	1	1	3.18948	111.98	100.831	11.4969	15.3666	1.95672	1
Ska3	5.44716	1	9.71797	1	98.8462	108.898	28.071	15.3666	2.91344	13.1952
Slc43a3	6.08247	3.50666	7.03552	11.9474	180.932	144.192	36.9105	46.3099	19.1777	11.453
Smim24	11.8003	14.7867	35.8719	30.558	146.784	128.058	41.3302	48.5202	14.3941	13.1952
Smpdl3b	1	13.5333	3.01184	1	410.772	419.484	8.1821	1	1	1
Smyd1	1	1	3.68245	10.8527	81.7723	37.3023	11.4969	1	3.87016	2.74217
Snx10	41.6598	54.8933	80.1324	89.6739	1561.29	1603.34	232.484	152.401	132.071	133.405
Sord	13.7062	8.51999	17.0947	13.0421	63.3851	101.84	21.9938	25.3126	14.3941	16.6796
Spag5	1	2.25333	1	2.09474	203.259	211.755	33.0432	24.2075	1.95672	7.96869
Spc24	2.90593	7.26666	2.34123	11.9474	230.84	239.99	43.5401	55.1509	7.69705	7.96869
Spc25	5.44716	4.76	8.37675	17.4211	210.483	222.847	38.5679	41.8895	13.4374	16.6796
Srcin1	1	1	1	1	20.0439	23.1847	1	1	1	1.87109
Stard10	5.44716	3.50666	1	9.75792	58.7883	98.8144	17.5741	16.4717	9.61049	4.48435
Stmn1	34.6714	23.56	9.71797	5.37896	218.363	338.813	45.1975	45.2048	16.3075	7.96869
Stx11	9.25902	4.76	3.01184	19.6106	493.514	557.635	49.6173	39.6792	54.5764	61.105
Syngr3	1	3.50666	1	1	41.7145	18.1427	1	2.10512	1	1
Tacc3	20.0593	18.5467	28.4951	27.2738	398.952	400.325	81.6605	58.4663	17.2643	54.1363
Tbc1d2	2.90593	1	1	1	101.473	92.7641	4.86728	4.31536	5.78361	6.22652
Tbkbp1	1	1	1	1	95.5627	125.033	13.1543	16.4717	1	1
Tcf19	63.2603	79.9599	53.3078	38.2212	400.265	561.668	112.046	100.461	31.6151	38.4567
Themis2	1	2.25333	36.5425	14.1369	228.87	212.763	33.0432	41.8895	1	6.22652
Ticrr	15.6121	1	9.04736	9.75792	79.8023	94.7809	21.9938	13.1563	3.87016	1
Tigd3	1	1	1	1	16.7605	8.05877	1	3.21024	1	1
Tigit	1.63531	2.25333	4.35307	3.18948	509.275	396.291	23.6512	20.8922	3.87016	10.5819
Tk1	16.2474	29.8266	29.8364	23.9895	194.722	201.671	49.6173	46.3099	60.3167	51.523
Tmem151a	1	1	1	1	48.9381	30.2435	1	1	1	1
Tmem163	1	1	1	1	68.6386	89.7389	1	3.21024	1	1
Tmprss13	4.17654	8.51999	1	1	225.586	220.83	1	1	3.87016	12.3241
Tnfrsf13c	1	1	3.68245	4.28422	72.5787	83.6885	4.86728	5.42048	2.91344	1
Tnfrsf8	1	1	1	1	21.3573	7.05038	1	1	1	1
Top2a	13.7062	28.5733	41.9074	39.3159	1350.49	1512.59	309.83	219.814	33.5285	55.8784
Tppp3	1	1	1	1	75.8622	69.5709	13.7068	7.63072	1	1
Tpx2	1	1	1	2.09474	430.472	478.98	61.7716	34.1536	11.5239	12.3241
Trip13	1.63531	6.01333	1.67061	10.8527	81.7723	98.8144	9.8395	5.42048	2.91344	8.83978
Troap	1	1	1	1	47.6247	52.4282	4.31481	1	1	1
Tspan2	1.63531	2.25333	1.67061	2.09474	174.365	153.268	10.9444	21.9973	10.5672	4.48435
Tstd3	32.1301	41.1066	55.9903	46.9791	235.437	205.704	41.3302	33.0485	56.4898	23.6482
Ttc39c	1	2.25333	1	2.09474	208.513	197.637	13.1543	17.5768	2.91344	2.74217
Ttk	1	6.01333	4.35307	1	63.3851	93.7725	9.8395	12.0512	1	16.6796
Txn1	180.792	166.44	241.75	228.706	1005.73	1107.21	282.207	299.383	206.695	179.573
Txndc5	176.981	171.453	319.541	258.264	1660.44	1790.9	249.611	334.746	241.137	240.549
Tyms	72.1546	41.1066	72.085	41.5054	389.758	435.619	129.173	83.884	50.7495	94.2062
Ube2c	1	1	1	1	433.756	490.072	62.8765	6.5256	1	1.87109
Uhrf1	6.71778	6.01333	24.4715	59.0212	344.447	434.61	147.404	114.827	23.0046	48.0387
Vim	1464.12	1682.97	1491.77	1646.39	7536.47	8910.18	1531.89	1484.07	2108.66	2265.82
Vsig10l	6.08247	2.25333	5.02368	3.18948	110.01	93.7725	18.679	15.3666	6.74033	6.22652
Wdr31	1	1	1	3.18948	71.2654	68.5626	2.65741	5.42048	1	1.87109
Wdr95	1	1	10.3886	2.09474	442.949	503.181	13.1543	17.5768	1	14.0663
Wfikkn2	23.2358	11.0267	19.7772	2.09474	146.784	113.94	28.071	31.9434	13.4374	1
Zbtb32	8.62371	3.50666	3.01184	2.09474	465.277	310.578	1.55247	1	14.3941	8.83978
Zeb2	3.54124	2.25333	1	3.18948	1078.62	1030.57	54.037	73.9379	1.95672	14.9374
Zfand4	3.54124	6.01333	6.36491	2.09474	74.5488	102.848	31.3858	20.8922	22.0479	10.5819
Zwilch	5.44716	38.6	19.1066	18.5158	77.8322	156.293	18.1265	16.4717	5.78361	27.1326

## Sheet: 392_Tgd_LEGs
Gene_Symbol	T.4.Nve.Sp#1	T.4.Nve.Sp#2	T.8.Nve.Sp#1	T.8.Nve.Sp#2	T8.TE.LCMV.d7.Sp#1	T8.TE.LCMV.d7.Sp#2	Tgd.Sp#3	Tgd.Sp#4	Treg.4.25hi.Sp#1	Treg.4.25hi.Sp#2
1190002N15Rik	15.6121	3.50666	36.5425	19.6106	23.3273	57.4702	96.5771	88.3045	11.5239	19.2928
1810011H11Rik	2.27062	1	1	1	1	1	23.0988	31.9434	11.5239	22.7772
2610307P16Rik	2.90593	1	3.68245	1	1	1	36.358	47.4151	24.918	13.1952
2900026A02Rik	1.63531	6.01333	8.37675	11.9474	1	1	90.5	46.3099	33.5285	18.4217
5430427O19Rik	1	6.01333	10.3886	2.09474	165.828	219.822	100.444	243.021	2.91344	1.87109
5830411N06Rik	1	1	27.8245	8.66318	10.8503	12.0924	1231.35	1482.97	1	6.22652
6330403K07Rik	2.27062	1	3.01184	5.37896	84.3991	82.6801	41.8827	31.9434	22.0479	11.453
6430548M08Rik	1	1	7.70613	4.28422	2.97006	1	39.1204	17.5768	1	5.35543
6530402F18Rik	7.9884	4.76	4.35307	7.56844	94.2494	139.15	47.4074	27.5229	19.1777	46.2965
Abcb10	7.9884	14.7867	16.4241	7.56844	57.475	52.4282	39.1204	68.4123	3.87016	16.6796
Abi3bp	1.63531	11.0267	6.36491	3.18948	4.28343	1	52.3796	37.469	3.87016	1.87109
Acot7	13.0709	2.25333	35.2013	32.7475	542.109	561.668	415.904	382.267	67.9705	128.179
Adam8	4.81185	6.01333	11.0592	4.28422	161.231	96.7976	119.781	50.7304	18.221	5.35543
Adamdec1	1	1	1	1	1	1	13.7068	41.8895	1	1
Adap2	1	1	1	2.09474	1	2.0084	19.2315	40.7843	1	1.87109
Adora2a	36.5773	17.2933	21.1184	19.6106	281.405	248.057	303.201	160.137	85.1915	78.5267
Ahr	9.25902	4.76	2.34123	13.0421	6.91017	3.01679	91.6049	133.614	21.0911	27.1326
Aif1	1	1	1.67061	5.37896	1.65669	1	29.7284	44.0997	1	1
Angpt1	1	1	5.69429	1	1	1	13.7068	35.2587	1.95672	1.87109
Anxa1	1	7.26666	1	1	850.751	829.902	30.2809	40.7843	1	1
Anxa2	34.6714	2.25333	82.1442	61.2107	5150.07	5662.14	1595.98	1446.5	174.167	107.273
Aoah	1	1	1	1	1	1	54.5895	39.6792	1	1
Apobr	29.5889	22.3067	13.071	13.0421	49.5947	47.3862	93.2623	121.458	14.3941	7.0976
Apoe	47.3775	26.0666	39.8956	26.179	12.1637	5.03359	445.738	352.428	66.0571	53.2652
Arap3	11.1649	3.50666	1.67061	1	13.477	10.0756	87.7376	83.884	10.5672	5.35543
Arhgap19	16.2474	28.5733	20.4478	5.37896	165.171	95.7893	94.9197	36.3639	6.74033	4.48435
Arhgap21	4.81185	1	3.68245	5.37896	6.25349	7.05038	59.0092	51.8355	11.5239	17.5506
Arl4d	1	1	6.36491	1	163.858	159.318	117.018	138.035	1.95672	6.22652
Arpp21	9.89432	11.0267	9.71797	2.09474	2.31337	4.02519	51.2747	89.4096	14.3941	6.22652
Asb2	1	2.25333	3.01184	1	6.25349	7.05038	130.83	145.771	1.95672	1
Atp2b4	2.27062	12.28	13.071	6.4737	192.752	173.436	74.4784	75.0431	4.82689	13.1952
Aurkb	1.63531	3.50666	1	3.18948	310.956	279.317	42.9876	24.2075	1	1
Axl	16.2474	8.51999	29.1658	17.4211	36.461	25.2015	207.071	143.561	34.4852	11.453
Bag2	7.9884	16.04	23.1302	18.5158	31.2075	44.361	77.2407	49.6253	6.74033	12.3241
Baiap3	2.27062	2.25333	180.724	223.232	1537.64	1232.25	538	479.517	2.91344	2.74217
BC035044	4.17654	3.50666	7.03552	6.4737	36.461	51.4198	176.133	227.55	12.4807	7.96869
BC064078	1	3.50666	3.01184	6.4737	44.9979	39.3191	39.6728	58.4663	26.8315	15.8085
Bend4	11.1649	33.5866	317.529	390.727	81.1157	80.6633	96.0247	111.512	10.5672	7.0976
Bhlhe40	1	1	1	2.09474	702.34	638.306	43.5401	39.6792	34.4852	27.1326
Birc5	4.81185	1	4.35307	14.1369	604.494	644.357	66.7438	34.1536	14.3941	6.22652
Blk	1	1	1	1	5.5968	1	148.509	111.512	1	1
Bmp7	4.17654	9.77333	5.69429	2.09474	1	2.0084	40.2253	36.3639	37.3554	47.1676
Bsn	2.90593	9.77333	5.02368	13.0421	6.91017	4.02519	59.5617	71.7277	8.65377	7.0976
Bub1b	23.2358	1	12.4004	16.3264	333.283	389.233	97.1296	41.8895	43.0957	16.6796
C030034L19Rik	1	1	1	1	2.31337	1	68.9537	97.1455	1	1
C1qa	1	1	1	1	1	2.0084	116.466	113.722	1	1
C1qb	1	1	6.36491	2.09474	1	1	195.469	213.183	1	7.0976
C1qc	2.27062	1	1	1	1	1	93.2623	167.873	1	1.87109
C6	1.63531	2.25333	1	3.18948	1	4.02519	42.9876	35.2587	2.91344	2.74217
Casp1	4.17654	1	1.67061	4.28422	425.219	355.955	189.944	209.868	20.1344	64.5893
Casp4	7.9884	16.04	5.69429	5.37896	180.275	149.234	68.9537	55.1509	25.8748	49.7808
Ccdc102a	8.62371	19.8	117.016	173.969	87.0258	55.4534	109.284	130.299	24.918	24.5193
Ccl4	1	1	1	2.09474	328.686	346.88	24.2037	29.7331	1	1
Ccl5	1	6.01333	15.7535	3.18948	24497.3	25443.8	2552.3	2565.98	7.69705	4.48435
Ccl6	1	1	1	1	87.0258	46.3778	35.2531	25.3126	1	1.87109
Ccna2	7.35309	1	4.35307	2.09474	813.977	1139.48	119.781	118.143	7.69705	22.7772
Ccr2	1	24.8133	4.35307	4.28422	3279.17	2665.18	454.025	328.116	3.87016	10.5819
Ccr3	1.63531	1	1.67061	3.18948	8.88023	5.03359	115.361	110.407	1	1
Ccr4	1	2.25333	6.36491	1	1	1	62.3241	78.3584	26.8315	27.1326
Ccr5	1	1	6.36491	14.1369	1373.47	1395.61	117.571	88.3045	4.82689	1
Ccr9	45.4716	87.4799	1573.59	1471.24	24.6407	19.1511	1964.47	2409.06	180.864	190.897
Ccrl2	1	9.77333	3.01184	8.66318	23.3273	9.06717	42.9876	45.2048	38.3121	21.035
Cd160	7.35309	16.04	140.488	112.663	361.52	551.584	1119.2	1318.3	65.1003	59.3628
Cd163	1.63531	4.76	4.35307	1	1	1	67.2963	26.4178	1	1.87109
Cd163l1	16.2474	1	16.4241	1	5.5968	30.2435	1320.3	543.614	2.91344	1.87109
Cd200r2	1	1	1	1	1.65669	1	23.6512	14.2614	1	1
Cd22	1	1	1	1	7.56686	7.05038	52.3796	77.2533	1	1.87109
Cd244	9.89432	1	3.01184	3.18948	21.3573	25.2015	351.818	247.442	4.82689	6.22652
Cd24a	1	14.7867	1	1	10.1936	12.0924	66.7438	79.4635	29.7016	14.9374
Cd300a	1.63531	1	1	1	1	1	55.6944	33.0485	1	1
Cd300e	1.63531	1	1	1	1	1	45.75	46.3099	1	1
Cd38	2.27062	1	10.3886	29.4632	176.335	209.738	99.3395	165.663	125.374	42.8121
Cd5l	1	1	1	1	1	1	102.654	63.9919	1.95672	1.87109
Cd68	6.08247	14.7867	14.4123	9.75792	174.365	205.704	83.8703	75.0431	16.3075	9.71086
Cd7	178.886	117.56	607.234	389.633	180.932	124.024	2374.96	2295.23	198.085	181.315
Cd74	15.6121	6.01333	11.0592	6.4737	1	1	138.565	220.919	29.7016	60.2339
Cd79b	9.25902	14.7867	173.348	120.327	60.1017	46.3778	263.975	233.075	44.0525	50.6519
Cd8a	1	6.01333	3809.41	4307.71	3405.92	3970.05	52.9321	48.5202	1	1
Cd93	1	1	9.04736	3.18948	1	1	23.6512	40.7843	5.78361	1
Cdk1	2.27062	1	7.70613	2.09474	308.986	399.317	83.3179	31.9434	1	13.1952
Cercam	4.17654	6.01333	33.1894	31.6527	211.139	154.276	52.3796	63.9919	1.95672	1
Cfp	63.8956	36.0933	29.8364	34.9369	19.3872	25.2015	212.596	167.873	36.3987	27.1326
Chaf1a	2.90593	3.50666	2.34123	5.37896	160.575	168.394	52.9321	20.8922	12.4807	5.35543
Chn2	35.3067	56.1466	32.5188	6.4737	41.0578	39.3191	307.068	235.286	13.4374	12.3241
Chst11	1	1	11.0592	17.4211	102.786	76.6297	25.3086	39.6792	1	6.22652
Chsy1	6.08247	2.25333	133.111	115.948	2112.24	1991.57	946.827	760.218	40.2256	38.4567
Clec12a	1	1	8.37675	4.28422	1	1	54.037	26.4178	7.69705	9.71086
Clec1b	1	1	1	1	1	6.04198	17.0216	23.1024	1	1
Clec4a1	2.90593	1	3.68245	1	1	1	28.6234	25.3126	1	1.87109
Clec4a3	1	1	1	1	1	1	35.8055	18.6819	1	1.87109
Clec4n	1	1	1	1	1	1	67.2963	49.6253	4.82689	6.22652
Clnk	1	1	1.67061	1	6.25349	1	19.7839	23.1024	1	1.87109
Cnrip1	11.1649	12.28	3.68245	6.4737	20.0439	18.1427	53.4846	72.8328	11.5239	7.0976
Cobll1	1	1	4.35307	5.37896	184.215	208.73	111.494	108.197	1	14.9374
Coro2a	4.81185	7.26666	17.7653	10.8527	68.6386	91.7557	162.873	229.76	433.438	477.484
Coro2b	3.54124	1	2.34123	2.09474	2.97006	2.0084	31.9383	20.8922	1.95672	2.74217
Cpne7	1	1	1	1	9.53691	7.05038	31.9383	19.787	2.91344	1
Cpq	30.8595	8.51999	13.7417	21.8001	1.65669	1	104.312	108.197	2.91344	12.3241
Crtam	37.8479	59.9066	182.066	218.853	206.543	216.797	434.136	439.733	3.87016	1
Csf1r	1	1	1	10.8527	1	2.0084	450.157	281.701	1.95672	1
Cst7	35.3067	46.12	385.932	318.475	1051.7	1114.27	509.271	465.151	96.6721	61.105
Ctla2a	6.08247	12.28	30.507	31.6527	1812.14	2007.71	261.765	178.924	1	11.453
Ctla2b	1	1	1	1	90.9659	101.84	20.8889	18.6819	1	1
Ctsh	2.90593	2.25333	1	1	2.97006	4.02519	45.1975	25.3126	1	7.0976
Cx3cr1	1	1	2.34123	1	3677.78	2467.54	41.8827	18.6819	1	1
Cxcr3	1	1	75.4381	83.1055	1374.79	1258.47	629.71	508.25	1	1
Cxcr6	30.8595	14.7867	955.953	951.234	1768.8	1526.7	1493.22	1086.23	5.78361	9.71086
Cxxc5	2.27062	3.50666	98.2389	102.811	2.97006	1	329.167	255.178	10.5672	7.0976
Cybb	1	1	1	2.09474	1	1	68.9537	28.628	2.91344	6.22652
Cyfip1	2.90593	17.2933	11.0592	14.1369	137.591	102.848	110.389	112.617	92.8452	85.4954
Cysltr2	6.08247	4.76	7.03552	9.75792	107.383	53.4366	71.716	40.7843	18.221	8.83978
D630039A03Rik	2.27062	3.50666	1	8.66318	1	1	42.9876	51.8355	153.119	138.632
Dapk2	1	1	3.68245	1	511.245	596.962	58.4568	55.1509	1	1
Ddc	6.08247	3.50666	55.9903	71.0634	1	6.04198	42.4352	48.5202	12.4807	1.87109
Dennd3	28.3183	28.5733	75.4381	32.7475	85.0558	76.6297	172.818	113.722	8.65377	5.35543
Dhrs3	6.71778	8.51999	1.67061	13.0421	18.0738	27.2183	104.312	97.1455	78.4944	55.8784
Dnase1l3	2.90593	1	4.35307	1	8.88023	17.1343	24.7562	57.3611	1	1
Dtl	3.54124	1	22.4596	3.18948	228.213	377.132	62.8765	73.9379	7.69705	17.5506
Ear2	1	1	1	1	1	1	35.2531	21.9973	1	1
Eea1	10.5296	6.01333	17.7653	9.75792	98.8462	138.142	80.5555	94.9352	57.4466	41.9411
Endod1	24.5064	36.0933	4.35307	18.5158	308.986	342.846	201.546	128.089	143.551	174.346
Eng	14.9768	18.5467	306.129	306.432	1	1	278.892	281.701	6.74033	12.3241
Entpd1	1.63531	6.01333	3.01184	1	326.059	297.469	44.0926	42.9946	159.816	176.959
Eomes	1.63531	3.50666	84.156	57.9265	303.732	258.141	260.66	207.658	22.0479	13.1952
Ern1	14.3415	16.04	11.0592	11.9474	148.754	144.192	73.9259	102.671	28.7449	28.8748
Esco2	1.63531	2.25333	1	1	138.247	144.192	26.966	27.5229	1	17.5506
Espl1	1	9.77333	1	2.09474	158.605	166.377	30.2809	38.5741	2.91344	1
F630028O10Rik	1	1	1	1	1	1	26.966	23.1024	1	1
Fam109b	1	1	20.4478	8.66318	54.1915	47.3862	152.376	130.299	50.7495	46.2965
Fam124b	2.27062	2.25333	17.7653	6.4737	2.97006	10.0756	93.8148	71.7277	30.6584	22.7772
Fam129a	19.424	23.56	47.9429	28.3685	454.113	412.426	248.506	202.132	185.647	155.182
Fcer1g	1	1	1	4.28422	8.22354	8.05877	280.549	220.919	3.87016	1
Fcgr1	1	1	1	3.18948	1	1	25.3086	30.8383	1	1
Fcgr3	7.35309	8.51999	6.36491	4.28422	2.97006	9.06717	40.7778	29.7331	1	2.74217
Fcgr4	1	1	1	1	1	1	35.8055	19.787	1	1
Fcna	1	1	1	1	1	1	148.509	120.353	1	1
Fcrl1	7.35309	1	15.7535	2.09474	6.91017	11.084	61.2191	41.8895	27.7882	24.5193
Fes	4.17654	4.76	1	1	41.7145	41.3359	83.3179	65.097	18.221	14.9374
Fgl2	1	1	1	6.4737	443.606	338.813	176.133	115.933	3.87016	3.61326
Fgr	9.89432	9.77333	22.4596	17.4211	61.4151	36.2939	129.725	76.1482	6.74033	5.35543
Fhl2	1	7.26666	3.01184	9.75792	375.968	484.022	56.2469	66.2021	2.91344	9.71086
Fignl1	2.27062	9.77333	17.0947	36.0317	298.479	404.359	64.5339	37.469	10.5672	7.0976
Fos	9.89432	21.0533	4.35307	13.0421	32.5209	5.03359	92.7098	147.981	46.9226	63.7182
Fpr1	1	1	1	1	1	1	29.7284	19.787	1	1
Frmd4b	11.8003	6.01333	17.7653	21.8001	73.8921	91.7557	235.799	195.501	49.7928	55.8784
Gas7	1	1	1	1	75.8622	63.5206	94.9197	79.4635	1	1
Gem	1	1	1	3.18948	330	262.175	139.67	214.288	31.6151	45.4254
Gfra2	1	1	1	1	1	1	37.463	19.787	1	3.61326
Gm16702	12.4356	11.0267	1	2.09474	10.1936	22.1763	27.5185	31.9434	1	3.61326
Gm17745	1	1	1	13.0421	14.7904	9.06717	36.358	40.7843	1	7.0976
Gm20743	1	6.01333	1	6.4737	6.91017	3.01679	40.7778	31.9434	1	1.87109
Gm4956	6.71778	8.51999	3.01184	1	1	1	138.565	183.345	2416.72	2222.27
Gpr141	1.63531	1	1	1	1	2.0084	30.2809	19.787	1	3.61326
Gpr15	1	1	11.7298	2.09474	1	1	219.778	243.021	20.1344	10.5819
Gpr160	1.63531	4.76	9.04736	5.37896	134.964	158.31	102.654	51.8355	9.61049	16.6796
Gpr35	1	1	1	2.09474	1	1	28.071	20.8922	1	3.61326
Gpr55	1	1	13.7417	28.3685	62.0718	55.4534	83.8703	119.248	9.61049	7.0976
Gpr68	20.6946	37.3466	459.029	504.58	370.057	335.788	405.407	416.525	42.139	45.4254
Gria3	1	1	51.9666	19.6106	1	1	51.2747	122.563	1	1
Gstm1	4.17654	11.0267	16.4241	10.8527	10.8503	9.06717	56.7994	67.3072	6.74033	7.0976
Gucy1a3	10.5296	2.25333	7.03552	8.66318	1	3.01679	45.75	67.3072	66.0571	18.4217
Gzmm	9.25902	2.25333	7.03552	6.4737	125.77	173.436	55.142	48.5202	3.87016	5.35543
H2-Aa	2.27062	2.25333	1.67061	10.8527	2.97006	2.0084	63.429	77.2533	3.87016	16.6796
H2-Ab1	2.27062	2.25333	10.3886	1	4.94011	3.01679	78.8981	94.9352	1	41.9411
H2-Eb1	1	2.25333	1	5.37896	1	1	39.6728	37.469	1	17.5506
Haao	1	1	172.006	200.243	274.181	192.595	76.6882	65.097	3.87016	2.74217
Hck	1.63531	1	1	2.09474	1	1	41.3302	119.248	1	1.87109
Hdac9	2	14	1	1	5	1	90	117	31	12
Heatr9	1	1	1	1	121.173	136.125	40.7778	42.9946	1	1
Heyl	1	1	1	1	1	1	52.9321	51.8355	1	1
Hhex	1	1	1	1	2.31337	2.0084	33.5957	59.5714	1	1
Hip1	1	12.28	3.01184	5.37896	455.426	473.938	77.7932	83.884	14.3941	7.0976
Hmox1	1	1	1	1	22.6706	39.3191	160.664	84.9891	1	1.87109
Hpgd	1	2.25333	1	1	1	1	133.04	72.8328	1	2.74217
Id2	201.122	215.32	354.413	553.844	2908.8	2789.22	1294.88	1323.83	53.6197	49.7808
Ifitm10	14.3415	24.8133	98.9095	61.2107	533.572	547.551	142.432	176.714	4.82689	8.83978
Igf1	1	7.26666	7.03552	1	4.28343	4.02519	79.4506	52.9407	9.61049	10.5819
Ikzf2	46.7422	19.8	194.137	141.127	22.0139	13.1008	2933.51	2459.89	4205.79	4244.93
Il12rb2	1.63531	1	5.69429	3.18948	328.686	227.889	92.7098	80.5687	8.65377	1
Il15	1	3.50666	3.01184	1	8.88023	15.1175	26.4136	25.3126	1	1
Il17re	1	3.50666	5.02368	1	1	1	50.1697	40.7843	3.87016	1.87109
Il18	1	1	1	1	23.984	16.1259	31.3858	14.2614	1	1
Il18rap	1	12.28	33.1894	52.4528	4557.09	4808.03	542.972	523.722	13.4374	31.488
Il23r	1	1	1	1	1	1	41.3302	24.2075	2.91344	1
Il2ra	6.08247	7.26666	4.35307	6.4737	62.0718	61.5038	55.6944	56.256	2509.52	2345.09
Il2rb	30.8595	36.0933	448.97	550.56	1462.13	1245.36	3203.11	3273.26	2948.66	2687.43
Irf5	5.44716	4.76	5.02368	2.09474	39.0878	31.2519	64.5339	61.7816	70.8407	78.5267
Irf8	15.6121	32.3333	1.67061	36.0317	138.904	155.285	157.349	166.768	68.9272	82.011
Itga1	2.90593	1	1	3.18948	266.958	246.04	50.1697	28.628	1.95672	7.0976
Itgad	1.63531	1	1.67061	6.4737	86.3691	87.7221	142.985	159.032	1	1
Itgae	9.25902	8.51999	1500.49	1426.35	31.8642	29.2351	442.423	538.089	69.8839	53.2652
Itgax	1.63531	2.25333	1	8.66318	2694.07	2523	68.9537	96.0404	1	1.87109
Jag1	2.90593	1	1.67061	2.09474	1	2.0084	34.7006	54.0458	1	3.61326
Kcnj8	1	1	7.70613	4.28422	115.263	123.016	29.7284	34.1536	1	6.22652
Kcnk1	1	1	1	1	1.65669	1	36.358	29.7331	1	1
Kctd12	4.17654	6.01333	7.03552	6.4737	1.65669	3.01679	44.645	51.8355	27.7882	29.7458
Kif11	8.62371	1	2.34123	5.37896	446.89	390.241	64.5339	42.9946	2.91344	25.3904
Kif4	1	1	1	1	167.798	166.377	47.9599	19.787	2.91344	8.83978
Kit	1	2.25333	1	2.09474	1	1	452.92	424.261	23.0046	3.61326
Klra1	1	1	1	1	2.97006	3.01679	202.099	118.143	1	1
Klra13-ps	1	1	1	1	1	1	55.6944	30.8383	1	3.61326
Klra5	2.27062	1	1	1	3.62674	4.02519	16.4691	25.3126	1	1
Klra6	1	1	1	1	1.65669	10.0756	51.2747	51.8355	1	2.74217
Klra7	1	1	1	1	8.22354	7.05038	110.941	66.2021	1	1
Klrb1a	1	1	1	1	1	1	20.3364	20.8922	1	1
Klrb1b	1	1	1	1	1	4.02519	18.1265	33.0485	1	1
Klrb1c	1.63531	1	1.67061	1	133.651	131.083	511.481	357.954	1	3.61326
Klrb1f	2.27062	2.25333	1	5.37896	65.3552	38.3107	119.228	56.256	1	5.35543
Klrc1	1	1	1	2.09474	1271.69	1185.87	449.052	524.827	1	1
Klrc2	1	1	1	2.09474	125.114	80.6633	185.525	171.189	1	1
Klrd1	86.1314	53.64	880.174	802.35	2116.18	2342.5	775.561	944.773	1	6.22652
Klre1	1	1	5.02368	1	199.976	243.015	307.62	419.841	1	1
Klri1	2.27062	4.76	1	1	1	1	188.287	152.401	1	1
Klri2	1	1	1	1	1.65669	12.0924	125.306	80.5687	1	1
Klrk1	4.17654	2.25333	166.641	225.422	2627.09	2295.1	875.558	668.493	1	11.453
Lag3	2.27062	1	1	4.28422	417.339	212.763	63.9815	36.3639	70.8407	17.5506
Lat2	4.81185	1	1	3.18948	74.5488	93.7725	121.438	132.509	4.82689	14.0663
Lgals3	1	1	1	1	1391.86	1371.41	93.8148	126.984	1.95672	1
Lingo4	1	1	1	1	1	4.02519	29.7284	20.8922	1.95672	2.74217
Litaf	9.89432	13.5333	27.1539	1	299.792	221.839	115.361	41.8895	76.581	67.2026
Lpcat2	1	7.26666	1	2.09474	1	1	77.2407	77.2533	5.78361	1
Lrp1	4.81185	2.25333	1	2.09474	1	5.03359	28.071	39.6792	6.74033	2.74217
Lrrc25	1	1	1	1	2.97006	10.0756	17.0216	31.9434	1	1
Lrrk1	1.63531	2.25333	2.34123	5.37896	702.997	589.903	80.0031	89.4096	1	12.3241
Ly6c2	6.08247	7.26666	661.554	616.244	9036.99	10501.4	941.855	1151.43	8.65377	6.22652
Ly86	1	1	1	1	1	4.02519	25.8611	33.0485	4.82689	13.1952
Lyn	7.35309	1	3.68245	4.28422	6.91017	9.06717	242.981	228.655	1.95672	10.5819
Lyz2	2.27062	1	1	1	1	1	96.5771	311.539	1	1.87109
Maf	2.90593	19.8	2.34123	10.8527	39.7445	28.2267	294.361	177.819	13.4374	63.7182
Mafb	1	1	6.36491	1	1	1	34.7006	25.3126	1	1
Marcks	16.8827	6.01333	7.03552	1	1	1	111.494	93.8301	4.82689	3.61326
Mcm10	2.90593	8.51999	1	3.18948	110.01	166.377	28.071	28.628	2.91344	1.87109
Mcoln2	14.9768	3.50666	102.263	132.369	96.8761	76.6297	136.907	87.1994	1.95672	1.87109
Mctp1	1	3.50666	1	6.4737	3.62674	1	45.75	42.9946	70.8407	42.8121
Mdfic	7.35309	6.01333	3.68245	7.56844	79.8023	105.873	78.3457	70.6226	169.383	206.576
Mertk	1	2.25333	1	2.09474	1	2.0084	76.1358	41.8895	1	3.61326
Metrnl	1	1	1	1	5.5968	14.1092	27.5185	19.787	1.95672	1
Mis18bp1	4.17654	7.26666	3.68245	2.09474	144.157	153.268	63.429	28.628	13.4374	9.71086
Mki67	15.6121	1	22.4596	1	890.152	834.944	131.383	55.1509	5.78361	20.1639
Mlkl	2.27062	1	1	2.09474	57.475	49.403	23.0988	38.5741	7.69705	7.96869
Mmd	50.5541	27.32	51.296	38.2212	60.7584	81.6717	250.716	254.073	93.802	48.9097
Mmp25	1	2.25333	1	1	1	1	42.9876	26.4178	1	1
Mpeg1	1	1	1	1	1	2.0084	19.2315	24.2075	1	2.74217
Mpzl1	1	1	6.36491	1	1	1	39.1204	26.4178	1	13.1952
Mrc1	1	1	1	1	1	1	99.3395	63.9919	1	1.87109
Mxd3	1	3.50666	1	1	155.978	184.528	25.3086	13.1563	1	1
Myadm	5.44716	4.76	1.67061	1	424.562	251.082	104.312	49.6253	9.61049	4.48435
Myo1e	1	4.76	5.02368	1	20.0439	18.1427	109.284	90.5148	141.638	93.3351
Myo1f	1	1	423.486	330.517	3818.97	3722.99	1231.9	1025.45	9.61049	3.61326
Naip5	1	1	1	1	3.62674	11.084	29.7284	30.8383	17.2643	4.48435
Napsa	1	1	1	1	8.22354	17.1343	44.0926	37.469	1	5.35543
Nav1	2.90593	2.25333	1	10.8527	2.31337	2.0084	31.3858	46.3099	2.91344	3.61326
Ncald	1	1	1	8.66318	597.271	633.264	91.0524	97.1455	10.5672	8.83978
Ncapg	4.81185	4.76	7.70613	4.28422	306.359	341.838	47.4074	45.2048	5.78361	8.83978
Ncr1	1	1	1	1	1	1	144.642	125.879	1	1
Nebl	36.5773	16.04	3.01184	5.37896	56.8183	44.361	96.5771	47.4151	2.91344	6.22652
Nedd4	51.1894	22.3067	483.171	553.844	354.954	438.644	666.173	699.436	75.6243	64.5893
Nkg7	3.54124	1	2857.14	2656.84	13877.4	13569	3399.24	3373.83	36.3987	24.5193
Nr4a1	124.25	116.307	27.1539	64.4949	23.3273	57.4702	685.509	744.746	538.677	379.051
Nr4a2	1	1	1	1	4.28343	9.06717	88.8426	55.1509	8.65377	24.5193
Nsmf	30.2242	11.0267	34.5307	19.6106	117.89	124.024	110.941	198.817	42.139	51.523
Nusap1	4.17654	3.50666	5.02368	14.1369	415.369	454.778	125.306	63.9919	6.74033	7.0976
Osbpl3	1	7.26666	2.34123	2.09474	1583.61	1259.48	169.503	134.72	85.1915	98.5617
P2rx7	65.1662	21.0533	52.6372	8.66318	1	4.02519	215.91	272.86	672.618	569.819
P2ry12	1	1	1	1	137.591	154.276	24.2037	10.9461	1	4.48435
Pbk	1	1	1	1	104.1	163.352	36.358	36.3639	1	7.0976
Pdcd1	41.0245	29.8266	7.03552	26.179	206.543	176.461	728.602	764.638	130.157	78.5267
Pde5a	6.71778	2.25333	1.67061	10.8527	1	10.0756	53.4846	26.4178	2.91344	7.0976
Pdgfb	1	3.50666	1.67061	3.18948	42.3712	17.1343	82.2129	75.0431	1.95672	1
Pear1	98.2023	92.4933	94.2152	48.0738	234.123	254.107	519.768	459.625	352.117	406.926
Pik3ap1	1	3.50666	2.34123	5.37896	649.805	731.079	71.716	50.7304	1	1
Pilra	1	1	1	3.18948	1	2.0084	34.7006	29.7331	2.91344	2.74217
Pilrb1	1	1	1	1	1	1	23.6512	21.9973	1	1
Pla2g7	1	1	1	1	2.31337	1	20.8889	30.8383	1	1
Plac8	1	1	420.804	554.938	2170.03	2235.61	448.5	523.722	1.95672	4.48435
Plaur	14.3415	11.0267	70.7438	63.4002	1.65669	3.01679	55.142	69.5175	3.87016	3.61326
Plbd1	1	1	5.69429	6.4737	1.65669	1	109.836	165.663	5.78361	1
Plcb4	3.54124	7.26666	4.35307	5.37896	1	5.03359	44.0926	31.9434	21.0911	41.9411
Plcg2	1.63531	1	19.1066	11.9474	48.2814	60.4954	112.599	63.9919	4.82689	1.87109
Pld4	3.54124	1	6.36491	2.09474	50.9081	50.4114	104.312	122.563	1	7.0976
Plek	7.35309	1	2.34123	11.9474	4510.46	4219.12	271.71	131.404	1	1
Plekhf1	1	1	1.67061	2.09474	112.637	124.024	27.5185	49.6253	1.95672	4.48435
Plekhg3	1	1	21.789	13.0421	72.5787	67.5542	59.5617	61.7816	1	7.0976
Plscr1	1	3.50666	1	1	34.491	63.5206	53.4846	35.2587	22.0479	25.3904
Plxdc1	4.17654	1	10.3886	8.66318	85.7125	56.4618	47.9599	44.0997	1	10.5819
Plxdc2	3.54124	1	13.7417	4.28422	2.31337	6.04198	180.552	157.927	22.0479	18.4217
Plxnb2	1	1	1	1	27.2674	16.1259	46.3025	41.8895	5.78361	7.96869
Podnl1	28.3183	58.6533	71.4144	108.285	96.8761	59.487	208.176	234.18	34.4852	32.3591
Prdm16	50.5541	42.36	13.7417	7.56844	10.1936	10.0756	515.901	431.997	67.0138	80.2689
Prr5l	1	4.76	1	1	29.2375	27.2183	232.484	266.229	45.0092	18.4217
Pter	4.81185	1	1	14.1369	8.88023	9.06717	44.0926	58.4663	25.8748	34.9724
Ptger2	19.424	16.04	11.7298	15.2316	11.507	12.0924	132.488	150.191	222.959	200.479
Ptgs1	1	1	1	1	15.4471	4.02519	80.0031	28.628	1.95672	2.74217
Ptprj	2.90593	4.76	1	3.18948	44.9979	70.5793	34.7006	48.5202	10.5672	23.6482
Pxdc1	1	1	1	2.09474	1	1	19.7839	16.4717	1	1
Pygl	1	2.25333	5.02368	7.56844	1	8.05877	67.2963	29.7331	1	7.0976
Rab4a	9.25902	12.28	7.70613	11.9474	13.477	11.084	63.429	42.9946	22.0479	17.5506
Rad51ap1	1.63531	1	11.7298	15.2316	132.337	166.377	40.7778	42.9946	1.95672	6.22652
Rasgef1b	1.63531	2.25333	1.67061	3.18948	4.94011	15.1175	46.8549	58.4663	10.5672	37.5856
Rassf4	1	3.50666	2.34123	5.37896	10.1936	5.03359	62.3241	42.9946	1	2.74217
Rbpms	2.27062	7.26666	3.01184	1	16.1038	1	82.2129	83.884	1.95672	1.87109
Rbpms2	2.90593	13.5333	1	1	2.97006	1	21.4414	21.9973	1	1.87109
Rcn3	37.2126	24.8133	302.105	280.159	389.101	311.586	238.009	246.337	24.918	12.3241
Repin1	7.9884	3.50666	6.36491	16.3264	38.4311	32.2603	38.5679	84.9891	8.65377	9.71086
Rgs1	13.0709	12.28	9.71797	11.9474	215.736	120.999	93.2623	146.876	1134.71	1226.62
Rgs16	1	1	1	1	2.97006	4.02519	34.1481	15.3666	31.6151	41.9411
Rgs18	1	1	1.67061	1	1	1	25.3086	21.9973	4.82689	1
Rgs9	1	1	1	1	7.56686	3.01679	23.0988	20.8922	19.1777	5.35543
Rrm2	31.4948	19.8	5.69429	14.1369	1387.92	1418.81	266.738	213.183	20.1344	34.1013
Runx2	1	2.25333	21.789	11.9474	434.413	403.35	236.904	222.024	23.0046	36.7145
S100a11	16.8827	23.56	49.2842	69.9686	276.808	303.519	88.2901	104.881	9.61049	10.5819
S100a4	1.63531	1	1	1	1499.56	1463.17	70.0586	40.7843	1	1
S100a6	1	1	3.01184	2.09474	2631.03	2775.1	289.389	249.652	17.2643	25.3904
S1pr5	1.63531	1	1	1	1927.72	1523.68	72.821	94.9352	1	1
Samd3	1	3.50666	1	5.37896	128.397	103.856	416.457	383.372	9.61049	6.22652
Scpep1	17.518	48.6266	14.4123	23.9895	158.605	151.251	173.923	90.5148	5.78361	11.453
Sdc4	1.63531	1	1	4.28422	1	1	85.5278	51.8355	376.035	258.842
Sema6d	1	2.25333	2.34123	5.37896	4.28343	2.0084	33.5957	37.469	1.95672	1.87109
Serpina3f	4.81185	1	1	1	1	1	31.3858	68.4123	1	2.74217
Serpina3g	1	1	5.69429	4.28422	21.3573	24.1931	430.268	404.369	30.6584	26.2615
Serpinb1a	1	7.26666	3.01184	2.09474	81.1157	88.7305	72.2685	29.7331	1	1
Serpinb6b	49.9188	44.8666	98.9095	102.811	2558.79	2606.7	552.364	565.717	142.595	97.6906
Sestd1	14.9768	6.01333	9.04736	1	2.31337	3.01679	72.821	46.3099	2.91344	9.71086
Shcbp1	1	1	1	3.18948	235.437	280.326	29.1759	20.8922	5.78361	2.74217
Sirpa	1.63531	1	1	2.09474	1	1	125.306	96.0404	1	1
Slamf7	1	9.77333	4.35307	17.4211	1219.15	1089.06	556.784	348.008	25.8748	24.5193
Slc11a1	2.27062	3.50666	1	3.18948	1	1	69.5062	94.9352	1	1
Slc27a6	1	2.25333	1	7.56844	1.65669	1	20.8889	26.4178	1	1
Slc35f5	1	3.50666	3.68245	1	7.56686	1	38.5679	31.9434	1	3.61326
Slc40a1	2.90593	1	1	1	5.5968	2.0084	462.312	271.754	1	1.87109
Slc45a3	1	1	1	1	1	1	49.0648	17.5768	14.3941	1
Slc6a19	1	6.01333	465.735	672.076	1	2.0084	20.8889	67.3072	1.95672	1
Slpi	6.71778	4.76	11.7298	2.09474	1	1	27.5185	46.3099	1	1.87109
Smim3	1	1	7.03552	1	90.9659	119.991	28.071	23.1024	1.95672	1
Snai3	6.71778	13.5333	180.054	141.127	125.114	162.343	217.568	149.086	23.9613	20.1639
Soat2	2.90593	1	1	2.09474	83.0857	44.361	40.7778	36.3639	1	1
Sox13	1	1	1.67061	2.09474	1.65669	1	91.0524	60.6765	1	1
Sox4	9.25902	2.25333	4.35307	4.28422	5.5968	2.0084	80.0031	83.884	21.0911	18.4217
Sox5	4.17654	4.76	7.70613	11.9474	9.53691	5.03359	94.3673	98.2506	10.5672	15.8085
Spag5	1	2.25333	1	2.09474	203.259	211.755	33.0432	24.2075	1.95672	7.96869
Spc24	2.90593	7.26666	2.34123	11.9474	230.84	239.99	43.5401	55.1509	7.69705	7.96869
Spic	1	7.26666	1	1	1	3.01679	123.096	112.617	1	5.35543
Spry2	1	1	1.67061	3.18948	1	1	607.058	469.571	10.5672	3.61326
Srgap3	1	1	6.36491	2.09474	10.8503	12.0924	77.2407	45.2048	1	2.74217
Stab2	4.17654	4.76	1.67061	2.09474	1	1	51.8271	23.1024	1	7.0976
Stil	1.63531	1	1	2.09474	131.024	117.974	28.6234	38.5741	1	5.35543
Stom	1	1	1	1	6.25349	11.084	20.8889	28.628	1	1
Styk1	1	1	2.34123	1	2.31337	10.0756	113.704	62.8867	4.82689	16.6796
Susd2	21.9652	8.51999	1.67061	8.66318	2.97006	2.0084	54.037	26.4178	14.3941	1
Swap70	60.0837	12.28	15.7535	10.8527	172.395	185.537	270.605	266.229	499.452	499.261
Syk	1	6.01333	1	1	5.5968	10.0756	30.2809	29.7331	24.918	20.1639
Sytl3	2.90593	8.51999	76.1087	65.5897	327.373	366.039	105.417	72.8328	1	1
Tbx21	1	1	15.7535	2.09474	2731.5	2256.78	700.426	687.28	3.87016	5.35543
Tcf4	31.4948	39.8533	7.70613	14.1369	39.0878	53.4366	266.185	197.711	45.0092	53.2652
Tcn2	28.3183	29.8266	23.8009	30.558	59.445	42.3442	192.707	245.232	86.1482	71.558
Tdrd7	2.90593	16.04	3.01184	11.9474	1.65669	7.05038	52.3796	52.9407	45.0092	25.3904
Tgfbi	2.27062	2.25333	1	3.18948	2.97006	3.01679	38.0154	29.7331	1	1
Tgm2	1	1	1	1	1.65669	3.01679	47.9599	20.8922	28.7449	23.6482
Themis2	1	2.25333	36.5425	14.1369	228.87	212.763	33.0432	41.8895	1	6.22652
Tjp2	4.17654	8.51999	8.37675	6.4737	31.8642	18.1427	108.179	44.0997	9.61049	7.0976
Tlr4	1.63531	4.76	1	1	1	1	30.2809	23.1024	4.82689	1
Tm6sf1	18.1533	34.84	195.478	112.663	354.297	413.434	338.006	339.167	46.9226	34.9724
Tmem159	1	1	3.68245	1	20.0439	35.2855	23.0988	12.0512	1	1
Tmem176a	25.1417	6.01333	12.4004	15.2316	13.477	11.084	142.985	76.1482	12.4807	33.2302
Tmem176b	13.0709	17.2933	13.071	16.3264	14.7904	13.1008	225.855	130.299	21.0911	44.5543
Tmem2	12.4356	1	13.7417	4.28422	47.6247	26.2099	75.5833	62.8867	5.78361	7.0976
Tmem37	2.27062	1	2.34123	1	68.6386	82.6801	47.9599	23.1024	1	1
Tmem51	1	1	1	2.09474	4.94011	18.1427	40.2253	23.1024	1	1
Tnfrsf21	1	1	7.03552	15.2316	1	1	67.2963	48.5202	1	1.87109
Tnfrsf9	13.0709	6.01333	16.4241	40.4106	66.0119	44.361	335.244	315.959	481.274	367.727
Tnfsf14	5.44716	1	17.7653	1	163.858	223.856	267.843	229.76	5.78361	20.1639
Top2a	13.7062	28.5733	41.9074	39.3159	1350.49	1512.59	309.83	219.814	33.5285	55.8784
Tpx2	1	1	1	2.09474	430.472	478.98	61.7716	34.1536	11.5239	12.3241
Treml4	2.90593	1	1	1	1	1	88.8426	45.2048	1.95672	1.87109
Trf	2.27062	1	1.67061	1	1	1	59.0092	31.9434	1	2.74217
Trim36	28.3183	34.84	3.01184	9.75792	29.2375	10.0756	51.8271	62.8867	7.69705	6.22652
Trp53inp2	1.63531	4.76	7.03552	8.66318	50.9081	30.2435	60.1142	59.5714	10.5672	11.453
Trpm2	1	1	3.01184	9.75792	2.31337	2.0084	32.4907	48.5202	1	1.87109
Tsga10	20.0593	17.2933	29.8364	21.8001	54.8482	44.361	200.994	134.72	16.3075	36.7145
Tshz3	10.5296	6.01333	6.36491	1	6.25349	3.01679	29.7284	38.5741	3.87016	3.61326
Tyrobp	3.54124	1	7.03552	4.28422	15.4471	33.2687	127.515	149.086	1	8.83978
Unc93b1	8.62371	17.2933	42.578	28.3685	230.84	215.788	220.33	224.234	65.1003	73.3002
Vcam1	1	2.25333	1.67061	1	6.91017	2.0084	527.503	388.897	1	2.74217
Wdfy3	2.27062	2.25333	1	1	12.1637	1	47.4074	57.3611	1	10.5819
Xcl1	1	1	1	2.09474	1	1	152.376	185.555	1	1
Ybx3	4.81185	3.50666	13.071	11.9474	148.098	185.537	63.429	65.097	50.7495	48.9097
Zbtb10	4.81185	21.0533	11.0592	9.75792	1	2.0084	55.6944	67.3072	48.8361	40.1989
Zbtb16	1.63531	1	1	1	6.25349	1	105.417	65.097	1	8.83978
Zcchc18	10.5296	1	23.8009	14.1369	308.329	277.301	246.849	110.407	28.7449	30.6169
Zeb2	3.54124	2.25333	1	3.18948	1078.62	1030.57	54.037	73.9379	1.95672	14.9374
Zfp442	16.8827	17.2933	23.1302	8.66318	14.1337	12.0924	92.1574	82.7789	76.581	63.7182
Zfp870	13.0709	1	1	2.09474	9.53691	12.0924	61.2191	82.7789	66.0571	92.4641

## Sheet: 143_Treg_LEGs
Gene_Symbol	T.4.Nve.Sp#1	T.4.Nve.Sp#2	T.8.Nve.Sp#1	T.8.Nve.Sp#2	T8.TE.LCMV.d7.Sp#1	T8.TE.LCMV.d7.Sp#2	Tgd.Sp#3	Tgd.Sp#4	Treg.4.25hi.Sp#1	Treg.4.25hi.Sp#2
1110032F04Rik	41.6598	22.3067	1.67061	7.56844	1	1	12.0494	5.42048	125.374	129.921
2510009E07Rik	4.81185	7.26666	7.70613	4.28422	4.94011	1	1	6.5256	55.5331	83.7532
6430571L13Rik	1	1	1	1	1	5.03359	2.10494	1	21.0911	21.9061
Acvr1c	6.71778	13.5333	1.67061	1	1	3.01679	3.76234	8.73584	32.5718	61.976
Ahcyl2	268.465	335.64	205.537	211.19	130.367	100.831	323.089	259.598	1413.12	1621.22
Ankrd55	1.63531	2.25333	46.6017	22.8948	4.28343	6.04198	8.1821	3.21024	85.1915	54.1363
Apol9b	3.54124	2.25333	6.36491	1	1	1	2.10494	1	34.4852	37.5856
Arhgap20	4.17654	6.01333	1.67061	19.6106	4.28343	1	20.8889	26.4178	249.748	203.092
Arhgef10	21.9652	38.6	5.02368	11.9474	8.88023	18.1427	14.8117	16.4717	95.7154	109.886
Atp6v0a1	2.90593	9.77333	2.34123	5.37896	1.65669	2.0084	11.4969	16.4717	59.36	62.8471
Bcam	1	12.28	1	4.28422	1	1	5.97222	3.21024	44.0525	41.9411
Bhlhe40	1	1	1	2.09474	702.34	638.306	43.5401	39.6792	34.4852	27.1326
Bmp7	4.17654	9.77333	5.69429	2.09474	1	2.0084	40.2253	36.3639	37.3554	47.1676
Capg	163.639	126.333	65.3789	79.8213	110.667	71.5877	147.957	138.035	1116.54	769.298
Capn3	56.9072	39.8533	12.4004	11.9474	2.97006	2.0084	36.9105	19.787	282.276	287.587
Casp1	4.17654	1	1.67061	4.28422	425.219	355.955	189.944	209.868	20.1344	64.5893
Ccr6	1	2.25333	1	3.18948	1	1	15.9167	31.9434	57.4466	28.8748
Cd4	2681.37	2649.29	1	1	1.65669	1	1	4.31536	1468.61	1772.79
Cd80	1.63531	1	1	3.18948	26.6107	17.1343	5.97222	4.31536	28.7449	26.2615
Cd83	8.62371	6.01333	24.4715	26.179	1	1	113.704	68.4123	456.399	291.072
Cdc42bpa	7.35309	19.8	1.67061	6.4737	7.56686	3.01679	3.76234	10.9461	42.139	37.5856
Cdhr3	1	2.25333	1	1	2.97006	3.01679	1	1	46.9226	23.6482
Ceacam15	2.90593	1	1	2.09474	1.65669	1	1	1	46.9226	41.07
Cep85l	3.54124	21.0533	15.7535	16.3264	8.88023	16.1259	29.1759	28.628	77.5377	97.6906
Chchd10	61.9897	73.6933	61.3552	42.6001	22.6706	24.1931	42.4352	56.256	394.212	250.131
Cish	129.332	133.853	23.8009	68.8739	88.9959	48.3946	240.772	300.488	1752.76	1445.26
Colq	12.4356	11.0267	11.7298	9.75792	1	1	38.5679	15.3666	157.902	93.3351
Coro2a	4.81185	7.26666	17.7653	10.8527	68.6386	91.7557	162.873	229.76	433.438	477.484
Ctla4	3.54124	2.25333	14.4123	11.9474	45.6546	65.5374	3.76234	9.84096	980.683	1023.66
Cxcr5	6.71778	3.50666	13.7417	14.1369	1.65669	5.03359	40.7778	25.3126	108.153	111.628
Cyfip1	2.90593	17.2933	11.0592	14.1369	137.591	102.848	110.389	112.617	92.8452	85.4954
D630039A03Rik	2.27062	3.50666	1	8.66318	1	1	42.9876	51.8355	153.119	138.632
Dgat2	1.63531	1	1	1	3.62674	1	9.28703	1	61.2734	35.8435
Dhrs3	6.71778	8.51999	1.67061	13.0421	18.0738	27.2183	104.312	97.1455	78.4944	55.8784
Dst	7.35309	4.76	1.67061	4.28422	4.94011	7.05038	24.7562	14.2614	129.201	122.081
Dusp4	6.08247	1	1	4.28422	2.31337	3.01679	3.20988	3.21024	110.066	63.7182
Ecm1	180.157	158.92	40.5662	22.8948	10.8503	5.03359	87.1852	89.4096	1266.74	1239.68
Endod1	24.5064	36.0933	4.35307	18.5158	308.986	342.846	201.546	128.089	143.551	174.346
Eno3	48.6482	47.3733	66.0495	37.1264	20.7006	19.1511	74.4784	72.8328	362.641	212.674
Entpd1	1.63531	6.01333	3.01184	1	326.059	297.469	44.0926	42.9946	159.816	176.959
Espn	149.662	186.493	31.1776	43.6949	3.62674	1	25.8611	16.4717	274.622	239.678
F730043M19Rik	23.2358	3.50666	1	1	87.6825	108.898	8.73457	6.5256	141.638	121.21
Foxp3	25.777	43.6133	13.071	6.4737	1	1	13.1543	17.5768	4563.6	4382.56
Fsd1l	1.63531	2.25333	1	4.28422	1	5.03359	1.55247	7.63072	33.5285	62.8471
Gata1	49.2835	52.3866	7.03552	23.9895	1	1	11.4969	7.63072	278.449	399.086
Gem	1	1	1	3.18948	330	262.175	139.67	214.288	31.6151	45.4254
Ggt7	23.8711	9.77333	7.70613	2.09474	23.3273	20.1595	7.62963	3.21024	39.2689	31.488
Gm13546	84.8608	123.827	9.04736	4.28422	13.477	12.0924	8.1821	4.31536	55.5331	88.9797
Gm4956	6.71778	8.51999	3.01184	1	1	1	138.565	183.345	2416.72	2222.27
Gpr83	122.344	89.9866	99.5801	68.8739	1	1	2.10494	1	2024.47	2014.08
Gsta3	1	2.25333	1.67061	4.28422	1	1	10.9444	10.9461	63.1869	66.3315
Gsta4	2.90593	4.76	1	4.28422	1	1	5.97222	26.4178	129.201	124.694
Gsto1	36.5773	29.8266	58.6727	50.2633	69.2953	68.5626	177.238	119.248	435.351	354.661
Gucy1a3	10.5296	2.25333	7.03552	8.66318	1	3.01679	45.75	67.3072	66.0571	18.4217
Igsf23	142.674	157.667	23.8009	20.7053	1	1	1	4.31536	138.768	145.6
Ikzf2	46.7422	19.8	194.137	141.127	22.0139	13.1008	2933.51	2459.89	4205.79	4244.93
Ikzf4	73.4252	66.1733	29.8364	37.1264	1	1	61.2191	83.884	1212.21	902.574
Il2ra	6.08247	7.26666	4.35307	6.4737	62.0718	61.5038	55.6944	56.256	2509.52	2345.09
Il2rb	30.8595	36.0933	448.97	550.56	1462.13	1245.36	3203.11	3273.26	2948.66	2687.43
Irf4	5.44716	18.5467	25.8127	34.9369	107.383	73.6045	32.4907	8.73584	142.595	143.858
Irf5	5.44716	4.76	5.02368	2.09474	39.0878	31.2519	64.5339	61.7816	70.8407	78.5267
Itgb8	1	1	1	5.37896	1	2.0084	10.9444	25.3126	84.2348	44.5543
Itih5	70.884	38.6	9.71797	7.56844	33.1776	25.2015	76.6882	41.8895	697.493	683.932
Kcnip2	27.683	32.3333	17.0947	14.1369	14.7904	9.06717	9.8395	6.5256	100.499	129.921
Kcnk5	1	1	1	1	268.271	250.074	23.0988	4.31536	21.0911	23.6482
Khdc1a	1	1	1.67061	1	1	1	1	3.21024	24.918	21.9061
Lad1	6.08247	1	6.36491	2.09474	1	1	27.5185	15.3666	338.723	227.482
Lag3	2.27062	1	1	4.28422	417.339	212.763	63.9815	36.3639	70.8407	17.5506
Lhfp	7.9884	1	1	1	1	1	4.86728	1	25.8748	32.3591
Lrrc32	1	1	1	1	1	1	1	1	1926.88	1769.31
Ly6c1	509.882	661.506	3.01184	3.18948	33.1776	42.3442	61.7716	45.2048	657.311	781.493
Map3k8	7.9884	41.1066	28.4951	61.2107	121.83	128.058	129.173	111.512	242.094	228.354
Map6	2.27062	8.51999	1	1	2.97006	10.0756	1	1	176.08	128.179
Mctp1	1	3.50666	1	6.4737	3.62674	1	45.75	42.9946	70.8407	42.8121
Mdfic	7.35309	6.01333	3.68245	7.56844	79.8023	105.873	78.3457	70.6226	169.383	206.576
Myo1e	1	4.76	5.02368	1	20.0439	18.1427	109.284	90.5148	141.638	93.3351
Ncmap	28.9536	21.0533	1	5.37896	1	1	1.55247	3.21024	83.278	39.3278
Neb	34.0361	37.3466	25.1421	62.3054	33.1776	16.1259	21.4414	34.1536	206.695	210.061
Nrp1	16.2474	2.25333	17.0947	9.75792	159.918	198.646	52.3796	51.8355	1058.18	1165.64
Osbpl3	1	7.26666	2.34123	2.09474	1583.61	1259.48	169.503	134.72	85.1915	98.5617
P2rx7	65.1662	21.0533	52.6372	8.66318	1	4.02519	215.91	272.86	672.618	569.819
Pdcd1lg2	4.81185	1	4.35307	2.09474	2.97006	4.02519	12.0494	25.3126	27.7882	34.9724
Peli2	3.54124	2.25333	3.01184	2.09474	1	1	8.1821	13.1563	51.7062	34.1013
Penk	1	1	1	1	1	1	1	1	23.0046	25.3904
Phactr2	30.2242	22.3067	42.578	13.0421	41.7145	53.4366	87.1852	71.7277	192.344	190.897
Phlpp1	18.7886	13.5333	31.8482	15.2316	20.7006	7.05038	51.8271	39.6792	176.08	99.4327
Pla2g4f	1	7.26666	2.34123	1	1	2.0084	1	1	93.802	85.4954
Plagl1	1	1	1	3.18948	4.94011	1	2.10494	3.21024	56.4898	29.7458
Ppm1l	20.6946	36.0933	54.6491	15.2316	10.8503	5.03359	44.0926	77.2533	332.026	244.033
Prg4	42.9304	47.3733	5.02368	9.75792	7.56686	4.02519	7.07716	13.1563	86.1482	141.245
Prnp	2.90593	3.50666	1	1	10.8503	7.05038	10.9444	8.73584	86.1482	90.7219
Prodh	13.7062	3.50666	1.67061	3.18948	1	1	7.62963	1	36.3987	30.6169
Pros1	6.08247	4.76	1	1	1	1	4.86728	36.3639	60.3167	92.4641
Prr5l	1	4.76	1	1	29.2375	27.2183	232.484	266.229	45.0092	18.4217
Ptger2	19.424	16.04	11.7298	15.2316	11.507	12.0924	132.488	150.191	222.959	200.479
Ptger3	1	1	1	2.09474	1	1	1	1	30.6584	13.1952
Ptgir	64.5309	2.25333	3.01184	3.18948	1.65669	2.0084	6.52469	1	53.6197	28.0037
Ptms	4.81185	3.50666	5.02368	2.09474	109.353	133.1	5.97222	26.4178	41.1823	51.523
Ptpn13	30.8595	4.76	11.0592	3.18948	108.04	141.167	28.071	12.0512	124.417	142.987
Rasip1	1	1	1	10.8527	1	1	1	2.10512	131.114	98.5617
Rec8	13.7062	4.76	3.01184	1	1	1	3.76234	5.42048	37.3554	38.4567
Rgs1	13.0709	12.28	9.71797	11.9474	215.736	120.999	93.2623	146.876	1134.71	1226.62
Rgs16	1	1	1	1	2.97006	4.02519	34.1481	15.3666	31.6151	41.9411
Rln3	9.89432	2.25333	5.02368	7.56844	1.65669	4.02519	10.9444	16.4717	214.349	119.468
Rnf216	14.3415	28.5733	4.35307	9.75792	203.259	145.201	73.9259	84.9891	139.725	168.249
Sdc4	1.63531	1	1	4.28422	1	1	85.5278	51.8355	376.035	258.842
Sdcbp2	58.8131	53.64	9.04736	10.8527	315.552	274.275	8.73457	2.10512	77.5377	142.987
Selp	1	3.50666	11.0592	1	1	4.02519	1	1	51.7062	15.8085
Sh3bgrl2	1	1	1	1	10.1936	8.05877	20.3364	4.31536	159.816	161.28
Sh3bp4	2.27062	1	1	3.18948	2.97006	1	7.07716	2.10512	39.2689	20.1639
Sh3gl3	1	1	1	1	2.31337	1	1	6.5256	24.918	25.3904
She	21.9652	32.3333	3.01184	8.66318	1.65669	1	8.1821	4.31536	78.4944	91.593
Slamf1	142.039	125.08	84.156	68.8739	185.529	98.8144	32.4907	38.5741	461.183	379.923
Slc35d1	88.0373	67.4266	70.7438	72.1581	46.3113	77.6381	109.836	62.8867	447.789	609.018
Snx18	44.8363	42.36	81.4736	29.4632	232.153	279.317	125.858	126.984	312.891	332.013
Socs2	4.17654	1	1	1	41.0578	22.1763	45.1975	8.73584	394.212	399.086
Sorcs2	95.0257	71.1866	31.8482	39.3159	1	1	6.52469	2.10512	308.108	329.4
Specc1	4.81185	4.76	1	2.09474	24.6407	28.2267	13.7068	16.4717	58.4033	23.6482
St8sia6	805.936	944.759	16.4241	5.37896	4.94011	1	79.4506	63.9919	1093.58	1698.75
Stra6	1.63531	2.25333	2.34123	1	1	1	1	3.21024	60.3167	48.9097
Stx11	9.25902	4.76	3.01184	19.6106	493.514	557.635	49.6173	39.6792	54.5764	61.105
Swap70	60.0837	12.28	15.7535	10.8527	172.395	185.537	270.605	266.229	499.452	499.261
Syp	2.27062	1	5.02368	1	4.94011	2.0084	3.20988	1	26.8315	29.7458
Tbc1d30	4.81185	11.0267	9.71797	9.75792	12.1637	8.05877	3.20988	6.5256	83.278	89.8508
Tcf7l1	9.25902	6.01333	15.0829	7.56844	6.25349	3.01679	2.10494	7.63072	51.7062	35.8435
Tgm2	1	1	1	1	1.65669	3.01679	47.9599	20.8922	28.7449	23.6482
Tiam1	5.44716	7.26666	14.4123	5.37896	3.62674	8.05877	9.28703	18.6819	72.7541	109.886
Tmem158	1	1	5.02368	1	2.97006	4.02519	1	3.21024	37.3554	24.5193
Tmem64	186.51	262.946	39.225	31.6527	18.7305	42.3442	116.466	124.773	893.621	1126.44
Tnfrsf18	283.077	284.253	283.999	212.285	199.319	151.251	340.216	311.539	1769.02	1244.91
Tnfrsf4	38.4832	66.1733	21.789	10.8527	10.8503	9.06717	17.0216	13.1563	1380.59	1027.14
Tnfrsf9	13.0709	6.01333	16.4241	40.4106	66.0119	44.361	335.244	315.959	481.274	367.727
Tnfsf11	1	6.01333	1	5.37896	1	1	4.86728	39.6792	100.499	93.3351
Tnnt2	1	1	4.35307	4.28422	1	1	1.55247	2.10512	108.153	60.2339
Trib1	6.71778	11.0267	8.37675	4.28422	25.9541	40.3275	15.9167	30.8383	88.0616	72.4291
Vav2	15.6121	11.0267	14.4123	5.37896	12.8203	13.1008	54.037	36.3639	211.479	126.436
Vill	13.7062	17.2933	1	1	1	5.03359	12.0494	2.10512	41.1823	92.4641
Wnt3	2.27062	6.01333	1	1	1	1	5.41975	1	51.7062	55.0073
Xxylt1	67.0721	44.8666	26.4833	46.9791	25.2974	24.1931	35.8055	18.6819	334.896	308.493
Zbtb7b	161.733	190.253	4.35307	1	42.3712	35.2855	11.4969	15.3666	208.609	137.761
Zfp821	1	13.5333	7.03552	7.56844	26.6107	31.2519	14.2593	21.9973	31.6151	59.3628
Zfp862-ps	27.683	6.01333	1.67061	6.4737	9.53691	2.0084	5.41975	6.5256	63.1869	58.4917
Zfp870	13.0709	1	1	2.09474	9.53691	12.0924	61.2191	82.7789	66.0571	92.4641
