# Supplementary material for: Tcf1 and Lef1 provide constant supervision to mature CD8+ T cell identity and function by organizing genomic architecture
Source: Nat Commun. 2021 Oct 6;12:5863. doi: 10.1038/s41467-021-26159-1 (PMC8494933; doi:10.1038/s41467-021-26159-1)
Supplement: Supplementary file 6 — Supplementary Data 3 [file 41467_2021_26159_MOESM6_ESM.xlsx]

## Sheet: 313_Up_DEGs
Gene Symbols	WT-1	WT-2	WT-3	dKO-1	dKO2	dKO3		fold change	adjp_value
Gcnt4	0.0554578	0.0635226	0.0336164	12.0893	10.6889	11.2462		222.97	0.000314513
Nhsl2	0.0254949	0.0121677	0.0128784	3.33631	5.11113	2.71719		220.903	0.000314513
Gzma	1.36827	1.22921	1.62626	230.521	184.613	202.745		146.287	0.000314513
Heatr9	0.0328381	0	0.165877	9.53064	9.14589	9.70988		142.85	0.000600481
Foxp3	0.403425	0.41751	0.345875	47.5502	57.1571	46.3613		129.471	0.000314513
Fasl	0.193273	0.897945	0.748522	80.1181	74.8925	67.7887		121.104	0.000314513
Ccl5	8.29462	6.80894	8.04462	844.462	877.196	1042.16		119.397	0.000314513
Fgl2	0.0608682	0.159774	0.09224	9.539	9.27483	8.42298		87.0511	0.000314513
Gzmb	1.29802	1.75167	1.40179	109.87	127.191	110.688		78.1195	0.000314513
Arhgap23	0.124092	0.0493533	0.0731304	5.56036	6.68896	5.07857		70.274	0.000314513
Nccrp1	0.0818227	0.0781012	0.082663	4.80161	6.85315	5.06486		68.9224	0.000600481
Nrp1	0.731586	0.326126	0.402703	20.4213	26.7777	21.7998		47.246	0.000314513
Fbxl21	0.0616111	0.0588089	0.0933658	3.30723	3.07753	2.26934		40.4804	0.0108024
Ccr2	0.144236	0.0611893	0.0161908	2.37669	3.7843	2.70553		40.0084	0.000314513
S100a6	0.737346	0.402177	0.212834	18.4004	23.3849	9.26851		37.7517	0.000314513
Ccl3	0.277719	0	0.374095	4.63234	10.4626	9.47158		37.6895	0.0108024
St8sia6	0.789941	0.368239	0.723816	19.2545	21.671	23.8333		34.4096	0.000314513
Pygl	0.33167	0.138506	0.104711	6.05402	7.21678	6.10824		33.7094	0.000314513
Maf	0.410258	0.331353	0.334766	10.4513	14.8242	10.6876		33.4112	0.000314513
Cd163l1	0.216995	0.0955965	0.15177	4.6319	5.22164	3.80846		29.4211	0.000314513
D630039A03Rik	0.100759	0.0192353	0.0814352	1.57676	1.99287	1.64946		25.9102	0.000600481
Pdcd1lg2	0.101368	0.145136	0.221886	3.78127	3.80183	3.56086		23.7921	0.000314513
5830411N06Rik	1.21657	0.410362	0.651156	11.9037	25.0755	16.7685		23.5934	0.000314513
Lamc1	0.102384	0.0977273	0.088659	1.67671	2.4427	1.84816		20.6655	0.000314513
Metrnl	0.0958457	0.182973	0.19366	3.94588	3.36098	2.35354		20.4462	0.000314513
Prdm1	0.219675	0.136295	0.199738	3.94731	4.05668	3.11293		20.005	0.000314513
Ifitm3	0.122179	0.816353	0.493735	5.33569	9.00031	13.2507		19.2609	0.000600481
Cdh1	1.21154	0.762759	0.950543	14.1069	25.9733	15.3498		18.9514	0.000314513
Hes1	0.0435031	0.166098	0.2637	3.12681	2.85346	2.84865		18.654	0.000868271
Coro2a	2.81334	3.85233	4.24769	64.0038	75.5708	60.3957		18.3235	0.000314513
Ccl4	2.73616	2.38461	2.76427	41.1293	50.0598	48.0783		17.6623	0.000314513
Wdr95	0.976381	0.727394	0.38494	11.4832	12.9768	12.2314		17.5666	0.000314513
Csf1	0.246026	0.244124	0.2132	4.77294	3.62455	3.65911		17.1417	0.000314513
Chn2	1.14169	0.544882	0.706933	9.56326	12.9332	10.7061		13.8719	0.000314513
Nrp2	1.14046	0.792415	0.893263	11.8292	14.2098	12.5878		13.6677	0.000314513
Ceacam15	0.137106	0	0.138514	1.24741	1.10684	0.935199		11.9347	0.0020993
Cx3cr1	0.122285	0.131314	0.138984	1.44634	1.66589	1.53267		11.8317	0.000314513
Srgap3	0.281179	0.333998	0.334568	2.32513	4.64705	4.26417		11.8309	0.000314513
Dapk2	0.138654	0.132348	0.0700392	1.38765	0.979423	1.63143		11.7244	0.00322193
Kcnj8	0.136715	0.182696	0.276239	2.86087	1.57275	2.43391		11.5294	0.000314513
Entpd1	0.108688	0.181553	0.260785	2.12605	2.1113	2.02947		11.373	0.000314513
Ptprj	0.138725	0.104912	0.125401	1.42157	1.51041	1.19525		11.1837	0.000314513
Apol9b	0.54541	0.120131	0.551012	5.30586	3.0483	3.82046		10.0075	0.000314513
5430427O19Rik	0.149404	0.171131	0.27169	1.79428	1.91472	2.12479		9.85066	0.000314513
1700026L06Rik	0.232323	0	0.117355	0.739799	1.99274	0.475402		9.17399	0.0170113
Gm4956	0.172399	0.329116	0.116113	2.2482	2.20362	1.11713		9.0167	0.00406806
Hic1	0.607621	0.904051	0.924375	6.01885	9.25732	6.46243		8.92375	0.000314513
Yes1	0.146017	0.185805	0.0749556	1.23969	0.871971	1.35183		8.51443	0.000314513
Syp	0.0952566	0.22731	0.288705	1.97165	1.75427	1.41319		8.40723	0.000314513
Lag3	0.542787	0.460534	0.396039	2.55149	5.84248	3.17784		8.26938	0.000314513
Itpripl2	0.472438	0.57535	0.386769	3.93518	4.06874	3.75864		8.19941	0.000314513
Pip5k1b	0.210266	0.156102	0.259631	1.87052	1.67388	1.50593		8.0676	0.00232376
Hpgds	0.806542	0.669443	0.743972	5.40782	5.89186	6.09939		7.83759	0.000314513
Runx2	1.44146	1.09899	1.35101	9.76263	10.5693	9.32421		7.62084	0.000314513
Fgfr1	0.190596	0.102333	0.295801	1.23475	1.75504	1.46407		7.56521	0.000314513
Gm17745	0.24999	0.15908	0.168372	0.90978	1.5977	1.79044		7.44303	0.0347722
Sytl2	3.61444	3.34504	2.77281	24.7011	25.3266	20.7474		7.27219	0.000314513
Pik3ap1	0.765017	0.45102	0.4319	3.02975	4.29133	4.44311		7.13874	0.000314513
Islr	0.344253	0.082145	0.173891	1.04402	1.63184	1.53944		7.02214	0.000314513
Ier3	1.22456	2.04552	2.41242	11.6983	13.7783	13.5941		6.87562	0.000314513
Plekhg3	1.1761	0.632146	0.911318	5.62025	6.74062	5.9465		6.73174	0.000314513
Cd4	0.300235	0.125379	0.189574	1.02434	1.62847	1.45913		6.68404	0.000314513
Igf1r	3.02253	2.30453	2.68584	18.6544	18.3794	16.4006		6.66854	0.000314513
4833419F23Rik	0.32052	0	0.56667	1.96839	1.45548	2.37755		6.53909	0.0104487
Lyz2	0.635969	0.303522	0.257	2.83521	1.54023	3.38359		6.48484	0.000314513
Gm8817	2.37146	1.55622	0.89843	11.1925	9.87137	9.85704		6.407	0.000314513
Dgkh	1.21098	1.33479	1.26711	8.63611	8.17581	7.53797		6.38625	0.000314513
Klrb1f	0.324627	0.191775	0.243573	1.82422	1.38314	1.51312		6.21136	0.000314513
Cdkn1a	0.22257	0.546343	0.835256	4.0214	2.92004	2.89559		6.13218	0.000314513
Slamf7	1.1215	0.548968	0.668188	5.35032	4.1206	4.73693		6.07523	0.000314513
Cish	2.99379	3.88955	3.44461	21.1851	23.0216	18.1516		6.03783	0.000314513
Aqp9	0.694393	0.530112	0.561072	4.6082	2.28656	3.46052		5.79939	0.000314513
Bhlhe40	1.80891	3.23967	3.82454	18.2053	16.1651	16.8097		5.768	0.000314513
Tmem176a	1.07389	1.34694	1.97568	5.61656	11.7125	7.42217		5.62975	0.000314513
Pmaip1	6.99697	11.878	12.1691	64.5056	55.3909	52.4007		5.55009	0.000314513
Cd7	111.935	103.562	117.477	638.732	614.935	590.558		5.53863	0.000314513
Rasgef1b	0.330489	0.222676	0.392592	1.34351	2.0217	1.7115		5.36787	0.000314513
Tbx21	1.94075	1.63195	1.56388	8.95476	9.8388	8.74643		5.36155	0.000314513
Tbkbp1	0.242569	0.446534	0.420103	2.01776	1.92326	1.93228		5.29507	0.000314513
Hbb-bt	0	0.243099	0.514596	0.695141	1.41351	1.82404		5.19034	0.0120825
Dock6	0.230447	0.211819	0.241436	1.29681	1.28331	0.960589		5.17874	0.000314513
Galnt4	4.98395	5.70662	5.5487	28.0715	28.3361	25.4966		5.04359	0.000314513
Serpinb1a	0.538055	0.181265	0.191852	1.32461	2.01213	1.23055		5.01257	0.000314513
Rap1gap2	1.45107	1.74385	1.78389	5.70232	10.594	8.39813		4.95993	0.000314513
Ceacam-ps1	0.318479	0.506657	0.6435	1.54537	3.10668	2.60681		4.9426	0.00881022
Zfyve28	0.70397	0.726805	0.7112	3.64683	3.60991	3.24854		4.90448	0.000314513
Laptm4b	1.05741	0.672881	0.615067	3.09023	5.04422	3.34402		4.89412	0.000314513
Mdfic	0.940244	0.400661	0.424063	3.36069	2.89726	2.31913		4.85961	0.000314513
B4galnt4	0.8228	0.71398	0.906819	4.13429	4.30244	3.36738		4.83063	0.000314513
Faim3	0.547964	0.120702	0.255504	1.26554	1.06338	2.07008		4.75996	0.000314513
Plek	0.568413	0.29113	0.392171	2.00554	1.30107	2.62416		4.7381	0.000314513
Leprel4	1.20697	0.56047	0.856854	4.71896	2.99555	4.57251		4.68202	0.000314513
Atp6v0a1	0.344042	0.300055	0.159289	1.49505	1.07053	1.13782		4.60972	0.000314513
Serpina3g	0.271243	0.287674	0.243581	0.850025	1.39898	1.44928		4.60848	0.000314513
Dapk1	1.01362	0.976978	0.929676	3.90702	5.75132	3.67499		4.56578	0.000314513
Il12rb2	0.454874	0.490819	0.499507	2.62706	2.03565	1.86161		4.51448	0.000314513
1700025G04Rik	1.27812	1.08985	1.11908	5.21473	5.0272	4.88208		4.33719	0.000314513
Ccr4	0.357037	0.20047	0.254615	0.687893	1.971	0.816557		4.27946	0.000314513
Dennd5a	5.75487	6.45225	6.12544	24.4652	26.5822	26.7417		4.24322	0.000314513
Nipa1	0.677703	0.40045	0.42384	1.93784	2.50755	1.81602		4.16874	0.000314513
Pdgfb	0.713277	0.680836	0.760637	2.46962	2.83911	3.62867		4.14775	0.000314513
Ccrl2	0.370006	0.86936	0.603841	1.99393	2.78597	2.70824		4.06256	0.000314513
Ppm1n	0.304126	0.508014	0.422468	1.59102	1.57285	1.7892		4.01186	0.000314513
Serpinb6b	6.85072	7.57163	8.21258	33.0433	23.7825	33.7721		4.00258	0.000314513
Ms4a1	0.52697	0.195612	0.443652	1.43833	1.00446	2.21658		3.99523	0.000314513
H2-Aa	3.51202	0.957796	1.58397	7.75999	5.82231	10.5874		3.99249	0.000314513
Cxcr6	37.1614	34.3369	39.9118	149.354	139.985	155.11		3.98931	0.000314513
Tmem176b	3.30768	1.95419	2.37166	6.39874	14.7253	9.24768		3.97874	0.000314513
Gsg2	13.9003	11.2819	12.6766	44.7936	58.0607	47.0521		3.95961	0.000314513
Frmd4b	1.78768	1.59906	1.90827	7.04799	7.35202	6.45348		3.93832	0.000314513
Itgae	92.385	74.4955	95.5466	327.902	358.956	346.208		3.93657	0.000314513
Myo1f	19.5828	15.5672	17.6092	71.6205	68.8624	63.7024		3.87012	0.000314513
Cd40lg	0.726077	0.841565	0.785929	2.35927	3.76813	2.81234		3.79837	0.000314513
Swap70	1.11868	0.608239	0.94419	3.29816	3.58666	3.24537		3.7925	0.000314513
Ly6a	24.1694	27.2333	27.642	96.5683	109.578	89.8744		3.74499	0.000314513
Fam129a	1.97532	1.81616	1.79018	5.68226	8.14916	6.99936		3.732	0.000314513
Serpinb9	4.3664	5.15706	5.64709	22.4136	14.1958	19.869		3.72291	0.000314513
Prss30	1.8869	1.14614	0.95314	4.79905	4.6304	5.26521		3.68639	0.000314513
H2-Ab1	2.63288	1.25656	1.88411	5.43963	4.76022	10.9436		3.66212	0.000314513
Crip2	0.966368	1.29977	1.02067	4.35612	4.6099	3.0561		3.65768	0.000314513
Gata3	12.864	13.1044	13.8516	46.1927	50.8522	48.0571		3.64394	0.000314513
Map3k8	4.07513	4.42941	4.04559	15.4305	15.2605	14.8703		3.63035	0.000314513
H2-Eb1	1.59228	0.70691	1.64604	4.34603	2.952	6.97117		3.61682	0.000314513
Hmox1	0.118619	0.377414	0.559241	0.575581	0.917698	2.30593		3.60021	0.000600481
Cd101	4.57752	2.72439	2.85421	11.8592	11.7642	12.8242		3.58872	0.000314513
Cd19	0.388879	0.115998	0.368319	1.14988	0.662212	1.29311		3.55613	0.000314513
Gm15408	0.831039	0.352552	0.559716	1.80622	2.6556	1.70055		3.53488	0.000314513
Kcnj16	0.328686	0.253977	0.332062	1.02535	1.04242	1.08896		3.45101	0.000314513
Baiap3	15.0739	12.9308	14.3155	46.4781	49.1345	49.1055		3.41961	0.000314513
Cd74	7.50639	6.17309	7.17138	21.3693	16.8569	32.8672		3.40962	0.000314513
5830416I19Rik	0.0894455	1.40873	0.0903641	2.05482	1.37647	1.94471		3.38426	0.000314513
Fcer2a	0.295947	0.254237	0.448484	0.835489	0.635079	1.88206		3.35711	0.000314513
Cobll1	1.12468	1.02456	0.893086	3.77362	3.21158	3.17327		3.33906	0.000314513
Fut7	0.527928	0.498215	0.346425	1.55968	1.71742	1.28166		3.32135	0.000314513
Tsc22d1	24.9247	22.1943	26.6319	76.704	84.6283	82.7731		3.30986	0.000314513
Acsbg1	11.5418	10.5536	12.172	35.8414	39.4123	37.0893		3.27842	0.000314513
Cd24a	1.7163	2.4413	2.58389	6.36854	8.25216	7.47172		3.27708	0.000314513
Plac8	201.664	155.446	173.66	487.734	577.459	664.008		3.25792	0.000314513
Depdc1b	4.52461	3.89584	5.70207	13.6016	15.8392	16.5368		3.25561	0.000314513
Hip1r	13.886	12.5126	14.3296	40.7768	48.1158	43.0995		3.2408	0.000314513
Aim1	9.80872	11.2581	10.3046	35.8129	32.5938	32.7933		3.22585	0.000314513
Itsn1	0.660454	0.633505	0.492629	2.10315	1.87327	1.78252		3.22344	0.000314513
Pltp	4.26674	4.62217	4.17372	12.0464	16.8807	13.0619		3.21442	0.00186297
Tbc1d4	1.29786	0.925101	0.936564	2.82935	4.16718	3.1473		3.21055	0.000314513
Iqgap2	21.3702	23.1701	13.6843	63.9586	63.4654	56.5016		3.1589	0.000314513
Fam114a1	0.770747	0.660236	0.598971	2.51726	2.45296	1.43563		3.15566	0.000314513
Osgin1	2.34655	1.29674	2.27707	4.52268	7.41536	6.69716		3.14764	0.000314513
Il2ra	1.0146	0.821344	0.752544	2.40706	3.48624	2.24699		3.1448	0.000314513
Gltscr1l	9.78607	10.072	10.3336	33.8101	30.7248	29.2106		3.10501	0.000314513
Osbpl5	10.4717	10.2986	10.2133	29.0501	35.5147	31.3546		3.09582	0.000314513
Cdc25b	25.2955	20.7649	21.738	64.9148	70.6222	72.4519		3.06775	0.000314513
Cldnd2	1.97502	0.754078	1.3302	4.19278	2.92309	5.25392		3.04728	0.000314513
Cercam	2.54932	1.83534	2.05167	5.97543	7.15081	6.36609		3.02849	0.000314513
Smad3	13.1681	13.6607	13.909	40.1741	43.651	39.0213		3.01555	0.000314513
Art2a-ps	5.51241	7.86796	7.755	22.9203	19.7031	20.926		3.00678	0.000314513
Prrt2	0.783117	0.974015	1.05488	2.84997	2.82575	2.76793		3.0027	0.000314513
Slfn5	25.3755	24.293	20.4634	64.8843	67.0354	78.6083		3.00189	0.000314513
Ifng	2.59613	2.01342	2.07638	7.77491	3.76593	8.52204		3.00076	0.000314513
Ppp2r3a	0.572114	0.40967	0.45766	1.07472	1.64134	1.59641		2.99592	0.000314513
Hivep3	1.6797	1.6268	1.72803	3.91851	7.2581	3.89672		2.99399	0.000314513
Nacc2	1.60125	1.48629	1.65325	4.00231	5.48674	4.65388		2.98324	0.000314513
Plxdc1	0.809657	0.695545	0.449873	2.26521	1.7771	1.78109		2.97861	0.000314513
Crybg3	4.20985	4.03579	3.33677	11.0091	12.038	11.3198		2.96717	0.000314513
Sp6	0.61588	0.751165	0.812324	1.75884	2.93482	1.71537		2.94076	0.000314513
Serp2	8.63271	6.20608	6.54753	19.6409	20.8513	21.8921		2.91701	0.000314513
2900026A02Rik	1.22286	0.854753	0.914406	2.91723	2.88582	2.90625		2.91085	0.000314513
Ppp1r3fos	0.761345	0.810289	0.994321	2.50149	2.41802	2.54518		2.90913	0.029727
Spats2	0.292603	0.446872	0.561656	1.41094	1.15155	1.16757		2.86678	0.000314513
Trim52	0.98888	0.809061	1.14176	3.08468	3.56389	1.73446		2.85166	0.00449501
Pcyt1a	2.34372	2.79413	2.4515	6.60712	8.00682	6.82052		2.82429	0.000314513
Il18r1	22.648	23.2435	25.0597	64.6325	76.8775	58.5289		2.81938	0.000314513
Lca5	1.84373	1.847	1.52277	4.74517	5.63293	4.29513		2.81446	0.000314513
Crybb3	0.0979127	0.467325	0.593547	0.474575	1.48215	1.29678		2.80768	0.0252967
Tlr6	2.06036	2.00988	2.12727	5.72665	5.57482	6.02301		2.79539	0.000314513
Pim1	65.5255	74.0448	75.1853	194.525	223.565	180.344		2.78659	0.000314513
Anxa2	6.12033	5.35513	4.8716	13.6678	15.5338	16.1294		2.77304	0.000314513
Cd247	191.183	197.32	195.996	473.582	665.976	477.191		2.76604	0.000314513
Dnajc6	0.418719	0.418513	0.487255	0.877638	1.69239	1.08831		2.76207	0.000314513
Prkce	1.83818	1.85729	1.81177	5.3925	5.22095	4.59633		2.76178	0.000314513
Prf1	35.5402	37.4504	37.6827	111.065	93.8025	98.7376		2.74326	0.000314513
Aqp11	0.388181	0.555789	0.392168	0.6622	1.86066	1.14185		2.74276	0.00162686
I830012O16Rik	2.54899	2.28994	1.66629	4.03799	5.7194	7.94671		2.72152	0.000314513
Chd3os	0.58554	0.591785	0.800337	1.8489	1.11223	2.39637		2.709	0.000314513
Xcl1	8.55567	6.25523	6.25278	17.7212	16.7162	22.5362		2.70482	0.000314513
Samhd1	125.139	131.132	123.661	335.774	348.31	340.101		2.6957	0.000314513
Slc9a7	2.05977	2.26329	2.00834	6.05785	5.99392	4.95006		2.68531	0.000314513
Car2	5.54115	4.76674	4.97605	12.3546	12.9091	15.7484		2.68334	0.000314513
1500017E21Rik	1.36836	0.947991	0.780392	2.29918	3.22934	2.68715		2.65301	0.000314513
Ly6d	0.779739	0.63795	1.23789	2.83767	2.13571	2.05145		2.64532	0.00491851
Ahnak	15.3233	14.987	13.8337	41.4806	39.9797	35.1151		2.64081	0.000314513
Fam65c	0.635649	0.436094	0.481633	1.06628	1.56351	1.46332		2.63498	0.000314513
Tlr1	27.2093	27.7949	27.4002	71.8397	73.7013	71.2347		2.63063	0.000314513
Gnmt	0.262068	0.625372	0.33095	1.07295	1.25616	0.871437		2.62686	0.0250299
Gsap	2.80359	2.92468	2.86334	7.06684	8.11637	7.38283		2.62652	0.000314513
Cd79a	2.02888	0.737753	1.85451	3.91156	3.50976	4.69535		2.622	0.000314513
Pank1	0.496316	0.66756	0.638176	1.90402	1.39361	1.39263		2.60274	0.000314513
Podnl1	3.52789	3.75387	3.38884	7.70862	12.6644	7.15993		2.58027	0.000314513
Slc25a33	3.37229	3.03321	4.29142	8.93898	9.12925	9.28941		2.55753	0.000314513
Rcor2	1.16889	0.772428	0.999221	2.61779	2.66153	2.2079		2.54621	0.000314513
G0s2	6.02754	4.29479	5.06025	12.8989	12.7646	13.4633		2.54358	0.000314513
Lair1	2.00072	1.97389	2.05441	5.23703	5.10268	4.91623		2.53041	0.000314513
Atp2b1	13.2293	13.4799	13.3256	33.8925	35.0068	32.3843		2.52988	0.000314513
Tnp2	0.627132	0.149652	1.10875	1.42644	1.89854	1.44371		2.52908	0.046742
Tjp3	2.06076	2.38565	2.56415	5.28733	6.75946	5.67989		2.52857	0.000314513
Capn11	0.0228801	1.57244	0.254266	3.89271	0.507948	0.257507		2.51849	0.000314513
Ncf1	18.5142	19.3384	20.5168	44.202	55.0431	47.6451		2.51655	0.000314513
Prss2	0.697721	0.416242	1.32166	1.34895	2.81631	1.96315		2.51615	0.00253997
Prdx4	3.23659	3.62667	2.84333	7.80985	9.01721	7.55887		2.5123	0.000314513
Gzmm	0.902467	0.909278	0.810432	2.55447	1.56841	2.46228		2.51133	0.000314513
Phldb3	3.91593	3.76274	4.27264	9.71449	10.9328	9.34866		2.50985	0.000314513
1700020L24Rik	0.74619	0.641027	0.678468	1.69724	2.18366	1.29789		2.50705	0.00232376
Fosb	63.3459	41.8658	32.2207	102.471	141.854	100.007		2.50547	0.000314513
Cxadr	0.52808	0.392075	0.406462	1.39892	0.896208	1.02329		2.50142	0.00186297
Poc1b	8.38565	7.53221	7.97216	19.1909	21.9579	18.5455		2.4987	0.000314513
Soat2	1.91931	1.67036	1.51129	4.44257	4.58564	3.69644		2.49455	0.000314513
Cyp4f16	1.10542	1.00239	0.949259	2.7909	2.4262	2.4034		2.49274	0.000314513
Ppp1r3f	4.73954	3.92449	4.02077	10.5166	11.4474	9.63091		2.49077	0.000314513
4930486L24Rik	4.50136	4.07516	4.12565	11.5263	8.80377	11.3002		2.49015	0.000314513
Cacnb1	4.88572	5.3181	5.34237	13.7818	13.0541	11.8733		2.48994	0.000314513
Ptpn14	0.339699	0.677975	0.447184	1.72795	1.2621	0.647729		2.48337	0.000314513
D8Ertd82e	14.4988	13.0585	14.1925	36.1221	33.0779	34.2294		2.47735	0.000314513
Sept4	1.41761	1.16803	0.917954	2.82534	2.67137	3.14682		2.46704	0.000314513
Trnp1	1.30945	2.64262	2.30562	6.19504	5.09673	4.09583		2.459	0.000314513
Erp27	1.37612	0.967864	1.0244	2.9653	2.41187	2.89005		2.45437	0.000314513
Serinc3	57.4975	59.8231	62.4379	130.177	166.266	143.482		2.44732	0.000314513
Endod1	1.57685	1.91783	1.67013	4.55847	3.78556	4.28059		2.44435	0.000314513
Serpini1	7.53815	7.07155	7.35361	17.1542	16.821	19.2342		2.42266	0.000314513
Nrarp	1.73889	1.83451	2.01101	3.9968	5.56433	3.95624		2.42056	0.000314513
Il18rap	2.29269	2.15526	2.40983	5.37284	5.39835	5.73408		2.40679	0.000314513
Myo18a	8.56904	8.78209	9.45407	22.6678	21.3129	19.1898		2.35665	0.000314513
Id3	37.4449	29.589	32.7075	67.5428	88.5085	77.5125		2.34169	0.000314513
Dclre1a	0.869102	0.856334	0.849705	2.41043	2.10768	1.50594		2.33931	0.000314513
Pde2a	56.0373	52.2533	50.0536	120.387	127.005	122.853		2.33824	0.000314513
Atp2b4	0.989213	0.550796	0.638489	1.63126	1.80929	1.63765		2.33105	0.000314513
2310042E22Rik	2.05562	1.86641	1.67152	5.6107	3.23801	4.15511		2.32479	0.000314513
Snx9	6.33344	6.29963	7.62437	17.4214	13.8276	15.8065		2.32287	0.000314513
Unc93b1	3.42015	3.03858	3.03951	6.31915	7.43361	8.26377		2.31795	0.000314513
Ghrl	1.03912	1.21417	4.01851	6.4894	4.2853	3.70217		2.30825	0.0303546
Ctla4	22.0986	33.8391	31.252	76.2923	58.3205	66.5596		2.30729	0.000314513
Tcp11	1.37169	1.48368	0.959155	2.14455	3.22952	3.30149		2.27434	0.000314513
Mprip	10.5191	10.4026	10.2891	23.7533	25.794	21.089		2.26321	0.000314513
2610020H08Rik	14.4579	13.0964	12.6653	31.4888	30.0663	29.2757		2.25837	0.000314513
Ldlr	4.98753	3.91142	3.46963	9.28263	9.90322	8.43981		2.23354	0.000314513
Arid3a	1.75073	1.69763	1.8917	4.02929	3.9552	3.91771		2.22885	0.000314513
Pear1	3.68805	3.24544	3.26615	7.2995	8.77812	6.62364		2.2257	0.000314513
Sh3tc1	0.699179	0.881894	0.605451	1.10186	1.88986	1.86505		2.22123	0.000314513
Kctd12	5.17234	7.27224	7.77191	14.7075	15.4043	14.7652		2.21982	0.000314513
Lzts2	1.59373	0.96828	1.21281	2.61753	3.1688	2.58416		2.21746	0.000314513
Slc4a7	5.27766	4.63403	5.14879	10.2148	12.4801	10.4366		2.19989	0.000314513
Stx11	0.614479	0.93484	0.854081	1.88204	1.97278	1.43219		2.1998	0.000314513
Rhoc	0.381999	0.911633	0.385923	1.0427	1.54204	1.10747		2.19832	0.0124288
2810474O19Rik	24.844	27.6864	27.7045	64.3352	56.0404	55.633		2.19366	0.000314513
Mir142b	762.456	1021.99	803.066	1859.69	1931.69	1875.57		2.19012	0.000314513
Fgfrl1	0.553115	0.443479	0.469384	1.04675	1.02704	1.12049		2.17895	0.000600481
Ms4a2	0.902516	0.675204	0.788571	1.88637	1.79687	1.47246		2.17881	0.000314513
Map4k5	3.0124	3.30183	3.31415	6.57311	7.25184	7.09152		2.17237	0.000314513
Mxi1	5.67308	5.06793	5.25882	10.2012	12.4122	12.1209		2.17091	0.000314513
Vat1	9.16305	8.11132	8.4767	15.5605	21.9145	18.377		2.16892	0.000314513
Cysltr2	1.09252	1.24328	1.52929	2.18874	3.52548	2.62933		2.1587	0.000314513
Igj	0.028582	1.71877	0.375382	0.0520086	2.50929	2.01781		2.15717	0.000314513
Gpr137b-ps	0.931904	0.927371	0.701099	1.93024	1.76074	1.8258		2.15467	0.000314513
Susd3	7.73326	8.86886	11.4275	19.9632	19.8587	20.5483		2.15379	0.000314513
Fam214b	2.61479	1.89478	2.30049	4.80293	5.27375	4.58115		2.15238	0.000314513
Hdac10	5.83614	6.2345	6.48765	16.8375	11.3249	11.6254		2.14393	0.000314513
Gpr68	31.8961	28.6369	34.7523	69.9877	69.0313	65.1089		2.14228	0.000314513
Litaf	2.0013	1.83387	1.37486	3.83585	3.66209	3.65843		2.14132	0.000314513
Mina	28.226	26.6459	28.1214	57.6247	59.1287	60.8692		2.14021	0.000314513
Il10ra	5.95433	4.72315	4.54911	9.04891	12.7162	10.7499		2.13541	0.000314513
Ccnj	2.23722	2.25012	2.74561	4.80859	5.4546	5.14641		2.13048	0.000314513
Chsy1	15.8294	14.5749	16.8612	33.3143	35.3101	31.9444		2.12774	0.000314513
Trip10	0.989653	1.06873	1.10506	1.96384	2.36508	2.39704		2.12615	0.000314513
Sptssa	51.3932	51.2002	51.6846	102.843	118.601	105.836		2.12136	0.000314513
Zfp629	0.770789	0.61311	0.60257	1.30237	1.60192	1.305		2.11898	0.000314513
Cd83	0.533974	0.535313	1.07518	1.14663	1.55637	1.83391		2.11563	0.000314513
Mmp11	1.1418	0.70968	0.643827	1.76359	1.20579	2.30928		2.11544	0.000314513
Slco3a1	29.5743	33.2933	33.4731	65.8233	67.9247	69.9129		2.11396	0.000314513
March3	1.60996	2.03784	2.01543	4.61719	3.49647	3.83158		2.10926	0.000314513
Ubash3b	9.87152	9.23512	9.99094	18.9857	22.0665	20.3096		2.10883	0.000314513
Slc43a3	1.35791	0.691282	0.845981	1.7914	2.32948	1.96824		2.10319	0.000314513
Cd79b	17.1914	15.4197	13.0122	27.9551	34.8612	33.0567		2.10141	0.000314513
Gadd45b	12.9746	16.1877	18.0621	29.6043	37.8352	31.724		2.09984	0.000314513
Ank	5.33918	6.62211	5.97671	12.6689	13.3033	11.6337		2.09644	0.000314513
Lpar6	23.0269	23.0775	24.2075	46.5658	53.9208	46.8747		2.09583	0.000314513
Nipal1	3.1592	3.10611	2.95878	5.6869	7.45687	6.17333		2.0942	0.000314513
Gfod1	2.62413	2.18365	2.71056	4.57599	6.04296	5.09437		2.09	0.000314513
Ddx43	0.838757	0.903913	0.874706	1.67393	1.7474	2.04854		2.08984	0.000314513
1190002N15Rik	6.15476	7.96212	8.16383	15.5079	16.7912	14.0317		2.0794	0.000314513
Lrrc75b	9.42599	9.83342	10.0588	20.2724	21.2772	19.3388		2.07681	0.000314513
Gm14446	34.5899	30.2448	29.9252	56.5259	63.0635	76.6765		2.07119	0.000314513
Tnfrsf13c	1.49805	0.912713	1.44903	2.14592	3.05556	2.77195		2.06577	0.000314513
Tdrkh	1.33071	1.29136	1.61325	2.66354	3.42423	2.65495		2.06424	0.000314513
Stard10	2.89251	2.70886	2.75681	5.85915	5.45222	5.91893		2.06149	0.000314513
Tmem221	6.90804	4.69327	4.22845	9.83424	10.9485	11.766		2.05618	0.000314513
4833418N02Rik	0.777315	0.585759	1.03329	1.93553	1.65136	1.33947		2.05577	0.00138034
Rcn1	14.5726	14.7792	14.6264	28.761	30.7319	30.5769		2.04806	0.000314513
Neat1	75.4519	61.0648	62.235	129.127	146.46	131.452		2.04798	0.000314513
E230016K23Rik	1.09675	1.39514	1.19318	2.91485	2.09838	2.53021		2.04703	0.000314513
Carns1	15.1043	14.4311	14.2257	24.4028	36.0542	28.9172		2.04232	0.000314513
Gm19897	3.33542	3.25691	2.82743	7.63886	5.41624	6.11919		2.03554	0.014409
Wdtc1	18.5246	17.969	18.6183	34.6153	43.232	34.0631		2.03061	0.000314513
St3gal2	0.534095	0.449113	0.526733	0.971856	1.09075	1.00184		2.02952	0.000314513
Rell1	3.21633	8.23795	4.04365	10.7296	10.0434	10.6036		2.02458	0.000314513
Gpr34	1.92144	1.2227	2.19999	4.16643	3.74862	2.88334		2.02061	0.000314513
Etv5	0.554783	0.815794	0.560481	1.60974	0.81706	1.47276		2.01939	0.000314513
Sh3bp5	53.6031	62.6442	63.1149	114.44	124.517	122.017		2.01253	0.000314513
Pogk	2.92395	2.42763	2.50058	4.77533	5.20855	5.8094		2.01133	0.000314513
Nedd4	20.7048	17.5607	18.9386	38.804	38.3719	37.783		2.00963	0.000314513
Mrvi1	0.762475	0.485197	0.808346	1.43881	1.47235	1.21353		2.00615	0.000314513
AI839979	0.727789	0.4275	0.395911	1.12057	1.07338	0.916474		2.00518	0.0258989
Nr4a1	168.858	82.3214	84.2109	210.351	255.354	206.138		2.00316	0.000314513
Gprin3	8.82291	8.1713	9.99223	18.5938	18.3737	17.0576		2.00194	0.000314513
Kctd11	0.581698	0.575805	0.565906	0.803657	1.58707	1.05807		2.00114	0.000314513
Xntrpc	2.36954	2.25561	1.34326	5.16061	3.05293	3.72387		2.0001	0.023354

## Sheet: 258_Down_DEGs
Gene Symbols	WT-1	WT-2	WT-3	dKO-1	dKO2	dKO3		fold change	adjp_value
Gm14085	34.0896	27.3991	27.558	0.390831	0.247706	0.282545		0.0103438	0.000314513
Myb	14.6774	13.5098	12.4834	0.199729	0.136175	0.379473		0.0175895	0.000314513
Gabrr2	7.04962	7.30576	6.07068	0.27488	0.0338755	0.10304		0.0201603	0.000314513
App	8.61175	7.78697	6.81886	0.146015	0.161952	0.184909		0.0212286	0.000314513
Nme4	14.735	16.5792	10.5618	0.674052	0.0830685	0.336896		0.0261251	0.000314513
Gria3	3.78204	4.064	3.28709	0.0986341	0.13133	0.0665568		0.0266341	0.000314513
Slc16a5	16.0666	14.4716	15.998	0.66603	0.602639	0.453339		0.0370036	0.000314513
Dapl1	313.607	348.044	363.337	18.0078	6.80567	21.301		0.0449904	0.000314513
Gpr83	1.80122	2.60424	2.56902	0.0481994	0.0801897	0.189712		0.0456092	0.000314513
Ppic	21.2581	22.732	21.2232	1.68777	0.556532	0.872059		0.0477873	0.000314513
Lad1	1.43989	1.28153	1.84783	0.141625	0.098176	0.0199083		0.0568384	0.000314513
Ramp3	2.66707	4.58239	3.66447	0.194124	0.322965	0.109152		0.0573799	0.000314513
Cpm	8.28243	9.77322	2.88799	0.445009	0.350987	0.578288		0.0656182	0.000314513
Tmevpg1	2.95792	4.00921	3.88479	0.16147	0.0596973	0.544749		0.0705789	0.000314513
Adamts14	1.20819	1.20519	1.35256	0.0693208	0.0659025	0.133639		0.0713932	0.000314513
Bambi-ps1	38.5265	45.0715	43.5299	3.27087	3.68199	3.294		0.0806026	0.000314513
Ly6c2	226.623	224.122	234.091	21.3295	8.80273	26.3107		0.0824178	0.000314513
Rgs11	11.9214	11.6666	12.5913	1.45165	1.12402	1.72488		0.118868	0.000314513
Trpm1	6.06903	4.2711	5.11339	0.601448	0.422027	0.859028		0.121817	0.000314513
Gramd3	94.1274	109.256	104.019	13.444	9.46202	15.1418		0.123771	0.000314513
2810408I11Rik	2.45127	2.33978	1.93809	0.19393	0.430191	0.218087		0.125159	0.0339305
Actn1	210.626	197.517	195.1	25.0203	24.313	28.027		0.128241	0.000314513
Zc3h12d	15.4698	17.3226	15.9105	2.06868	1.77362	2.412		0.128417	0.000314513
Zfp296	2.5365	2.38209	1.94258	0.223331	0.247704	0.460441		0.135761	0.000314513
Tnfsf14	1.62909	1.58609	1.54707	0.118573	0.23015	0.300023		0.136227	0.000314513
Folr4	27.3067	29.9441	29.7419	4.78106	3.32391	3.87792		0.137746	0.000314513
Igfbp4	188.705	252.649	247.156	37.6401	20.286	38.8411		0.140546	0.000314513
Tnnt1	1.64803	2.22852	2.21994	0.249887	0.0692786	0.562048		0.144544	0.000314513
Prrg1	1.67644	1.64354	1.2708	0.214977	0.208638	0.271987		0.151521	0.000314513
1110032F04Rik	1.074	1.26509	1.10812	0.207903	0.138356	0.187041		0.154705	0.000314513
Slpi	1.8567	1.30993	1.87577	0.293783	0.244385	0.247784		0.155868	0.00748919
Gpr114	85.6768	81.7749	87.4325	14.1358	9.60766	16.6168		0.158347	0.000314513
Pou2af1	5.78775	6.53295	5.98641	0.835839	0.741648	1.33944		0.159332	0.000314513
Vipr1	31.2583	31.7434	31.7077	4.26537	3.90356	7.2541		0.162846	0.000314513
Acpp	7.77104	9.45804	9.96866	1.713	1.23128	1.53644		0.164747	0.000314513
Olfml3	1.381	1.01399	0.930122	0.193301	0.214397	0.14492		0.166195	0.000600481
Nsg2	125.535	141.057	131.092	19.3601	26.7725	20.2947		0.167036	0.000314513
Olig3	0.815768	1.52952	1.47169	0.159043	0.294	0.238472		0.181168	0.000314513
Ampd1	9.41358	8.01666	8.76688	1.33894	1.53628	1.89514		0.182095	0.000314513
Prickle1	1.41178	2.41496	3.67162	0.457828	0.225686	0.686476		0.182705	0.000314513
Gpc1	3.62955	3.75833	3.63408	0.604424	0.637687	0.812341		0.186396	0.000314513
Cenpv	3.79083	3.49365	4.68816	0.475718	1.18718	0.601848		0.18916	0.000314513
Kif1b	16.8582	17.0704	16.6967	3.6747	2.92496	3.07618		0.191127	0.000314513
Arrdc4	2.17176	6.45781	8.01429	1.15848	0.796201	1.24047		0.191971	0.000314513
Wbscr27	5.48958	4.58242	4.47051	0.721639	1.2006	0.875598		0.192391	0.000314513
Il6ra	65.4649	61.3987	62.5231	12.6575	11.2137	13.9159		0.199523	0.000314513
Itfg3	13.7946	13.9305	14.0734	2.50689	2.73187	3.11027		0.199745	0.000314513
Casz1	1.34303	1.11198	1.36274	0.255135	0.229346	0.278887		0.199953	0.000314513
Tbc1d30	0.839765	1.08448	1.16778	0.269658	0.139574	0.222382		0.204272	0.000314513
Dlg4	13.3694	11.9835	13.8247	2.53107	2.45485	3.06254		0.205436	0.000314513
Pcbp4	3.0171	2.39989	2.74925	0.538236	0.686524	0.514489		0.21298	0.000314513
Arhgap29	1.43228	1.0174	1.03196	0.282845	0.190469	0.272638		0.214253	0.000314513
Bend4	11.1291	13.5767	14.2704	3.0772	2.30132	3.1159		0.21794	0.000314513
Ggact	24.3032	23.3162	24.4902	4.39972	5.19271	6.3433		0.220993	0.000314513
Hspa1a	1.38027	5.86882	13.7965	1.38898	1.94154	1.36942		0.223321	0.000314513
Pecr	2.48845	2.48084	2.45814	0.503118	0.669633	0.50921		0.226452	0.000314513
Gpr97	4.61381	3.80131	3.4591	0.839542	0.906664	0.94412		0.226569	0.000314513
Eomes	19.7948	23.2729	19.0439	4.69178	2.68181	6.71539		0.226833	0.000314513
Irf6	3.61197	4.10817	3.18769	0.730273	0.977554	0.807081		0.230559	0.000314513
Anxa5	28.6778	36.7138	35.0338	6.01111	9.47817	7.85609		0.232464	0.000314513
1810006J02Rik	3.10932	3.42182	2.43909	0.898594	0.479875	0.711112		0.232946	0.000314513
Man1c1	1.81591	1.9055	1.85886	0.32824	0.388335	0.590604		0.23425	0.000314513
Prelid2	1.35619	2.29028	1.05394	0.47457	0.421091	0.213474		0.235966	0.039133
Sidt1	106.38	105.362	105.329	27.2736	20.3714	27.8524		0.238108	0.000314513
Car12	2.74951	2.93408	3.07425	0.562145	0.576734	0.979862		0.241925	0.000314513
Acvrl1	3.59164	3.52363	2.80882	0.879514	0.724955	0.816716		0.243971	0.000314513
Ankrd55	3.78471	3.97007	3.65363	0.565604	0.928775	1.31093		0.245899	0.000314513
Adamtsl4	1.29234	1.48879	1.54573	0.432476	0.404726	0.258372		0.253204	0.000314513
Il6st	72.5661	72.6599	72.1626	19.2328	18.0877	18.4557		0.256575	0.000314513
Tbc1d16	1.90319	1.7174	1.59959	0.407424	0.556791	0.425448		0.266211	0.000314513
Bai2	1.51697	1.08057	2.71056	0.422282	0.651151	0.382222		0.274232	0.000314513
Ddc	3.37504	3.16243	4.03534	1.01416	0.624909	1.26721		0.274883	0.000314513
Cyp2s1	4.15226	3.25642	4.94318	1.14355	1.3363	0.918566		0.275133	0.000314513
Insl6	6.543	8.85713	6.97076	2.05646	2.04081	2.06919		0.275646	0.000314513
Pik3r2	5.63599	4.80139	5.30439	1.38632	1.31531	1.65292		0.276624	0.000314513
Dctd	3.59855	4.55723	4.55935	1.16242	1.22083	1.20194		0.281963	0.000314513
Kcnmb4	5.95984	5.88271	6.70526	1.78691	1.36685	2.07879		0.282112	0.000314513
Spo11	1.13254	1.07413	1.47418	0.211815	0.46988	0.357309		0.282272	0.000314513
Sfmbt2	2.25447	2.20211	2.289	0.677551	0.56435	0.665938		0.282829	0.000314513
Ccdc109b	1.5583	1.48743	2.01708	0.841798	0.0491405	0.548065		0.28423	0.000314513
Kcnmb4os1	2.96435	2.45226	3.09463	0.719204	1.19654	0.505495		0.284476	0.0230593
Slc11a2	30.003	28.9524	31.7358	8.95135	8.29634	8.55543		0.284516	0.000314513
Fntb	18.4667	19.5389	20.0753	5.27919	5.34417	5.96036		0.285529	0.000314513
Abcb1b	5.8573	5.69096	5.2026	1.65713	1.33552	1.82334		0.287507	0.000314513
Dennd2d	66.3222	59.648	61.6828	17.1538	17.9765	19.4572		0.290897	0.000314513
Adk	12.8004	9.81368	9.94217	3.12777	2.7753	3.61347		0.29231	0.000314513
Rnf157	2.62042	2.12896	1.68691	0.388109	1.05772	0.436454		0.292448	0.000314513
Bag3	2.45243	5.7872	5.59758	1.54949	0.916583	1.6031		0.294074	0.000314513
Bmyc	16.1807	18.6963	18.0676	4.80384	5.67186	5.3151		0.298251	0.000314513
Akap1	1.5324	4.02453	3.72331	0.843453	0.949405	0.978354		0.298613	0.000314513
Cers6	2.86823	2.83505	3.03007	0.781542	0.866838	0.968275		0.299617	0.000314513
Mettl9	39.1032	38.3801	40.1818	11.0053	12.4431	11.8962		0.300382	0.000314513
5730508B09Rik	53.8607	16.5818	59.7025	14.5705	9.78247	14.7588		0.300524	0.000314513
Sema4g	1.34993	0.93482	0.855716	0.228781	0.480788	0.257279		0.307867	0.000314513
Tnfsf8	14.5539	16.5782	16.3551	5.99883	4.19226	4.49739		0.309315	0.000314513
Ccdc102a	15.3963	13.759	14.6932	4.7476	4.24909	4.59893		0.310058	0.000314513
Mboat1	8.61251	7.73722	8.06631	2.0834	2.71976	2.86127		0.313909	0.000314513
Ccr7	485.205	577.342	565.728	197.703	144.538	173.69		0.316858	0.000314513
Pam	1.61397	2.23116	2.01007	0.582301	0.53353	0.74025		0.316997	0.000314513
Rcan3	9.12336	8.51655	8.04378	2.60091	2.99746	2.60499		0.319399	0.000314513
Ybx3	19.1757	17.6225	16.8974	4.97751	4.42614	7.78503		0.320112	0.000314513
Snhg10	1.00148	1.4339	1.68628	0.30372	0.505302	0.51233		0.320587	0.0479375
Mccc2	5.98995	6.01418	6.9649	2.08222	2.13839	1.93687		0.324608	0.000314513
Tubb3	4.32131	3.85206	3.75233	1.00727	1.26135	1.60776		0.325045	0.000314513
Gng2	12.184	12.3715	12.3079	3.85018	4.08131	4.09008		0.326112	0.000314513
Trim13	11.7742	19.5045	16.7735	5.23993	5.22308	5.33616		0.32879	0.000314513
Myo5a	1.50757	1.67357	1.70926	0.477269	0.615199	0.522214		0.330174	0.000314513
Cldn10	3.67923	1.25614	2.58527	0.731692	0.863435	0.897777		0.331475	0.000314513
Card9	1.92781	2.06094	2.06446	0.876974	0.194537	0.946766		0.333422	0.000314513
Id2	110.986	154.276	143.633	45.474	38.494	52.6456		0.334104	0.000314513
F2r	20.8082	23.4791	25.8786	7.56627	8.14417	8.05999		0.338775	0.000314513
Rwdd3	1.82812	1.70439	1.07331	0.657562	0.686426	0.21749		0.339022	0.000314513
Slc22a17	1.79098	1.43699	1.65204	0.495924	0.576241	0.584256		0.339429	0.000314513
Gm590	10.6654	10.8824	10.5892	4.68448	2.78343	3.57472		0.343611	0.000314513
4930417O13Rik	5.98011	4.89268	4.80857	1.66555	1.3547	2.37249		0.343895	0.000314513
Cd200	2.35423	1.83639	1.84135	0.621847	0.536444	0.932411		0.346604	0.000314513
Tbc1d19	1.20116	1.73021	1.61064	0.536481	0.595032	0.446895		0.347513	0.000314513
Xlr3b	2.30354	0.146585	0.814521	0.62874	0.154969	0.35353		0.34835	0.000600481
Tet1	4.07708	3.66009	4.08341	1.44748	1.21494	1.45594		0.348406	0.000314513
Lef1	247.703	241.624	248.84	79.4247	84.3695	95.057		0.350669	0.000314513
Nt5dc2	1.39444	1.03047	0.681661	0.450179	0.136176	0.506256		0.35171	0.00112526
Ggt7	2.16364	1.678	1.9354	0.615159	0.796012	0.622608		0.352047	0.000314513
Tubb2b	1.13676	0.904212	1.05273	0.229831	0.509828	0.355382		0.353958	0.000314513
Inpp5f	7.28341	6.80374	7.21322	2.64409	2.41371	2.56965		0.358091	0.000314513
Dscc1	1.42371	1.5464	1.14075	0.22333	0.495408	0.753448		0.358121	0.00112526
Abhd8	74.3215	65.6497	68.8072	23.8606	25.1737	25.8043		0.358459	0.000314513
Hspa1b	5.01686	23.5063	40.8625	6.26897	11.6796	7.02857		0.359975	0.000314513
Slamf6	49.839	40.1716	41.4899	12.6752	17.4815	17.3529		0.361288	0.000314513
Fam101b	77.7888	76.944	79.2672	28.4467	23.6552	32.4769		0.361448	0.000314513
Zfp428	0.989282	1.31774	1.699	0.719011	0.332927	0.404281		0.363508	0.000868271
Zdhhc1	2.69777	2.79899	3.1106	1.0138	1.06527	1.05008		0.363544	0.000314513
Abhd14b	3.75599	5.17404	5.56249	1.90279	1.93817	1.4411		0.36447	0.000314513
Smco4	11.201	11.5301	10.2066	3.79659	3.3983	4.94365		0.368529	0.000314513
Cd226	61.225	62.2799	62.1728	24.6457	19.0211	24.8775		0.369158	0.000314513
Wscd2	2.6211	2.17336	2.23343	0.939433	0.694641	0.988733		0.3732	0.000314513
Tnk1	1.67279	1.49369	1.87169	0.572769	0.762336	0.570503		0.378234	0.000314513
Fmnl3	15.5844	14.3707	13.594	5.10583	5.9625	5.42505		0.37873	0.000314513
Abcb1a	3.98939	4.20935	4.31742	2.25428	1.06665	1.45361		0.38147	0.000314513
Zfp580	5.85977	5.88157	5.30965	1.42901	2.68226	2.41052		0.382486	0.000314513
H2-DMa	27.9451	33.12	32.8306	10.5909	12.4621	13.0553		0.384557	0.000314513
Odc1	49.6643	75.915	65.215	26.8373	22.3831	24.3291		0.385491	0.000314513
Nr4a3	5.78005	4.90072	5.41533	2.11526	1.79217	2.31268		0.386436	0.000314513
Afp	6.16854	5.47528	5.73684	2.20293	1.97796	2.59531		0.389871	0.000314513
Ift80	33.9788	34.5787	35.7522	13.2218	14.2704	13.3262		0.39132	0.000314513
E2f1	2.06919	1.83145	1.78583	0.661978	0.907065	0.664756		0.392828	0.000314513
Chchd10	9.26008	9.88288	11.1231	3.51593	3.3846	4.99832		0.393141	0.000314513
Dennd4c	16.4648	17.5926	16.9228	6.34843	7.09179	6.61988		0.393488	0.000314513
Ccnb2	1.78529	0.929504	0.942804	0.369155	0.573222	0.498167		0.39385	0.00112526
Whrn	3.66738	3.05765	3.56274	1.35033	1.43797	1.26877		0.394359	0.000314513
Rgs16	5.57506	3.45047	3.7806	1.64444	1.54133	1.87532		0.39521	0.000314513
Crtam	24.1729	23.254	23.8856	9.35918	8.42441	10.525		0.396967	0.000314513
Ptpla	1.03405	1.06294	0.964311	0.57895	0.240797	0.406914		0.400699	0.0227854
Cyp4v3	4.65671	5.43268	4.58391	1.84679	1.92785	2.11756		0.401558	0.000314513
Ptrh1	3.13705	4.30897	2.86007	1.67071	1.62142	0.861129		0.402991	0.000314513
Plscr3	8.28333	7.25049	7.83632	2.64174	3.52238	3.25395		0.402997	0.000314513
Fcgrt	15.7017	21.5699	18.8997	8.36545	6.56627	7.77927		0.404317	0.000314513
1700097N02Rik	6.85504	8.32044	6.49794	3.69589	2.47663	2.59767		0.404651	0.000314513
Abhd14a	4.15906	5.92893	5.52033	1.86123	2.06238	2.39734		0.404974	0.000314513
Zscan12	2.79354	2.61734	2.34102	0.983848	1.05225	1.1064		0.405384	0.000314513
Art4	7.01749	5.48692	6.51133	2.76214	2.68692	2.266		0.405721	0.000314513
Mthfd2	16.3095	17.7322	15.8308	7.51188	6.48347	6.24646		0.405873	0.000314513
Tlr2	2.00542	2.48066	1.92265	0.986754	0.805347	0.816549		0.407045	0.000314513
Cdca7l	13.0945	13.9618	12.9558	5.22885	4.70784	6.3875		0.407983	0.000314513
Tmem107	3.00463	2.36192	3.67927	1.45091	1.44231	0.797658		0.408019	0.000314513
Zfp365	3.37298	3.65396	3.36706	1.3152	1.29665	1.64336		0.409391	0.000314513
Top2a	6.23326	3.95618	4.51524	2.27435	1.10294	2.67945		0.411893	0.000314513
Cdr2	5.63289	9.05783	11.169	3.84898	2.61804	4.18495		0.411915	0.000314513
Dnajc27	6.38858	7.52204	6.78238	2.99926	2.95022	2.63428		0.414815	0.000314513
Cdr2l	1.14829	1.17012	1.20711	0.423539	0.438445	0.603309		0.415627	0.000314513
Gatsl3	4.64179	5.00859	4.52636	2.12995	1.9551	1.8584		0.419238	0.000314513
Lyst	20.7139	22.3069	21.3849	8.81882	8.92725	9.26193		0.419342	0.000314513
Gnb4	3.00317	2.13469	1.89357	0.872019	1.07465	1.00243		0.419418	0.000314513
Gas8	2.68302	3.01706	3.82451	1.17037	1.03848	1.80501		0.42142	0.000314513
Myo7a	1.64642	1.4367	1.59903	0.578826	0.790738	0.619186		0.424751	0.000314513
Snhg4	7.84795	8.09248	10.6486	3.54403	3.17934	4.5716		0.424798	0.000314513
Bend5	6.24833	4.84265	3.65211	1.55927	2.16383	2.5407		0.424863	0.000314513
Gclm	11.8197	9.7575	10.0047	4.01614	4.33723	5.14039		0.427261	0.000314513
Il3ra	2.73521	3.65513	2.71725	1.16132	1.33406	1.39926		0.427626	0.000314513
Cyth3	18.17	17.2556	17.348	6.46999	7.61008	8.5331		0.428495	0.000314513
Chst15	8.12196	8.42835	9.6899	3.65828	3.35657	4.25065		0.429321	0.000314513
Gkap1	1.27983	0.985181	1.66836	0.600987	0.333289	0.76033		0.430827	0.00162686
Rps15a-ps6	20.9117	18.5408	46.6726	11.2244	11.5665	14.5025		0.433015	0.0247691
Paox	7.21898	6.3502	5.32684	2.64005	2.85676	2.71547		0.434603	0.000314513
Ephx1	68.3954	63.6543	64.1087	25.6746	28.8514	30.8103		0.435037	0.000314513
Map3k5	7.68412	7.94335	7.29831	3.77616	3.2177	3.00574		0.436172	0.000314513
Msl3l2	2.83012	3.34332	3.14227	1.32568	1.38554	1.37614		0.438759	0.000314513
Nyap1	1.59604	1.1308	0.997378	0.523953	0.547928	0.572384		0.441508	0.000314513
Snn	1.76812	1.87951	1.56298	0.877445	0.648805	0.781173		0.442832	0.0368921
Aim2	18.9975	17.9115	20.5316	9.54122	8.16568	7.73207		0.442875	0.000314513
2010204K13Rik	3.45022	3.44915	4.437	1.85619	1.90065	1.28212		0.444495	0.00593148
Sgcb	3.60324	3.30707	3.64025	1.17682	1.84911	1.67002		0.44509	0.000314513
Scg5	2.86355	2.48022	2.57152	0.675448	1.23077	1.62768		0.446465	0.000314513
Kcnip2	1.17278	0.746223	1.09368	0.492466	0.455176	0.399973		0.447314	0.00138034
Gm13238	2.56963	2.5436	2.59602	1.12565	0.864347	1.46062		0.447593	0.00386661
Bik	0.587259	1.26124	1.85403	0.46751	0.518533	0.675958		0.448883	0.0435829
Mcoln3	3.74128	4.77293	5.05172	2.19288	1.92398	1.98755		0.449982	0.000314513
Rgmb	5.11443	6.18221	5.7536	3.0073	1.96074	2.71923		0.45086	0.000314513
Fam195a	4.78657	6.68409	5.73124	2.90326	2.59399	2.2673		0.451379	0.000314513
Slc25a13	1.17222	1.70512	1.65431	0.592005	0.69485	0.761362		0.45198	0.000314513
Eid2	3.80339	4.44247	5.05586	2.09444	1.76752	2.15052		0.452008	0.000314513
Amigo2	12.6612	14.8293	12.3289	5.30686	6.4506	6.25643		0.45239	0.000868271
Mapre3	4.58977	4.04636	3.76749	1.50794	1.83334	2.28278		0.45342	0.000314513
Dip2c	1.16545	1.15879	1.26152	0.385006	0.511029	0.738168		0.455749	0.000314513
Dennd2c	0.81885	1.22669	1.09152	0.517363	0.436108	0.477083		0.456017	0.000314513
Cd160	6.60194	5.9877	6.10009	2.43682	2.99309	3.10094		0.456444	0.000314513
Ankrd13b	6.04496	5.0591	5.68708	2.36381	2.37709	2.92408		0.456488	0.000314513
Wdr19	2.70017	2.09642	2.41465	1.12841	1.17334	0.991388		0.456669	0.000314513
Mmp15	1.45107	0.914912	0.874206	0.411808	0.497053	0.572071		0.457052	0.000314513
Gm3002	1.28829	1.13669	1.36714	0.52203	0.480681	0.731051		0.457201	0.000314513
Cuedc1	4.69912	4.8016	4.98228	2.3889	1.80746	2.42889		0.457451	0.00162686
Unc119b	19.3239	21.1553	19.9845	9.11349	9.4873	9.07052		0.457651	0.000314513
Tfpi	4.75902	4.51256	5.78443	1.79359	2.56345	2.54009		0.458099	0.000314513
Atp9a	1.99258	2.44987	2.08202	0.984162	0.921988	1.09175		0.459485	0.000314513
Plekho1	53.2612	48.0568	54.5206	21.5986	23.8135	26.2129		0.459609	0.000314513
Syde2	1.01505	1.76161	1.32587	0.587688	0.724251	0.57697		0.460426	0.000314513
Pemt	3.12035	3.57902	4.02066	1.31175	1.96481	1.66874		0.461314	0.000314513
Hhat	1.09281	1.35801	1.354	0.731621	0.478558	0.548504		0.462226	0.000314513
Slc39a11	8.25476	8.94294	8.33954	3.45121	4.5021	3.85906		0.462556	0.000314513
Fam117a	44.0562	49.6248	52.9642	21.8868	24.405	21.6711		0.463451	0.000314513
Rasa4	1.62086	1.95309	1.74737	0.74811	0.745014	0.98275		0.465273	0.000314513
Map7	11.406	9.81402	10.6114	4.88583	4.5532	5.40362		0.466287	0.000314513
2610318N02Rik	2.4519	1.56026	2.73511	1.02244	1.18557	0.940746		0.466672	0.000314513
Pdk1	61.2954	58.2997	55.004	27.2198	28.2782	26.2646		0.468289	0.000314513
Stk39	3.56548	3.11403	3.63812	1.60574	1.83496	1.40448		0.469602	0.000314513
Galnt9	5.035	4.13366	4.8439	2.08539	1.855	2.65745		0.470853	0.000314513
Ccdc53	48.0342	45.389	46.5792	21.5632	22.1832	22.1954		0.471004	0.000314513
Racgap1	42.5123	48.2338	44.1689	23.5809	16.199	23.7794		0.471105	0.000314513
Cryz	1.29557	1.48396	1.61824	0.642939	0.879499	0.554321		0.472229	0.00138034
Nenf	3.82361	5.70266	7.00147	1.73939	2.89383	3.17859		0.472649	0.000600481
Mmd	14.8814	15.722	16.0603	7.43257	7.0406	7.59034		0.472819	0.000314513
2010016I18Rik	27.0441	20.4983	23.0576	11.5553	9.865	12.1338		0.47527	0.00406806
Inpp4b	43.6289	48.7021	43.2796	20.7856	20.0361	23.6439		0.475372	0.000314513
Mgmt	0.970286	3.36784	2.40607	0.802529	1.24616	1.17324		0.477734	0.00729463
A630023P12Rik	26.9392	20.8999	18.1439	10.5201	6.82718	14.2219		0.478443	0.000314513
1700029J07Rik	1.19792	1.36804	1.68567	0.759028	0.604417	0.678484		0.480271	0.000314513
Sh2d1a	57.2469	47.4865	45.448	23.7548	25.1012	23.2844		0.480354	0.000314513
Lrp12	3.17622	3.03176	2.54152	1.27866	1.63094	1.29415		0.480457	0.000314513
Ttc7b	11.9454	12.1378	11.7804	6.05141	5.39315	5.84528		0.482099	0.000314513
Bag2	1.21226	1.89639	2.34736	0.612739	0.951457	1.06805		0.48245	0.000868271
Slc35g1	12.7859	18.2115	17.4299	7.50845	7.03766	8.85149		0.483149	0.000314513
Gpt	4.42129	3.65081	4.8212	2.1709	2.05374	2.0105		0.483595	0.000314513
Rpl12	6378.06	6534.31	6573	3111.53	3063.89	3280.69		0.485294	0.000314513
Prpf40b	3.72673	3.29438	3.67227	1.53664	1.98223	1.67171		0.485401	0.000314513
Tex9	6.37057	4.78409	5.88968	2.73602	2.40907	3.14431		0.486344	0.000314513
Tulp3	4.84303	4.78611	4.61614	2.19535	2.34859	2.39877		0.48737	0.000314513
P2rx7	2.22833	1.73623	1.98434	0.768487	1.40359	0.727311		0.487384	0.000314513
Akr1e1	1.5818	1.33828	0.871661	0.719572	0.507885	0.625296		0.488629	0.00322193
Mki67	2.69843	1.29572	1.41582	0.795024	0.610044	1.24268		0.489422	0.000314513
Slc36a4	3.69379	3.01783	3.1941	1.36705	1.51625	1.98573		0.491536	0.000314513
Pvt1	3.27004	3.40999	3.81923	1.63375	1.75483	1.77924		0.492208	0.000314513
Npc2	146.763	148.571	144.721	77.0527	66.2895	73.4553		0.492662	0.000314513
Eml2	7.30015	6.51368	7.42857	2.79148	4.24384	3.43688		0.492986	0.000314513
E130012A19Rik	6.58332	8.32982	8.17189	3.4359	3.86238	4.09886		0.493701	0.000314513
Snhg7	7.8649	7.79593	7.43634	4.12824	3.25602	4.02348		0.493903	0.000314513
Srsf12	2.06284	2.10155	2.26437	0.75794	1.22096	1.19735		0.494067	0.000314513
Ralb	5.3385	4.67106	4.49445	2.38091	2.21823	2.62394		0.498004	0.000314513
Nlk	28.5779	27.9297	31.3104	13.949	14.2597	15.5444		0.498225	0.000314513
Themis	72.1737	69.3847	69.3744	36.0013	34.5097	34.8428		0.499467	0.000314513

## Sheet: 702_Up_DLEGs
Gene Symbols	Primary signature cell type	Secondary signature cell type	Tertiary signature cell type	Quanternary signature cell type
H2-Eb2	B	cDC
Ms4a1	B	cDC
Rab30	B	cDC
Rasgrp3	B	cDC
Lamc1	B	effector CD8
Prdm1	B	effector CD8
Tnfrsf13c	B	effector CD8
Txndc5	B	effector CD8
Blk	B	gdT
Cd79b	B	gdT
Gpr55	B	gdT
Chac1	B	Granulocyte
Prss16	B	Granulocyte
Tmem154	B	Granulocyte
Trib2	B	panT
Bhlha15	B	pDC
Blnk	B	pDC
Chst3	B	pDC
Dennd5b	B	pDC
Ftx	B	pDC
Gne	B	pDC
Gpr155	B	pDC
Ly6a	B	pDC
Ly6d	B	pDC
Myzap	B	pDC
Mzb1	B	pDC
Sec24d	B	pDC
Serinc5	B	pDC
Srpk3	B	pDC
Ctla4	B	Treg
Sh3bgrl2	B	Treg
1700017B05Rik	B
1810046K07Rik	B
2010109I03Rik	B
5830418P13Rik	B
9430069I07Rik	B
Ablim2	B
AI506816	B
Alpk2	B
Arhgef12	B
Armcx3	B
Bcar3	B
Cacna1h	B
Cd19	B
Cd79a	B
Chrnb4	B
Cpeb3	B
Creld2	B
Dnajc3	B
Eaf2	B
Ebf1	B
Ell2	B
Enpp1	B
Epcam	B
Farp2	B
Fcrl5	B
Fkbp11	B
Fut8	B
Gmds	B
Gpx3	B
H1f0	B
Il10	B
Il5ra	B
Iqcb1	B
Kcnb1	B
Kdelr3	B
Lax1	B
Mef2b	B
Pafah1b3	B
Pax5	B
Pkd2l2	B
Pon3	B
Prdx4	B
Pycr1	B
Ralgds	B
Sdc1	B
Sdf2l1	B
Sfn	B
Slc1a4	B
Slc3a2	B
Spcs2	B
Spon1	B
St14	B
Stac2	B
Tg	B
Tspan15	B
Vpreb3	B
Xbp1	B
Zfp280b	B
S100a4	cDC	Monocyte	effector CD8	gdT
Fos	cDC	Monocyte	gdT
Rgs1	cDC	Treg	gdT
Phf11a	cDC	effector CD8
Pmaip1	cDC	effector CD8
Asb2	cDC	gdT
Dnase1l3	cDC	gdT
H2-Aa	cDC	gdT
H2-Ab1	cDC	gdT
H2-Eb1	cDC	gdT
Rasgef1b	cDC	gdT
Tmem176a	cDC	gdT
Tmem176b	cDC	gdT
Ankrd33b	cDC	Granulocyte
Anxa3	cDC	Granulocyte
Mmp9	cDC	Granulocyte
Cdkn1a	cDC	Monocyte
Eps8	cDC	Monocyte
Fosb	cDC	Monocyte
Havcr2	cDC	Monocyte
Nostrin	cDC	Monocyte
Rtn1	cDC	Monocyte
Bcl11a	cDC	pDC
Ccnd1	cDC	pDC
Ddr1	cDC	pDC
Fgfr1	cDC	pDC
Flt3	cDC	pDC
Kmo	cDC	pDC
Kynu	cDC	pDC
Mycl	cDC	pDC
Pkib	cDC	pDC
Prss30	cDC	pDC
Cd83	cDC	Treg
Adam23	cDC
Anpep	cDC
Apol10b	cDC
Arhgef40	cDC
Batf3	cDC
BC039771	cDC
Catsperg1	cDC
Cd40	cDC
Cd86	cDC
Ciita	cDC
Col27a1	cDC
Cxcl16	cDC
Dkk2	cDC
Esam	cDC
Fscn1	cDC
Gm6377	cDC
Gpr34	cDC
Gpr82	cDC
Grasp	cDC
H2-DMb2	cDC
Loxl3	cDC
Nudt17	cDC
P2rx5	cDC
Ptpn3	cDC
Rab38	cDC
Rnf150	cDC
Rnf186	cDC
Slamf8	cDC
Slco5a1	cDC
Snx21	cDC
Spats2	cDC
Stap2	cDC
Tbc1d4	cDC
Tbc1d9	cDC
Trim7	cDC
Wdfy4	cDC
Wdr86	cDC
Zbtb46	cDC
Zfp872	cDC
Zmynd15	cDC
Bhlhe40	effector CD8	Treg	gdT
Itga1	effector CD8	gdT
Lgals3	effector CD8	gdT
Pik3ap1	effector CD8	gdT
Plek	effector CD8	gdT
1500009L16Rik	effector CD8
Ahnak	effector CD8
Anxa4	effector CD8
Apobec2	effector CD8
Cenpa	effector CD8
Crip2	effector CD8
Crybb1	effector CD8
Ctnnbip1	effector CD8
Ctsd	effector CD8
Dkkl1	effector CD8
Emp1	effector CD8
Ercc6l	effector CD8
Errfi1	effector CD8
F2rl3	effector CD8
Fcgr2b	effector CD8
Gm8817	effector CD8
Gna15	effector CD8
Gsap	effector CD8
Gtse1	effector CD8
Lgals1	effector CD8
Mcm5	effector CD8
Med12l	effector CD8
Mt1	effector CD8
Prr5	effector CD8
Ptgr1	effector CD8
Rap1gap2	effector CD8
Rbm47	effector CD8
S100a10	effector CD8
Serp2	effector CD8
Slc43a3	effector CD8
Srcin1	effector CD8
Tbkbp1	effector CD8
Tigd3	effector CD8
Tmem163	effector CD8
Trip13	effector CD8
Tspan2	effector CD8
Zbtb32	effector CD8
1190002N15Rik	gdT
1810011H11Rik	gdT
2900026A02Rik	gdT
5430427O19Rik	gdT
5830411N06Rik	gdT
Adap2	gdT
Adora2a	gdT
Anxa2	gdT
Atp2b4	gdT
Axl	gdT
C1qa	gdT
C1qb	gdT
C1qc	gdT
Ccr2	gdT
Ccr3	gdT
Ccr4	gdT
Ccrl2	gdT
Cd163l1	gdT
Cd22	gdT
Cd244	gdT
Cd300e	gdT
Cd38	gdT
Cd5l	gdT
Cd68	gdT
Cd7	gdT
Cd74	gdT
Cercam	gdT
Chn2	gdT
Chsy1	gdT
Clec12a	gdT
Clec4n	gdT
Cobll1	gdT
Cpne7	gdT
Ctsh	gdT
Cxcr6	gdT
Cybb	gdT
Ern1	gdT
Fam129a	gdT
Fcer1g	gdT
Fcgr4	gdT
Fcna	gdT
Fes	gdT
Fgl2	gdT
Frmd4b	gdT
Gas7	gdT
Gm17745	gdT
Gpr141	gdT
Gpr68	gdT
Gstm1	gdT
Gucy1a3	gdT
Hck	gdT
Heyl	gdT
Hhex	gdT
Hmox1	gdT
Il15	gdT
Il17re	gdT
Itgae	gdT
Kcnj8	gdT
Kctd12	gdT
Litaf	gdT
Lrrc25	gdT
Ly86	gdT
Lyn	gdT
Maf	gdT
Mcoln2	gdT
Mertk	gdT
Mlkl	gdT
Mpeg1	gdT
Mrc1	gdT
Myadm	gdT
Myo1f	gdT
Napsa	gdT
Nav1	gdT
Nedd4	gdT
Pde5a	gdT
Plac8	gdT
Plbd1	gdT
Plekhg3	gdT
Plxdc1	gdT
Plxdc2	gdT
Podnl1	gdT
Ptprj	gdT
Pxdc1	gdT
Rassf4	gdT
Scpep1	gdT
Sema6d	gdT
Serpina3g	gdT
Sirpa	gdT
Slamf7	gdT
Slc11a1	gdT
Slc40a1	gdT
Slc45a3	gdT
Slc6a19	gdT
Smim3	gdT
Spic	gdT
Srgap3	gdT
Susd2	gdT
Syk	gdT
Tgfbi	gdT
Tjp2	gdT
Tmem159	gdT
Treml4	gdT
Trf	gdT
Trpm2	gdT
Tsga10	gdT
Tyrobp	gdT
Unc93b1	gdT
Vcam1	gdT
Wdfy3	gdT
Zcchc18	gdT
Zfp442	gdT
Anxa1	Granulocyte	effector CD8	gdT
S100a6	Granulocyte	effector CD8	gdT
Stx11	Granulocyte	effector CD8	Treg
1700020L24Rik	Granulocyte	effector CD8
Carhsp1	Granulocyte	effector CD8
Tbc1d2	Granulocyte	effector CD8
Aoah	Granulocyte	gdT
Cd24a	Granulocyte	gdT
Serpinb1a	Granulocyte	gdT
Tcn2	Granulocyte	gdT
Map6	Granulocyte	Treg
Vill	Granulocyte	Treg
2310001H17Rik	Granulocyte
5830432E09Rik	Granulocyte
Acsl1	Granulocyte
AI463170	Granulocyte
AI839979	Granulocyte
Alox5ap	Granulocyte
Ampd3	Granulocyte
Ap5b1	Granulocyte
Aqp9	Granulocyte
Arhgef39	Granulocyte
B430306N03Rik	Granulocyte
B4galt3	Granulocyte
Camp	Granulocyte
Card10	Granulocyte
Ccno	Granulocyte
Ccr1	Granulocyte
Cd101	Granulocyte
Cd33	Granulocyte
Cdk5r1	Granulocyte
Chil3	Granulocyte
Clec4a2	Granulocyte
Clec5a	Granulocyte
Ctdspl	Granulocyte
Dach1	Granulocyte
Depdc1b	Granulocyte
Dgat1	Granulocyte
Dgkh	Granulocyte
Dmxl2	Granulocyte
Ednra	Granulocyte
Ehd1	Granulocyte
Elovl7	Granulocyte
Ethe1	Granulocyte
F13a1	Granulocyte
F630028O10Rik	Granulocyte
Fam214b	Granulocyte
Fbp1	Granulocyte
Flot1	Granulocyte
Fn1	Granulocyte
Fosl2	Granulocyte
G0s2	Granulocyte
Galm	Granulocyte
Gca	Granulocyte
Gm17455	Granulocyte
Golim4	Granulocyte
Hcar2	Granulocyte
Hdc	Granulocyte
Igf1r	Granulocyte
Il18bp	Granulocyte
Il1rn	Granulocyte
Khdc3	Granulocyte
Kiss1r	Granulocyte
Lgr4	Granulocyte
Lin28a	Granulocyte
Lonrf1	Granulocyte
Ly6g5b	Granulocyte
Mafg	Granulocyte
Mcemp1	Granulocyte
Mgll	Granulocyte
Micu1	Granulocyte
Milr1	Granulocyte
Mxi1	Granulocyte
Ncf1	Granulocyte
Nfam1	Granulocyte
Nlrp12	Granulocyte
Nqo1	Granulocyte
Nt5e	Granulocyte
Oas3	Granulocyte
Oprm1	Granulocyte
Optn	Granulocyte
Osgin1	Granulocyte
Pbx1	Granulocyte
Per2	Granulocyte
Pilrb2	Granulocyte
Pip5k1b	Granulocyte
Plp2	Granulocyte
Plscr1	Granulocyte
Pnpla1	Granulocyte
Ppp1r3b	Granulocyte
Pram1	Granulocyte
Prkar2b	Granulocyte
Ptges	Granulocyte
Rab3d	Granulocyte
Rara	Granulocyte
Reck	Granulocyte
Retnlg	Granulocyte
Rgs18	Granulocyte
Rnf141	Granulocyte
Rnf144a	Granulocyte
Rnf24	Granulocyte
Rsad2	Granulocyte
S100a8	Granulocyte
S100a9	Granulocyte
Slc22a15	Granulocyte
Slc25a24	Granulocyte
Slc27a4	Granulocyte
Slc2a3	Granulocyte
Slc35a5	Granulocyte
Slfn1	Granulocyte
Spatc1	Granulocyte
Tex15	Granulocyte
Thbs1	Granulocyte
Timp2	Granulocyte
Tnfaip2	Granulocyte
Trim30b	Granulocyte
Vamp5	Granulocyte
Vcl	Granulocyte
Zfand4	Granulocyte
E230016K23Rik	Monocyte	Granulocyte	effector CD8
Emilin2	Monocyte	Granulocyte	effector CD8
Nhsl2	Monocyte	Granulocyte	effector CD8
Cx3cr1	Monocyte	effector CD8	gdT
Hip1	Monocyte	effector CD8	gdT
6430548M08Rik	Monocyte	Granulocyte	gdT
Ccl6	Monocyte	Granulocyte	gdT
Dgkg	Monocyte	Granulocyte	gdT
Lyz2	Monocyte	Granulocyte	gdT
Pygl	Monocyte	Granulocyte	gdT
Ccl9	Monocyte	effector CD8
Apoe	Monocyte	gdT
Clec4a1	Monocyte	gdT
Csf1r	Monocyte	gdT
Hpgd	Monocyte	gdT
Lrp1	Monocyte	gdT
Metrnl	Monocyte	gdT
Nr4a1	Monocyte	gdT
Pla2g7	Monocyte	gdT
Plxnb2	Monocyte	gdT
Rbpms	Monocyte	gdT
Zbtb16	Monocyte	gdT
Alox5	Monocyte	Granulocyte
Bmx	Monocyte	Granulocyte
C3	Monocyte	Granulocyte
C5ar1	Monocyte	Granulocyte
Cd300lb	Monocyte	Granulocyte
Cd300ld	Monocyte	Granulocyte
Cebpd	Monocyte	Granulocyte
Csf3r	Monocyte	Granulocyte
Cyp4f18	Monocyte	Granulocyte
Gcnt2	Monocyte	Granulocyte
Gda	Monocyte	Granulocyte
Hp	Monocyte	Granulocyte
Ifi204	Monocyte	Granulocyte
Ifitm2	Monocyte	Granulocyte
Ifitm3	Monocyte	Granulocyte
Irak3	Monocyte	Granulocyte
Ltb4r1	Monocyte	Granulocyte
Megf9	Monocyte	Granulocyte
Mgst1	Monocyte	Granulocyte
Mtus1	Monocyte	Granulocyte
Ncf2	Monocyte	Granulocyte
Nfe2	Monocyte	Granulocyte
Nlrx1	Monocyte	Granulocyte
Pfkfb4	Monocyte	Granulocyte
Pik3r6	Monocyte	Granulocyte
Ptgir	Monocyte	Granulocyte
Rhou	Monocyte	Granulocyte
Serpinb10	Monocyte	Granulocyte
Slc16a3	Monocyte	Granulocyte
Tiam2	Monocyte	Granulocyte
Trem1	Monocyte	Granulocyte
Trem3	Monocyte	Granulocyte
Xylt1	Monocyte	Granulocyte
Pros1	Monocyte	Treg
Abca9	Monocyte
Ace	Monocyte
Adora2b	Monocyte
BC049352	Monocyte
Bmf	Monocyte
Cd302	Monocyte
Cfh	Monocyte
Clec4a3	Monocyte
Col4a1	Monocyte
Csrp2	Monocyte
Cyp2ab1	Monocyte
Deptor	Monocyte
Dusp3	Monocyte
Fam20a	Monocyte
Fam43a	Monocyte
Flt1	Monocyte
Gm5431	Monocyte
Grk5	Monocyte
Hes1	Monocyte
Hfe	Monocyte
Ifi27l2b	Monocyte
Il13ra1	Monocyte
Il31ra	Monocyte
Itga5	Monocyte
Krt80	Monocyte
Lyl1	Monocyte
Ms4a6c	Monocyte
P2ry1	Monocyte
Plxna4os1	Monocyte
Pou2f2	Monocyte
Ptpro	Monocyte
Rnase4	Monocyte
Scarf1	Monocyte
Sirpb1a	Monocyte
Slc16a10	Monocyte
Slc35e4	Monocyte
Thbd	Monocyte
Tnfrsf1b	Monocyte
Tnfrsf8	Monocyte
Tubb6	Monocyte
Ccl4	NK	cDC	effector CD8	gdT
S1pr5	NK	Monocyte	effector CD8	gdT
Osbpl3	NK	Treg	effector CD8	gdT
Kcnk5	NK	Treg	effector CD8
Dapk2	NK	effector CD8	gdT
Fhl2	NK	effector CD8	gdT
Gzmm	NK	effector CD8	gdT
Ifitm10	NK	effector CD8	gdT
Il18rap	NK	effector CD8	gdT
Ncald	NK	effector CD8	gdT
Serpinb6b	NK	effector CD8	gdT
Car5b	NK	effector CD8
Ccl3	NK	effector CD8
Cdc20b	NK	effector CD8
Ctla2a	NK	effector CD8
Gzma	NK	effector CD8
Gzmb	NK	effector CD8
Ifng	NK	effector CD8
Il18r1	NK	effector CD8
Nrarp	NK	effector CD8
Prf1	NK	effector CD8
Serpinb9	NK	effector CD8
Serpinb9b	NK	effector CD8
Stard10	NK	effector CD8
Wdr95	NK	effector CD8
Arl4d	NK	gdT
Baiap3	NK	gdT
C030034L19Rik	NK	gdT
Ccl5	NK	gdT
Clnk	NK	gdT
Ctla2b	NK	gdT
Cysltr2	NK	gdT
Heatr9	NK	gdT
Il12rb2	NK	gdT
Klrb1c	NK	gdT
Klrb1f	NK	gdT
Klrc1	NK	gdT
Klrc2	NK	gdT
Klre1	NK	gdT
Klri2	NK	gdT
Klrk1	NK	gdT
Nkg7	NK	gdT
Pdgfb	NK	gdT
Pear1	NK	gdT
Soat2	NK	gdT
Spry2	NK	gdT
Tbx21	NK	gdT
Tshz3	NK	gdT
Xcl1	NK	gdT
Rhoc	NK	Granulocyte
Eya1	NK	pDC
Capn3	NK	Treg
Gem	NK	Treg
4930544D05Rik	NK
AW112010	NK
Bspry	NK
Camk2n1	NK
Car2	NK
Cldnd2	NK
Ddx43	NK
Dok2	NK
Fam19a3	NK
Fasl	NK
Gprin3	NK
Itga2	NK
Kcnc1	NK
Kcnq5	NK
Ndnf	NK
Pogk	NK
Prss2	NK
Ptpn4	NK
Qrfp	NK
Rnf43	NK
Sox6	NK
Tgfb3	NK
Tmem171	NK
Acsbg1	panT	NK	effector CD8
Cd247	panT	NK
Cd96	panT	NK
Fgf13	panT	NK
Gata3	panT	NK
Gm4759	panT	NK
Sytl2	panT	NK
Cacna2d4	panT	pDC
Il7r	panT	pDC
Lag3	pDC	Treg	gdT
Sdc4	pDC	Treg	gdT
Lair1	pDC	effector CD8
Notch3	pDC	effector CD8
Ccr9	pDC	gdT
Runx2	pDC	gdT
Tcf4	pDC	gdT
Chdh	pDC	Granulocyte
Arhgef10l	pDC	Monocyte
Ldlrad3	pDC	Monocyte
Arhgef10	pDC	Treg
Sh3bp4	pDC	Treg
Abca6	pDC
Atp1b1	pDC
B3galt5	pDC
Bmp2k	pDC
Bst2	pDC
Cacna1e	pDC
Cd209e	pDC
Cdh1	pDC
Clcn5	pDC
Clec9a	pDC
Dll4	pDC
Eepd1	pDC
Epha2	pDC
Fbxl13	pDC
Fcrla	pDC
Foxr1	pDC
Hivep3	pDC
Hoxa7	pDC
Hs3st1	pDC
Il17rb	pDC
Itsn1	pDC
Lynx1	pDC
Mn1	pDC
Mrgpre	pDC
Nucb2	pDC
Paqr5	pDC
Pdia5	pDC
Pltp	pDC
Prkcg	pDC
Prrt3	pDC
Rab33b	pDC
Scn3a	pDC
Sema4c	pDC
Slc41a2	pDC
Spib	pDC
Tmem221	pDC
Tmem231	pDC
Tsc22d1	pDC
Upb1	pDC
Zcchc24	pDC
Coro2a	Treg	gdT
Cyfip1	Treg	gdT
D630039A03Rik	Treg	gdT
Endod1	Treg	gdT
Entpd1	Treg	gdT
Gm4956	Treg	gdT
Il2ra	Treg	gdT
Irf5	Treg	gdT
Mdfic	Treg	gdT
Swap70	Treg	gdT
Tgm2	Treg	gdT
Zfp870	Treg	gdT
6430571L13Rik	Treg
Apol9b	Treg
Atp6v0a1	Treg
Cd4	Treg
Cdc42bpa	Treg
Ceacam15	Treg
Cish	Treg
Foxp3	Treg
Gata1	Treg
Map3k8	Treg
Nrp1	Treg
Pdcd1lg2	Treg
Phactr2	Treg
Prg4	Treg
Ptms	Treg
Rnf216	Treg
Snx18	Treg
Socs2	Treg
St8sia6	Treg
Syp	Treg
Tmem64	Treg
Wnt3	Treg
Zbtb7b	Treg

## Sheet: 61_Down_DLEGs
Gene Symbols	Signature cell type
2010016I18Rik	panT
4930417O13Rik	panT
A630023P12Rik	panT
A930005H10Rik	panT
Adcy6	panT
Afp	panT
Amigo2	panT
Ampd1	panT
Aqp3	panT
Art4	panT
Bdh1	panT
Ccr7	panT
Cd226	panT
Cd3d	panT
Cd5	panT
Cd6	panT
Cldn10	panT
Cnn3	panT
Cpm	panT
Dapl1	panT
Dgka	panT
Dntt	panT
Ephx1	panT
F2r	panT
Fntb	panT
Gabrr2	panT
Galnt6	panT
Gm14085	panT
Gm20324	panT
Ift80	panT
Igfbp4	panT
Ikbke	panT
Inpp4b	panT
Itga6	panT
Itm2a	panT
Kcnmb4	panT
Lef1	panT
Ndrg2	panT
Nsg2	panT
Pdk1	panT
Pmel	panT
Prrg1	panT
Rab3ip	panT
Rapgef4	panT
Rasgrp1	panT
Rgs11	panT
Sfmbt2	panT
Sh2d1a	panT
Sidt1	panT
Slc16a5	panT
Slc35g1	panT
Smc4	panT
Srsf12	panT
Tdrp	panT
Themis	panT
Tmem108	panT
Tnfsf8	panT
Tuba3a	panT
Ubash3a	panT
Wscd2	panT
Zfp365	panT
