# Supplementary material for: Tcf1 and Lef1 provide constant supervision to mature CD8+ T cell identity and function by organizing genomic architecture
Source: Nat Commun. 2021 Oct 6;12:5863. doi: 10.1038/s41467-021-26159-1 (PMC8494933; doi:10.1038/s41467-021-26159-1)
Supplement: Supplementary file 7 — Supplementary Data 4 [file 41467_2021_26159_MOESM7_ESM.xlsx]

## Sheet: ChrAcc_Cluster_1
Genomic locations of Diff. ChrAcc sites				ChrAcc changes (dKO/WT)			Diff. ChrAcc-linked genes				Overlap with Tcf1 peak
#chr	start	end		fold changes	FDR		gene symbols	expression changes (dKO/WT)	linking methods
chr11	83475706	83476027		2.22674	0.000954627		Ccl4	17.6623	Promoter		1
chr6	108610361	108610511		3.12578	6.92e-05		Bhlhe40	5.768	Promoter		0
chr15	101980751	101980966		3.14039	0.00279726		Soat2	2.49455	Promoter		0
chr10	92798776	92798898		2.5326	0.0340362		Gm17745	7.44303	Promoter		0
chr3	107563177	107563351		2.53217	0.0144203		Csf1	17.1417	Promoter		0
chr5	101001150	101001345		2.41072	0.00758062		Plac8	3.25792	Promoter		1
chr13	113891088	113891373		2.1628	0.0409473		Gzma	146.287	Promoter		1
chr13	60998764	60999019		2.07205	0.00392468		Ctla2b	1.6553	Promoter		0
chr14	56881070	56881312		3.25612	3.53e-05		Gzmb	78.1195	Promoter		1
chr9	103326494	103326603		2.98252	0.00967406		5830418P13Rik	1.5949	Promoter		0
chr13	33058059	33058211		2.38679	0.013633		Serpinb6b	4.00258	Promoter		0
chr3	145813551	145813769		2.24865	0.00110484		Mcoln2	1.52898	Promoter		1
chr2	29725838	29726051		2.27275	0.00267323		Cercam	3.02849	Promoter		0
chr9	54459538	54459767		2.3051	0.0046986		Acsbg1	3.27842	distal (empirical)		1
chr9	54460565	54460860		2.88497	5.38e-05		Acsbg1	3.27842	distal (empirical)		1
chr11	83348618	83348883		2.59184	0.0012043		E230016K23Rik	2.04703	distal (empirical)		1
chr19	41413676	41414021		2.14221	0.0210079		Pik3ap1	7.13874	distal (empirical)		0
chr11	83350645	83350772		2.9107	0.00834369		E230016K23Rik	2.04703	distal (empirical)		1
chr4	135656347	135656653		2.07943	0.0236577		Id3	2.34169	distal (empirical)		1
chr19	40862977	40863076		3.05265	0.0460528		Ccnj	2.13048	distal (empirical)		0
chr19	40863302	40863444		4.14821	0.00418169		Ccnj	2.13048	distal (empirical)		0
chr14	63996205	63996503		4.23917	5.09e-06		Blk	5.81468	distal (empirical)		1
chr6	48751963	48752264		2.03002	0.00110061		Tmem176a	5.62975	distal (empirical)		1
chr17	5802669	5802870		2.25181	0.00273325		Snx9	2.32287	distal (empirical)		1
chr13	33058059	33058211		2.38679	0.013633		Serpinb9	3.72291	distal (empirical)		0
chr11	59437885	59437997		2.5934	0.0299526		Mprip	2.26321	distal (empirical)		0
chr10	98340519	98340831		4.15576	1.95e-06		Atp2b1	2.52988	distal (empirical)		0
chr11	74369229	74369393		2.42382	0.0460528		Rap1gap2	4.95993	distal (empirical)		1
chr14	79092016	79092172		3.55575	0.00184863		Dgkh	6.38625	distal (empirical)		0
chr11	83363641	83364062		2.24264	0.00116989		E230016K23Rik	2.04703	distal (empirical)		1
chr9	63574238	63574694		3.82448	2.16e-05		Smad3	3.01555	distal (empirical)		1
chr6	108580796	108581009		2.29387	0.00485621		Bhlhe40	5.768	distal (empirical)		1
chr13	33093281	33093488		2.36354	0.00743155		Serpinb9b	4.49852	distal (empirical)		1
chr9	63580542	63580843		3.72805	5.83e-06		Smad3	3.01555	distal (empirical)		0
chr11	83372320	83372462		6.28297	0.000418642		E230016K23Rik	2.04703	distal (empirical)		0
chr5	32416243	32416406		2.37841	0.0357316		Fosl2	1.4175	distal (empirical)		0
chr11	83374008	83374233		5.30156	8.68e-06		E230016K23Rik	2.04703	distal (empirical)		0
chr9	54490381	54490764		2.0826	0.00201133		Acsbg1	3.27842	distal (empirical)		0
chr13	109088561	109088719		2.81792	0.000174121		Depdc1b	3.25561	distal (empirical)		1
chr10	74762683	74762837		2.06647	0.0232314		Adora2a	1.61086	distal (empirical)		1
chr2	65389911	65390072		2.14445	0.00576979		Scn3a	Inf	distal (empirical)		1
chr4	149133691	149133862		3.0035	0.0244859		Slc25a33	2.55753	distal (empirical)		0
chr10	80973115	80973416		3.56083	2.09e-06		Gna15	1.88882	distal (empirical)		1
chr10	74766163	74766313		2.22832	0.0423015		Adora2a	1.61086	distal (empirical)		0
chr13	109093286	109093431		2.30158	0.0148164		Depdc1b	3.25561	distal (empirical)		1
chr5	39256130	39256327		2.81217	0.0311927		Clnk	Inf	distal (empirical)		0
chr4	132884124	132884342		2.91275	0.00154527		Wdtc1	2.03061	distal (empirical)		0
chr4	46605177	46605317		3.18491	0.0437493		Coro2a	18.3235	distal (empirical)		0
chr2	118366680	118366800		2.57296	0.0477201		Bmf	1.51849	distal (empirical)		0
chr5	136013284	136013530		3.08724	0.000184476		Hip1	2.17516	distal (empirical)		1
chr14	119330136	119330253		2.66942	0.00393513		Dnajc3	1.1883	distal (empirical)		0
chr12	86809720	86809954		2.03257	0.0248183		Fos	1.96959	distal (empirical)		1
chr6	65090856	65091126		2.34187	0.00236372		Hpgds	7.83759	distal (empirical)		1
chr13	33093281	33093488		2.36354	0.00743155		Serpinb9	3.72291	distal (empirical)		1
chr13	99461952	99462224		2.379	0.0121427		Tmem171	11.5894	distal (empirical)		0
chr4	119485450	119485592		5.24323	0.000413273		Hivep3	2.99399	distal (empirical)		0
chr8	86650834	86650963		2.48849	0.0390964		Podnl1	2.58027	distal (empirical)		1
chr6	112898538	112898694		4.7282	0.000671698		Srgap3	11.8309	distal (empirical)		0
chr4	62142447	62142607		2.55148	0.0474063		Bspry	6.36195	distal (empirical)		1
chr1	21953730	21953906		4.08754	0.000121502		Kcnq5	2.31715	distal (empirical)		0
chr5	121229511	121229632		3.02013	0.0277434		Oas3	1.82151	distal (empirical)		0
chr8	87227227	87227562		2.84602	3.72e-05		Lyl1	2.61471	distal (empirical)		1
chr1	60968593	60968716		2.22382	0.0345712		Ctla4	2.30729	distal (empirical)		1
chr2	25282042	25282337		2.54548	0.00396619		Fut7	3.32135	distal (empirical)		1
chr2	90423804	90423955		2.75486	0.00286217		Ptprj	11.1837	distal (empirical)		1
chr2	131015798	131015951		2.55763	0.0251892		Cdc25b	3.06775	distal (empirical)		0
chr12	77638549	77638767		2.19025	0.00071184		Plekhg3	6.73174	distal (empirical)		1
chr11	83348618	83348883		2.59184	0.0012043		Ccl5	119.397	distal (empirical)		1
chr11	72909094	72909311		3.28773	0.000204933		Itgae	3.93657	distal (empirical)		0
chr7	17266999	17267201		3.89148	0.0245106		Ceacam15	11.9347	distal (empirical)		0
chr11	83350645	83350772		2.9107	0.00834369		Ccl5	119.397	distal (empirical)		1
chr6	129697373	129697737		2.00071	0.000700471		Klri2	9.61809	distal (empirical)		1
chr6	129697800	129697947		2.24683	0.0100516		Klri2	9.61809	distal (empirical)		1
chr3	93366348	93366563		2.85175	0.0044085		S100a10	1.695	distal (empirical)		0
chr17	33700625	33700941		3.21303	0.00650254		Myo1f	3.87012	distal (empirical)		0
chr10	98580002	98580112		2.41329	0.0236577		Poc1b	2.4987	distal (empirical)		1
chr5	101012238	101012420		4.1841	0.000912135		Plac8	3.25792	distal (empirical)		0
chr14	33611701	33611865		5.45797	0.0401521		1810011H11Rik	Inf	distal (empirical)		0
chr14	103394495	103394671		2.6639	0.0032018		Kctd12	2.21982	distal (empirical)		0
chr11	83475706	83476027		2.22674	0.000954627		Ccl3	37.6895	distal (empirical)		1
chr11	83348618	83348883		2.59184	0.0012043		Heatr9	142.85	distal (empirical)		1
chr11	83350645	83350772		2.9107	0.00834369		Heatr9	142.85	distal (empirical)		1
chr3	104599424	104599727		2.97204	0.000219582		Fam19a3	12.0715	distal (empirical)		0
chr11	83363641	83364062		2.24264	0.00116989		Ccl5	119.397	distal (empirical)		1
chr3	102559715	102559924		2.59323	0.00163149		Tspan2	3.94737	distal (empirical)		1
chr7	17266999	17267201		3.89148	0.0245106		Ceacam-ps1	4.9426	distal (empirical)		0
chr9	63633438	63633583		3.83664	0.0380684		Smad3	3.01555	distal (empirical)		0
chr11	83363641	83364062		2.24264	0.00116989		Heatr9	142.85	distal (empirical)		1
chr11	83372320	83372462		6.28297	0.000418642		Ccl5	119.397	distal (empirical)		0
chr11	83374008	83374233		5.30156	8.68e-06		Ccl5	119.397	distal (empirical)		0
chr15	34318827	34319043		3.14478	0.023523		9430069I07Rik	Inf	distal (empirical)		0
chr13	60998764	60999019		2.07205	0.00392468		4930486L24Rik	2.49015	distal (empirical)		0
chr1	167752288	167752496		4.07426	0.000129236		Cd247	2.76604	distal (empirical)		0
chr17	57403577	57403783		2.69401	0.00437543		C3	4.84417	distal (empirical)		1
chr3	107599588	107599729		10.4336	0.00050422		Csf1	17.1417	distal (empirical)		0
chr11	83372320	83372462		6.28297	0.000418642		Heatr9	142.85	distal (empirical)		0
chr17	35878933	35879094		2.50393	0.00358969		Ddr1	1.30895	distal (empirical)		0
chr11	83374008	83374233		5.30156	8.68e-06		Heatr9	142.85	distal (empirical)		0
chr7	126979916	126980228		2.00483	0.00436492		2610020H08Rik	2.25837	distal (empirical)		1
chr10	75438103	75438232		2.23034	0.0107059		Mmp11	2.11544	distal (empirical)		0
chr6	128786654	128786751		2.23508	0.0268753		Klrb1c	5.19945	distal (empirical)		1
chr3	84519038	84519351		2.04479	0.00727874		Tmem154	1.65061	distal (empirical)		1
chr6	50366766	50367318		2.16758	0.000557		Osbpl3	4.09061	distal (empirical)		1
chr15	9510320	9510517		2.00036	0.0401968		Il7r	1.32973	distal (empirical)		0
chr6	129149951	129150053		5.0208	0.0342696		Klrk1	1.68779	distal (Chr Loop)		0
chr10	98191394	98191530		2.94975	0.0301454		Atp2b1	2.52988	distal (Chr Loop)		0
chr3	60623620	60623806		2.74446	0.00187196		P2ry1	93.3741	distal (Chr Loop)		0
chr3	60625477	60625665		2.68892	0.00267323		P2ry1	93.3741	distal (Chr Loop)		0
chr10	98196738	98196869		9.44215	0.00168437		Atp2b1	2.52988	distal (Chr Loop)		0
chr14	103227768	103227933		2.32713	0.024037		Kctd12	2.21982	distal (Chr Loop)		1
chr10	98239045	98239205		2.21005	0.0472599		Atp2b1	2.52988	distal (Chr Loop)		0
chr14	101881651	101881755		2.18061	0.0270467		Tbc1d4	3.21055	distal (Chr Loop)		0
chr9	48523288	48523453		2.93045	0.0403336		Zbtb16	Inf	distal (Chr Loop)		1
chr12	78231509	78231904		2.96869	2.44e-05		Fut8	1.46876	distal (Chr Loop)		0
chr12	55659211	55659363		2.30787	0.0340861		Sptssa	2.12136	distal (Chr Loop)		1
chr13	60940736	60941170		2.10456	0.00347606		Ctla2a	1.75045	distal (Chr Loop)		1
chr9	94341606	94342101		2.79075	3.82e-05		1190002N15Rik	2.0794	distal (Chr Loop)		0
chr12	55668548	55668681		5.32334	0.000373611		Sptssa	2.12136	distal (Chr Loop)		0
chr12	55669639	55669782		5.57646	0.000160491		Sptssa	2.12136	distal (Chr Loop)		0
chr12	55670009	55670168		3.33661	0.0205002		Sptssa	2.12136	distal (Chr Loop)		0
chr17	35878933	35879094		2.50393	0.00358969		Flot1	1.55059	distal (Chr Loop)		1
chr12	78278405	78278606		2.4661	0.000596315		Fut8	1.46876	distal (Chr Loop)		1
chr13	43345580	43345861		2.62843	0.000870036		Gfod1	2.09	distal (Chr Loop)		1
chr13	113877884	113878127		2.43839	0.00395077		Cdc20b	Inf	distal (Chr Loop)		1
chr16	91789895	91790453		2.04864	4.95e-05		Itsn1	3.22344	distal (Chr Loop)		0
chr4	119551053	119551157		7.10071	0.0285648		Hivep3	2.99399	distal (Chr Loop)		0
chr5	150396812	150397093		2.91683	0.0141047		Wdr95	17.5666	distal (Chr Loop)		0
chr13	33163740	33164124		4.70694	8.46e-07		Serpinb9	3.72291	distal (Chr Loop)		0
chr1	167788636	167789048		13.6139	0.00576979		Cd247	2.76604	distal (Chr Loop)		1
chr12	8849610	8849792		2.99896	0.00656848		Sdc1	4.68448	distal (Chr Loop)		0
chr1	167792128	167792272		11.6675	1.8e-07		Cd247	2.76604	distal (Chr Loop)		0
chr5	20769172	20769265		15.696	0.00601428		Gsap	2.62652	distal (Chr Loop)		0
chr4	119570152	119570474		4.79702	2.69e-05		Hivep3	2.99399	distal (Chr Loop)		0
chr7	73341546	73341725		2.46579	0.0479939		Chsy1	2.12774	distal (Chr Loop)		0
chr4	119593774	119594109		6.55374	3.54e-08		Hivep3	2.99399	distal (Chr Loop)		1
chr16	30177855	30178149		2.13641	0.000686202		Hes1	18.654	distal (Chr Loop)		0
chr12	15941339	15941440		4.29665	0.0380684		Trib2	1.34206	distal (Chr Loop)		0
chr9	66125952	66126134		3.76711	0.00199349		Dapk2	11.7244	distal (Chr Loop)		1
chr7	73378134	73378471		3.4053	1.5e-07		Chsy1	2.12774	distal (Chr Loop)		0
chr15	27557069	27557178		6.24989	0.000843398		Ank	2.09644	distal (Chr Loop)		0
chrX	99232514	99232671		3.93377	0.00279192		Nhsl2	220.903	distal (Chr Loop)		0
chr6	54178988	54179139		2.28243	0.0460389		Chn2	13.8719	distal (Chr Loop)		0
chr4	119709713	119709833		8.02652	0.000336369		Hivep3	2.99399	distal (Chr Loop)		0
chr4	119714242	119714375		5.43233	0.00892175		Hivep3	2.99399	distal (Chr Loop)		0
chr4	119744573	119744668		8.36957	0.0176535		Hivep3	2.99399	distal (Chr Loop)		0
chr4	119789041	119789164		6.40446	0.000132857		Hivep3	2.99399	distal (Chr Loop)		1
chr7	87863400	87863642		2.08433	0.0201565		Fes	2.41061	distal (Chr Loop)		1
chr12	78887806	78887969		3.0115	0.00144921		Fut8	1.46876	distal (Chr Loop)		0
chr3	93366348	93366563		2.85175	0.0044085		Tmem154	1.65061	distal (Chr Loop)		0

## Sheet: ChrAcc_Cluster_2
Genomic locations of Diff. ChrAcc sites				ChrAcc changes (dKO/WT)			Diff. ChrAcc-linked genes				Overlap with Tcf1 peak
#chr	start	end		fold changes	FDR		gene symbols	expression changes (dKO/WT)	linking methods
chr11	72951754	72951949		0.438401	0.0136032		Gsg2	3.95961	promoter		1
chr3	100833276	100833661		0.487556	0.000797395		Cd101	3.58872	promoter		1
chr11	82930094	82930317		0.403802	0.0243687		Slfn1	1.42666	promoter		1
chr9	71010833	71011042		0.475666	0.031963		Aqp9	5.79939	promoter		1
chr5	148260161	148260338		0.276658	0.00117776		Flt3	5.0058	distal (empirical)		1
chr5	150123356	150123512		0.392049	0.0491479		Alox5ap	3.8604	distal (empirical)		1
chr5	65396625	65396760		0.150413	0.005157		Tlr6	2.79539	distal (empirical)		1
chr10	39897559	39897660		0.350884	0.0471024		Slc16a10	1.60359	distal (empirical)		1
chr5	65396625	65396760		0.150413	0.005157		Fam114a1	3.15566	distal (empirical)		1
chr14	56915021	56915196		0.473273	0.0416889		Gzmb	78.1195	distal (empirical)		1
chr13	52712572	52712795		0.113235	0.00465196		Syk	6.23552	distal (empirical)		1
chr9	88252111	88252241		0.146252	0.000247444		Nt5e	1.68744	distal (empirical)		1
chr8	37186199	37186487		0.113451	1.15e-07		D8Ertd82e	2.47735	distal (empirical)		1
chr2	120327918	120328105		0.364824	0.0120609		Capn3	1.46432	distal (empirical)		1
chr10	44202921	44203194		0.440263	0.0109005		Prdm1	20.005	distal (empirical)		1
chr9	40989482	40989752		0.311988	2.44e-05		Ubash3b	2.10883	distal (empirical)		1
chr1	135608088	135608256		0.419856	0.00951957		Lax1	1.44445	distal (empirical)		1
chr7	134776116	134776212		0.0984613	0.00197081		Zfp629	2.11898	distal (empirical)		1
chr7	52482849	52483033		0.341091	0.0382021		Dkkl1	4.41722	distal (empirical)		1
chr7	134772273	134772513		0.226651	3.52e-05		Zfp629	2.11898	distal (empirical)		1
chr4	44110754	44111012		0.28227	0.00207141		Gne	1.20052	distal (empirical)		1
chr1	195112088	195112234		0.315881	0.0200887		G0s2	2.54358	distal (empirical)		1
chr10	74880487	74880739		0.340047	0.00591464		Upb1	1.69666	distal (empirical)		1
chrX	54475241	54475441		0.266771	0.00330877		Cd40lg	3.79837	distal (empirical)		1
chr15	79851080	79851201		0.154062	0.00505356		Pdgfb	4.14775	distal (empirical)		1
chr2	31670348	31670482		0.117376	4.59e-05		Qrfp	2.29479	distal (empirical)		1
chr13	43884408	43884594		0.345772	0.00310256		Cd83	2.11563	distal (empirical)		1
chr2	102028871	102028999		0.291645	0.00326487		Ldlrad3	3.99119	distal (empirical)		1
chr9	101152012	101152238		0.436347	0.0202485		Ppp2r3a	2.99592	distal (empirical)		1
chr14	32246438	32246670		0.252617	2.66e-05		Sh3bp5	2.01253	distal (empirical)		1
chr13	114404981	114405107		0.458981	0.0431317		Snx18	1.35574	distal (empirical)		1
chr11	121558800	121558922		0.308209	0.0293018		Metrnl	20.4462	distal (empirical)		1
chr2	156954993	156955156		0.302285	0.0157799		Samhd1	2.6957	distal (empirical)		1
chr7	117094856	117095217		0.316231	6.92e-05		Dennd5a	4.24322	distal (empirical)		1
chr17	33017423	33017649		0.266748	0.011214		Zfp870	5.53656	distal (empirical)		1
chr1	155167310	155167615		0.333482	0.0171767		Lamc1	20.6655	distal (empirical)		1
chr1	163705486	163705583		0.231261	0.00198641		Fasl	121.104	distal (empirical)		1
chr2	156947557	156947850		0.100555	9.45e-10		Samhd1	2.6957	distal (empirical)		1
chr2	156944956	156945146		0.184445	1.41e-05		Samhd1	2.6957	distal (empirical)		1
chr11	96857672	96858101		0.467557	0.000563679		Sp6	2.94076	distal (empirical)		1
chr4	144814646	144814790		0.11824	5.79e-06		Tnfrsf1b	1.69683	distal (empirical)		1
chr2	164858897	164859073		0.321036	0.0158448		Cd40	2.38661	distal (empirical)		1
chr11	72951754	72951949		0.438401	0.0136032		P2rx5	3.5872	distal (empirical)		1
chr2	11541373	11541508		0.256243	0.00409572		Il2ra	3.1448	distal (empirical)		1
chr2	11538503	11538698		0.292196	0.00943041		Il2ra	3.1448	distal (empirical)		1
chr4	148889904	148890086		0.401158	0.0115417		Ctnnbip1	1.58053	distal (empirical)		1
chr11	70394480	70394648		0.302322	0.00423226		4930544D05Rik	#VALUE!	distal (empirical)		1
chr4	44687879	44688101		0.336713	0.00884536		Pax5	3.08705	distal (empirical)		1
chr5	148174737	148174896		0.386035	0.0181085		Flt3	5.0058	distal (empirical)		1
chr6	86704735	86704919		0.347064	0.0306627		Anxa4	1.83229	distal (empirical)		1
chr4	132854581	132854723		0.213658	0.000128747		Wdtc1	2.03061	distal (empirical)		1
chr9	61833433	61833568		0.316627	0.0220085		Paqr5	2.94427	distal (empirical)		1
chr1	135608088	135608256		0.419856	0.00951957		Atp2b4	2.33105	distal (empirical)		1
chr11	82768248	82768377		0.24045	0.003796		Slfn5	1.58587	distal (empirical)		1
chr9	61831139	61831333		0.474805	0.0298653		Paqr5	2.94427	distal (empirical)		1
chr11	46218544	46218914		0.291037	9.74e-05		Havcr2	5.92707	distal (empirical)		1
chr14	56915021	56915196		0.473273	0.0416889		Rnase4	2.42355	distal (Chr Loop)		1
chr4	19855491	19855590		0.169425	0.00109018		Tmem64	1.38723	distal (Chr Loop)		1
chr4	19854241	19854404		0.461473	0.0265373		Tmem64	1.38723	distal (Chr Loop)		1
chr1	94529644	94529881		0.297268	0.00351056		Per2	1.34385	distal (Chr Loop)		1
chr12	78909553	78909668		0.181646	0.0315143		Fut8	1.46876	distal (Chr Loop)		1
chr7	121354190	121354484		0.378038	0.0110811		Spon1	1.39934	distal (Chr Loop)		1
chr17	33017423	33017649		0.266748	0.011214		Cyp4f16	2.49274	distal (Chr Loop)		1
chr17	86834202	86834408		0.34748	0.000878608		Prkce	2.76178	distal (Chr Loop)		1
chr11	98992899	98993051		0.317845	0.00676293		Rara	1.74951	distal (Chr Loop)		1
chr7	75289225	75289467		0.193889	5.63e-05		Igf1r	6.66854	distal (Chr Loop)		1
chr5	124529133	124529336		0.307238	0.000406301		Hip1r	3.2408	distal (Chr Loop)		1
chr10	74880487	74880739		0.340047	0.00591464		Adora2a	1.61086	distal (Chr Loop)		1
chr2	164858897	164859073		0.321036	0.0158448		Mmp9	2.91216	distal (Chr Loop)		1
chr19	9130263	9130500		0.189109	8e-06		Ahnak	2.64081	distal (Chr Loop)		1
chr8	36384660	36384833		0.367702	0.0261568		Ppp1r3b	1.74291	distal (Chr Loop)		1
chr6	67267964	67268085		0.378905	0.00436492		Il12rb2	4.51448	distal (Chr Loop)		1
chr4	140157160	140157305		0.13017	0.000231277		Arhgef10l	Inf	distal (Chr Loop)		1
chr8	37091424	37091772		0.325953	0.000428499		D8Ertd82e	2.47735	distal (Chr Loop)		1
chr9	40889029	40889276		0.479258	0.00468176		Ubash3b	2.10883	distal (Chr Loop)		1
chr2	117833842	117834069		0.161931	5.72e-05		Thbs1	14.799	distal (Chr Loop)		1
chr16	10669107	10669270		0.216115	0.000865091		Tnp2	2.52908	distal (Chr Loop)		1
chr16	10665322	10665544		0.431804	0.00542517		Tnp2	2.52908	distal (Chr Loop)		1
chr16	22526459	22526768		0.186208	2.63e-05		Dgkg	2.21086	distal (Chr Loop)		1
chr13	96482791	96483196		0.491179	0.00286519		Iqgap2	3.1589	distal (Chr Loop)		1
chr5	149892108	149892443		0.445105	0.000329675		Alox5ap	3.8604	distal (Chr Loop)		1
chr7	116885317	116885641		0.492588	0.0206883		Dennd5a	4.24322	distal (Chr Loop)		1
chr17	27951691	27951849		0.262603	0.00207142		Tcp11	2.27434	distal (Chr Loop)		1
chr12	114093128	114093604		0.471983	8.63e-06		Crip2	3.65768	distal (Chr Loop)		1
chr6	97267982	97268288		0.412183	0.000751829		Frmd4b	3.93832	distal (Chr Loop)		1
chr2	164359902	164360138		0.258943	0.000435183		Mmp9	2.91216	distal (Chr Loop)		1
chr10	42568865	42569067		0.368282	0.00236134		Aim1	3.22585	distal (Chr Loop)		1

## Sheet: ChrAcc_Cluster_3
Genomic locations of Diff. ChrAcc sites				ChrAcc changes (dKO/WT)			Diff. ChrAcc-linked genes				Overlap with Tcf1 peak
#chr	start	end		fold changes	FDR		gene symbols	expression changes (dKO/WT)	linking methods
chr5	8839800	8839961		3.4677	0.000155507		Abcb1b	0.287507	distal (empirical)		0
chr1	175367790	175367922		2.87272	0.000100028		Aim2	0.442875	distal (empirical)		1
chr5	123095420	123095613		2.27701	0.00367881		P2rx7	0.487384	distal (empirical)		1
chr15	100558415	100558545		3.33569	0.00433076		Galnt6	0.677951	distal (empirical)		0
chr19	10804418	10804616		2.23806	0.0390417		Cd5	0.537637	distal (empirical)		0
chr8	97493674	97493770		4.52289	0.0299708		Gpr97	0.226569	distal (empirical)		0
chr12	81269424	81269549		2.17952	0.0331606		Actn1	0.128241	distal (Chr Loop)		0
chr3	130679223	130679415		2.02402	0.0438171		Lef1	0.350669	distal (Chr Loop)		1
chr4	47812085	47812336		2.32312	0.00607437		Nr4a3	0.386436	distal (Chr Loop)		1
chr8	13689444	13689646		2.63161	0.002229		Tdrp	0.709999	distal (Chr Loop)		1
chr2	117272743	117272943		2.20844	0.00344507		Rasgrp1	0.664115	distal (Chr Loop)		1

## Sheet: ChrAcc_Cluster_4
Genomic locations of Diff. ChrAcc sites				ChrAcc changes (dKO/WT)			Diff. ChrAcc-linked genes				Overlap with Tcf1 peak
#chr	start	end		fold changes	FDR		gene symbols	expression changes (dKO/WT)	linking methods
chr4	134990154	134990265		0.28058	0.0484993		Rcan3	0.319399	promoter		0
chr2	168568006	168568178		0.2432	0.0331817		Atp9a	0.459485	promoter		0
chr9	51021625	51022264		0.209963	2.66e-10		Pou2af1	0.159332	promoter		1
chr18	42110855	42111116		0.460059	0.00350539		Prelid2	0.235966	promoter		1
chr3	96618407	96618652		0.480826	0.0316682		Cd160	0.456444	promoter		1
chr4	134260160	134260413		0.420794	0.00251546		Man1c1	0.23425	promoter		0
chr9	110819317	110819541		0.276899	0.00286217		Gm590	0.343611	promoter		1
chr7	71330238	71330508		0.200057	4.53e-06		Trpm1	0.121817	promoter		1
chr9	74918810	74919205		0.464265	0.0195049		Myo5a	0.330174	promoter		0
chr9	121551672	121551784		0.449444	0.0261572		Vipr1	0.162846	promoter		0
chr11	31899927	31900115		0.396121	0.0090491		Nsg2	0.167036	promoter		1
chrX	38753602	38754005		0.366956	0.00307824		Gria3	0.0266341	promoter		1
chr2	122292702	122292857		0.349661	0.00404815		Bambi-ps1	0.0806026	promoter		1
chr1	133175278	133175467		0.379722	0.0040225		Ikbke	0.534131	promoter		1
chr8	84285421	84285688		0.476963	0.0380684		Inpp4b	0.475372	distal (empirical)		1
chr4	134306173	134306552		0.437531	2.77e-05		Man1c1	0.23425	distal (empirical)		1
chr3	95844622	95844880		0.282955	0.00299406		Plekho1	0.459609	distal (empirical)		1
chr7	139548028	139548212		0.344957	0.0123874		Chst15	0.429321	distal (empirical)		1
chr18	56628698	56629001		0.481436	0.000583136		Gramd3	0.123771	distal (empirical)		1
chr14	21931950	21932342		0.299679	0.00133862		Adk	0.29231	distal (empirical)		1
chr12	77968695	77968873		0.348088	0.0251892		Fntb	0.285529	distal (empirical)		0
chr18	56615335	56615551		0.468424	0.0169325		Gramd3	0.123771	distal (empirical)		1
chr12	101782457	101782686		0.255633	0.00152957		Ttc7b	0.482099	distal (empirical)		1
chr2	71648212	71648381		0.373048	0.017447		Itga6	0.609259	distal (empirical)		0
chr3	102895810	102895967		0.430664	0.0109478		Ampd1	0.182095	distal (empirical)		1
chr4	33164798	33165045		0.258594	0.000133594		Gabrr2	0.0201603	distal (empirical)		1
chr11	90125523	90125720		0.458453	0.028713		Mmd	0.472819	distal (empirical)		1
chr4	33164248	33164368		0.364279	0.0166766		Gabrr2	0.0201603	distal (empirical)		1
chr11	88725860	88726124		0.383673	0.00459635		Akap1	0.298613	distal (empirical)		0
chr1	175362547	175362873		0.489316	0.00517789		Aim2	0.442875	distal (empirical)		1
chr18	56600749	56600875		0.223462	0.00469852		Gramd3	0.123771	distal (empirical)		1
chr5	144391675	144392000		0.253428	0.000295181		Cyth3	0.428495	distal (empirical)		1
chr11	90118371	90118715		0.23551	7.84e-05		Mmd	0.472819	distal (empirical)		1
chr12	77945799	77945969		0.326773	0.0105768		Fntb	0.285529	distal (empirical)		1
chr10	7559402	7559529		0.377024	0.0451907		Zc3h12d	0.128417	distal (empirical)		0
chr8	13979857	13980056		0.46355	0.0302646		Tdrp	0.709999	distal (empirical)		1
chr13	21458519	21458869		0.270273	1.93e-05		Zscan12	0.405384	distal (empirical)		1
chr10	87666111	87666251		0.233457	0.000247444		Ccdc53	0.471004	distal (empirical)		1
chr2	122294904	122295370		0.228637	6.94e-08		Bambi-ps1	0.0806026	distal (empirical)		1
chr2	32818395	32818631		0.310093	0.00309009		Rpl12	0.485294	distal (empirical)		1
chr11	115324951	115325139		0.233291	0.000198907		Slc16a5	0.0370036	distal (empirical)		1
chr5	135409260	135409474		0.366324	0.00082665		Wbscr27	0.192391	distal (empirical)		1
chr10	117064646	117064831		0.464304	0.0110698		Cpm	0.0656182	distal (empirical)		1
chr1	64734771	64734866		0.258689	0.00212593		2810408I11Rik	0.125159	distal (empirical)		1
chr10	117062930	117063046		0.3209	0.00063073		Cpm	0.0656182	distal (empirical)		1
chr3	130809025	130809123		0.338432	0.0122848		Lef1	0.350669	distal (empirical)		1
chr17	15958806	15958990		0.197648	0.000215021		Rgmb	0.45086	distal (empirical)		1
chr14	123307406	123307680		0.467631	0.0330688		Ggact	0.220993	distal (empirical)		1
chr9	104233705	104233826		0.270353	0.0433663		Acpp	0.164747	distal (empirical)		1
chr8	125928506	125928783		0.241167	0.000247444		Tubb3	0.325045	distal (empirical)		1
chr10	7544393	7544805		0.310573	9.77e-05		Zc3h12d	0.128417	distal (empirical)		1
chr5	67811084	67811201		0.38704	0.0397871		Bend4	0.21794	distal (empirical)		1
chr13	13674242	13674613		0.240876	0.000202171		Lyst	0.419342	distal (empirical)		1
chr4	63147710	63147839		0.206	0.00136465		Whrn	0.394359	distal (empirical)		1
chr17	26371500	26371609		0.355137	0.0164972		Itfg3	0.199745	distal (empirical)		1
chr14	123301471	123301723		0.239682	8.39e-06		Ggact	0.220993	distal (empirical)		1
chr1	137704189	137704527		0.206512	1.46e-06		Lad1	0.0568384	distal (empirical)		1
chr2	59307903	59308270		0.398588	0.000473961		Dapl1	0.0449904	distal (empirical)		1
chr2	122294904	122295370		0.228637	6.94e-08		Gm14085	0.0103438	distal (empirical)		1
chr19	45870835	45871080		0.206246	7.81e-07		Kcnip2	0.447314	distal (empirical)		1
chr17	26364829	26365021		0.340037	0.0126096		Itfg3	0.199745	distal (empirical)		1
chr2	122292702	122292857		0.349661	0.00404815		Gm14085	0.0103438	distal (empirical)		1
chr13	13664339	13664702		0.46949	0.0345712		Lyst	0.419342	distal (empirical)		1
chr11	78492333	78492524		0.345653	0.0346677		Nlk	0.498225	distal (empirical)		1
chr18	56572509	56572898		0.432759	3.55e-05		Gramd3	0.123771	distal (empirical)		1
chr12	101739493	101739763		0.432214	0.00106817		Ttc7b	0.482099	distal (empirical)		1
chr4	148656873	148656996		0.0828536	0.000242268		Kif1b	0.191127	distal (empirical)		1
chr4	148656447	148656774		0.147828	3.75e-07		Kif1b	0.191127	distal (empirical)		1
chr8	125909128	125909408		0.215512	4.89e-05		Tubb3	0.325045	distal (empirical)		1
chr4	86367854	86368121		0.320669	0.000105491		Dennd4c	0.393488	distal (empirical)		1
chr12	17517923	17518246		0.215894	6.74e-06		Odc1	0.385491	distal (empirical)		1
chr10	19041508	19041892		0.257251	6.96e-07		Olig3	0.181168	distal (empirical)		1
chr3	102895810	102895967		0.430664	0.0109478		Dennd2c	0.456017	distal (empirical)		1
chr2	68273932	68274293		0.35893	0.000212709		Stk39	0.469602	distal (empirical)		1
chr7	25252986	25253268		0.168278	3.75e-07		Zfp428	0.363508	distal (empirical)		1
chr11	116230984	116231172		0.21183	0.000398399		Rnf157	0.292448	distal (empirical)		1
chr3	89668062	89668323		0.441967	0.00352173		Il6ra	0.199523	distal (empirical)		1
chr3	157694377	157694500		0.438178	0.0442246		Cryz	0.472229	distal (Chr Loop)		0
chr12	26643478	26643910		0.47283	0.00320764		Id2	0.334104	distal (Chr Loop)		1
chr15	55686204	55686481		0.414764	0.000910273		Dscc1	0.358121	distal (Chr Loop)		1
chr15	97299645	97299816		0.47258	0.0319922		Amigo2	0.45239	distal (Chr Loop)		1
chr12	25990809	25991005		0.194271	0.0193941		Id2	0.334104	distal (Chr Loop)		0
chr10	118150113	118150321		0.355913	0.000898699		Tmevpg1	0.0705789	distal (Chr Loop)		1
chr15	97203065	97203290		0.288501	0.000685489		Amigo2	0.45239	distal (Chr Loop)		1
chr15	93543063	93543360		0.34075	0.000310632		Prickle1	0.182705	distal (Chr Loop)		1
chr10	19982810	19983033		0.185679	2.48e-05		Map7	0.466287	distal (Chr Loop)		1
chr10	19977689	19977868		0.240671	0.0047139		Map7	0.466287	distal (Chr Loop)		1
chr2	117266895	117267029		0.363969	0.00941859		Rasgrp1	0.664115	distal (Chr Loop)		1
chr4	148274959	148275259		0.347395	0.00298587		Casz1	0.199953	distal (Chr Loop)		1
chr11	31995856	31996022		0.267624	0.0324803		Nsg2	0.167036	distal (Chr Loop)		1
chr12	78024145	78024370		0.317166	0.000368495		Fntb	0.285529	distal (Chr Loop)		1
chr3	130893688	130893891		0.206766	1.74e-05		Lef1	0.350669	distal (Chr Loop)		1
chr2	117247262	117247427		0.354787	0.00576979		Rasgrp1	0.664115	distal (Chr Loop)		1
chr10	118070504	118070953		0.412962	6.51e-05		Tmevpg1	0.0705789	distal (Chr Loop)		1
chr8	84306671	84307018		0.323923	5e-05		Inpp4b	0.475372	distal (Chr Loop)		1
chr18	56533702	56533824		0.27374	0.0116698		Gramd3	0.123771	distal (Chr Loop)		1
chr12	17478335	17478514		0.219717	0.000464902		Odc1	0.385491	distal (Chr Loop)		1
chr3	68591384	68591594		0.353572	0.00107419		1110032F04Rik	0.154705	distal (Chr Loop)		1
chr3	130717316	130717620		0.443121	0.0047139		Lef1	0.350669	distal (Chr Loop)		1
chr13	112923986	112924161		0.361905	0.0151474		Ankrd55	0.245899	distal (Chr Loop)		1
chr16	84982914	84983049		0.262287	0.0244536		App	0.0212286	distal (Chr Loop)		1
