# Supplementary material for: Tcf1 and Lef1 provide constant supervision to mature CD8+ T cell identity and function by organizing genomic architecture
Source: Nat Commun. 2021 Oct 6;12:5863. doi: 10.1038/s41467-021-26159-1 (PMC8494933; doi:10.1038/s41467-021-26159-1)
Supplement: Supplementary file 8 — Supplementary Data 5 [file 41467_2021_26159_MOESM8_ESM.xlsx]

## Sheet: WT-prepotent SE
Genomic locations of SEs				SE changes (dKO/WT)			SE-linked genes
#chr	start	end		fold changes	FDR		gene symbols	expression changes (dKO/WT)
chr2	122115000	122320599		0.835915	0.00196952		Gm14085	0.0103438
chr10	20710200	21056199		0.685813	9.63166e-05		Myb	0.0175895
chr4	33138600	33406599		0.873466	0.0088024		Gabrr2	0.0201603
chr17	26103000	26391799		0.904695	0.0279897		Nme4	0.0261251
chr2	58990600	59625399		0.891165	0.0114675		Dapl1	0.0449904
chr9	14520000	14927199		0.899522	0.0204276		Gpr83	0.0456092
chr11	6189600	6642599		0.895783	0.0395773		Ramp3	0.0573799
chr10	116929200	117195399		0.891257	0.012835		Cpm	0.0656182
chr2	122115000	122320599		0.835915	0.00196952		Bambi-ps1	0.0806026
chr17	26103000	26391799		0.904695	0.0279897		Rgs11	0.118868
chr18	56513400	56644399		0.431364	0.0196339		Gramd3	0.123771
chr9	14520000	14927199		0.899522	0.0204276		Folr4	0.137746
chr11	98487000	99180799		0.887369	0.00927532		Igfbp4	0.140546
chr3	68543600	68864999		0.843002	0.0037946		1110032F04Rik	0.154705
chr9	121501000	121643799		0.882653	0.0471188		Vipr1	0.162846
chr3	103163600	103703799		0.880275	0.0191082		Olfml3	0.166195
chr3	89574800	89804999		0.88559	0.0390355		Il6ra	0.199523
chr17	26103000	26391799		0.904695	0.0279897		Itfg3	0.199745
chr5	67742400	67898399		0.559941	0.00157854		Bend4	0.21794
chr11	11522200	11873599		0.85586	0.00315154		Ddc	0.274883
chr7	135603400	135826199		0.851486	0.00691709		Bag3	0.294074
chr7	128090600	128237399		0.71155	0.00031067		Mettl9	0.300382
chr3	127481800	127657199		0.542086	6.88473e-07		5730508B09Rik	0.300524
chr11	98487000	99180799		0.887369	0.00927532		Ccr7	0.316858
chr13	96179400	96395799		0.824534	0.00180529		F2r	0.338775
chr10	62252200	62386199		0.875901	0.0236264		Tet1	0.348406
chr7	135603400	135826199		0.851486	0.00691709		Inpp5f	0.358091
chr1	173812600	173996199		0.888616	0.0338783		Slamf6	0.361288
chr9	15281400	15425999		0.830455	0.00851366		Smco4	0.368529
chr7	4964400	5057799		0.821992	0.0088024		Zfp580	0.382486
chr12	17416800	17636599		0.80755	0.0204608		Odc1	0.385491
chr4	48011600	48179599		0.798527	0.00045699		Nr4a3	0.386436
chr3	68543600	68864999		0.843002	0.0037946		Ift80	0.39132
chr4	86254800	86412999		0.687817	0.000119723		Dennd4c	0.393488
chr6	83297400	83666199		0.883297	0.00788891		Mthfd2	0.405873
chr11	98487000	99180799		0.887369	0.00927532		Top2a	0.411893
chr7	128090600	128237399		0.71155	0.00031067		Cdr2	0.411915
chr11	3984600	4253799		0.86844	0.0114675		Gatsl3	0.419238
chr13	13575400	13721799		0.804142	0.00144747		Lyst	0.419342
chr5	144328400	144470599		0.815884	0.00403693		Cyth3	0.428495
chr10	19595400	20038599		0.868455	0.00464275		Map3k5	0.436172
chr3	145552200	145735999		0.892736	0.0285116		Mcoln3	0.449982
chr3	145552200	145735999		0.892736	0.0285116		Syde2	0.460426
chr10	19595400	20038599		0.868455	0.00464275		Map7	0.466287
chr2	71408200	71827799		0.871021	0.00851366		Pdk1	0.468289
chr8	84208800	84380399		0.641432	4.03997e-05		Inpp4b	0.475372
chr4	33138600	33406599		0.873466	0.0088024		Srsf12	0.494067
chr3	68543600	68864999		0.843002	0.0037946		Smc4	0.54243
chr10	116257600	116438399		0.814398	0.000732118		Rab3ip	0.596984
chr2	71408200	71827799		0.871021	0.00851366		Itga6	0.609259
chr2	117070000	117288399		0.901583	0.0480165		Rasgrp1	0.664115
chr3	115626000	115741599		0.840581	0.00466347		A930005H10Rik	0.718033
chr15	9440600	9554999		0.836609	0.0254028		Il7r	1.32973
chr19	11398000	11693599		0.783974	0.00157854		Ms4a6c	1.53293
chr11	98487000	99180799		0.887369	0.00927532		Rara	1.74951
chr10	24346000	24556399		0.845739	0.00448312		Enpp1	1.83069
chr19	11398000	11693599		0.783974	0.00157854		Ms4a2	2.17881
chr10	3267600	3394799		0.865281	0.0195317		Oprm1	2.38709
chr6	48422600	48870999		0.895005	0.0233578		Tmem176b	3.97874
chr5	148110600	148320199		0.847112	0.00319855		Flt3	5.0058
chr6	48422600	48870999		0.895005	0.0233578		Tmem176a	5.62975
chr11	46091600	46304399		0.813815	0.00208868		Havcr2	5.92707
chrX	163469200	163674399		0.799822	0.00157854		Gm8817	6.407
chr7	75087200	75498599		0.88945	0.0353117		Igf1r	6.66854
chr4	57619800	57987599		0.838525	0.0037946		D630039A03Rik	25.9102
chr11	79878000	80026799		0.90339	0.0495638		Adap2	Inf

## Sheet: dKO-prepotent SE
Genomic locations of Ses				SE changes (dKO/WT)			SE-linked genes
#chr	start	end		fold changes	FDR		gene symbols	expression changes (dKO/WT)
chr15	34135600	34460199		1.26353	0.0055703		9430069I07Rik	Inf
chr9	54383200	54553999		1.24682	0.00148924		Dmxl2	Inf
chr13	113764400	114061599		1.21326	0.0395773		Cdc20b	Inf
chr12	77543600	77717399		1.20847	0.00403693		AI463170	Inf
chr9	123832400	124043599		1.19024	0.00992497		Ccr1	Inf
chr9	123832400	124043599		1.19024	0.00992497		Ccr3	Inf
chr5	112603000	112828999		1.16141	0.00602265		Crybb1	Inf
chr3	90093800	90474199		1.09992	0.0462689		S100a8	Inf
chr13	97620000	97800799		1.80762	9.85844e-05		Gcnt4	222.969
chr13	113764400	114061599		1.21326	0.0395773		Gzma	146.287
chr11	83321600	83568599		1.747	6.88473e-07		Heatr9	142.85
chr11	83321600	83568599		1.747	6.88473e-07		Ccl5	119.397
chr5	20591400	20964199		1.18462	0.0124801		Fgl2	87.0511
chr11	97191400	97413799		1.10797	0.0310411		Arhgap23	70.274
chr3	90093800	90474199		1.09992	0.0462689		S100a4	41.7068
chr9	123832400	124043599		1.19024	0.00992497		Ccr2	40.0084
chr3	90093800	90474199		1.09992	0.0462689		S100a6	37.7517
chr11	83321600	83568599		1.747	6.88473e-07		Ccl3	37.6895
chr8	117270200	118278799		1.34563	0.000184154		Maf	33.4112
chr11	83321600	83568599		1.747	6.88473e-07		Ccl6	32.1182
chr7	147246800	147609199		1.52721	7.93162e-06		Cd163l1	29.4211
chr7	147246800	147609199		1.52721	7.93162e-06		5830411N06Rik	23.5934
chr11	121331600	121677399		1.1973	0.00157854		Metrnl	20.4462
chr10	44035200	44263799		1.1904	0.0138138		Prdm1	20.005
chr8	109054000	109207799		1.22752	0.00319855		Cdh1	18.9514
chr16	29934800	30285199		1.27855	0.000288881		Hes1	18.654
chr4	46397600	46680399		1.16457	0.0115616		Coro2a	18.3235
chr11	83321600	83568599		1.747	6.88473e-07		Ccl4	17.6623
chr6	50118000	50553799		1.19162	0.00322452		Osbpl3	17.0371
chr6	53892600	54214199		1.51397	0.000108857		Chn2	13.8719
chr1	62764600	63012199		1.68479	0.00578614		Nrp2	13.6677
chr9	119840800	120069799		1.21076	0.00157854		Cx3cr1	11.8317
chr6	112746600	112963799		1.18568	0.00466347		Srgap3	11.8309
chr9	65878400	66229599		1.10388	0.0247553		Dapk2	11.7244
chr19	40652600	40977799		1.13743	0.00876707		Entpd1	11.373
chr2	90287800	90521799		1.17194	0.00277826		Ptprj	11.1837
chr8	74563400	74747199		1.22329	0.00206513		Cyp4f18	9.87746
chr1	129051200	129421199		1.14335	0.00648151		Tmem163	9.59485
chr4	46397600	46680399		1.16457	0.0115616		Tbc1d2	9.16002
chr1	21196400	21415999		1.2103	0.0162528		Gm4956	9.0167
chr11	74885800	75113799		1.10873	0.0231052		Hic1	8.92375
chr14	20642000	21053399		1.09966	0.0342937		Kcnk5	8.41341
chr17	44558200	45046799		1.25851	0.00180529		Runx2	7.62084
chr8	26289600	26766199		1.0961	0.0233227		Fgfr1	7.56521
chr7	97362400	97625599		1.16521	0.00772854		Sytl2	7.27219
chr12	77543600	77717399		1.20847	0.00403693		Plekhg3	6.73174
chr6	88628000	88860399		1.15269	0.00674936		Mgll	6.54517
chr18	4230800	4379199		1.15275	0.0356615		4833419F23Rik	6.53909
chr14	79067600	79281999		1.18015	0.0300033		Dgkh	6.38625
chr9	118498000	118807799		1.09542	0.0457522		Ctdspl	6.35543
chr17	28728800	29820399		1.13913	0.0049972		Cdkn1a	6.13218
chr9	107133600	107278599		1.34599	0.000208056		Cish	6.03783
chr17	32097800	32354399		1.09042	0.0454664		Notch3	5.18621
chr11	74211400	74486999		1.20497	0.00101981		Rap1gap2	4.95993
chr5	34500600	34723399		1.11281	0.0352286		Zfyve28	4.90448
chr15	34135600	34460199		1.26353	0.0055703		Laptm4b	4.89412
chr12	8759400	8956599		1.19075	0.0144463		Sdc1	4.68448
chr9	114293200	114495199		1.30865	9.63166e-05		Ccr4	4.27946
chr13	37506600	38020199		1.10229	0.0171641		Ly86	4.11551
chr11	97191400	97413799		1.10797	0.0310411		Srcin1	4.03542
chr6	97125800	97510399		1.10883	0.035873		Frmd4b	3.93832
chr11	72716000	72927399		1.14794	0.0042424		Itgae	3.93657
chr11	109153600	109745599		1.10437	0.0180836		Fam20a	3.8734
chr17	33568000	33781399		1.13146	0.0132271		Myo1f	3.87012
chr5	149267400	150197999		1.10291	0.0249209		Alox5ap	3.8604
chr15	74665400	74990399		1.12636	0.0249209		Ly6a	3.74499
chr2	9239200	9831199		1.165	0.0104903		Gata3	3.64394
chr18	4230800	4379199		1.15275	0.0356615		Map3k8	3.63035
chr11	72716000	72927399		1.14794	0.0042424		P2rx5	3.5872
chr5	149267400	150197999		1.10291	0.0249209		Gm15408	3.53488
chr5	64269000	65998399		1.08655	0.0290603		5830416I19Rik	3.38426
chr14	76886800	77235599		1.34872	0.000185242		Tsc22d1	3.30986
chr9	54383200	54553999		1.24682	0.00148924		Acsbg1	3.27842
chr5	100832200	101113399		1.09896	0.0352286		Plac8	3.25792
chr5	64269000	65998399		1.08655	0.0290603		Fam114a1	3.15566
chr9	63285400	63692599		1.4872	7.93162e-06		Smad3	3.01555
chr7	108560200	108945399		1.16603	0.00391872		Art2a-ps	3.00678
chr4	119328200	119904599		1.87176	0.000423983		Hivep3	2.99399
chr14	76886800	77235599		1.34872	0.000185242		Serp2	2.91701
chr16	32394000	32614799		1.13572	0.00886606		Pcyt1a	2.82429
chr1	40317600	40608599		1.15296	0.00672008		Il18r1	2.81938
chr5	64269000	65998399		1.08655	0.0290603		Tlr6	2.79539
chr17	28728800	29820399		1.13913	0.0049972		Pim1	2.78659
chr1	167591400	167823199		1.91017	0.000406666		Cd247	2.76604
chr17	86491600	86961599		1.17908	0.00790513		Prkce	2.76178
chr5	64269000	65998399		1.08655	0.0290603		Tlr1	2.63063
chr5	20591400	20964199		1.18462	0.0124801		Gsap	2.62652
chr8	36963200	37316999		1.14619	0.0137868		D8Ertd82e	2.47735
chr1	40317600	40608599		1.15296	0.00672008		Il18rap	2.40679
chr3	9396000	9678399		1.19267	0.00347076		C030034L19Rik	2.3552
chr7	108560200	108945399		1.16603	0.00391872		Pde2a	2.33824
chr1	135525600	135852799		1.12244	0.0177666		Atp2b4	2.33105
chr12	87130800	87449799		1.16355	0.0049972		Tgfb3	2.31793
chr1	21196400	21415999		1.2103	0.0162528		Kcnq5	2.31715
chr2	166873000	167055199		1.12565	0.0191082		Kcnb1	2.13964
chr9	44651800	45172599		1.10796	0.0138138		Il10ra	2.13541
chr19	40652600	40977799		1.13743	0.00876707		Ccnj	2.13048
chr7	73220000	73470799		1.27124	0.00024514		Chsy1	2.12774
chr12	55609400	55801399		1.29904	0.00209645		Sptssa	2.12136
chr13	43235800	43495799		1.14668	0.00515771		Gfod1	2.09
chr9	94250800	94675599		1.2384	0.0129673		1190002N15Rik	2.0794
chr9	44651800	45172599		1.10796	0.0138138		BC049352	2.06027
chr8	73975200	74356599		1.09142	0.047384		Tmem221	2.05618
chr11	83321600	83568599		1.747	6.88473e-07		E230016K23Rik	2.04703
chr5	64269000	65998399		1.08655	0.0290603		Rell1	2.02458
chr14	32185800	32551599		1.18722	0.00157158		Sh3bp5	2.01253
chr7	117832000	118176199		1.08898	0.0448179		Mrvi1	2.00615
chr19	6200000	6480199		1.17856	0.00267634		Ehd1	1.99447
chr9	107133600	107278599		1.34599	0.000208056		6430571L13Rik	1.95668
chr11	83321600	83568599		1.747	6.88473e-07		Ccl9	1.86683
chr5	121000200	121342599		1.1484	0.00403693		Oas3	1.82151
chr8	14910000	15066599		1.12232	0.022825		Arhgef10	1.61279
chr9	72788800	72981399		1.10408	0.0296005		Khdc3	1.56316
chr14	25798800	26692199		1.10047	0.0399732		Zcchc24	1.55263
chr17	28728800	29820399		1.13913	0.0049972		Pnpla1	1.54116
chr8	36963200	37316999		1.14619	0.0137868		Lonrf1	1.53361
chr13	113764400	114061599		1.21326	0.0395773		Ccno	1.51727
chr5	111832200	112039399		1.11526	0.0213415		Mn1	1.48764
chr7	53607400	53899599		1.19103	0.00157854		Kcnc1	1.46161
chr7	117832000	118176199		1.08898	0.0448179		Ampd3	1.44492
chr1	135525600	135852799		1.12244	0.0177666		Lax1	1.44445
chr7	117832000	118176199		1.08898	0.0448179		Rnf141	1.40343
chr17	33568000	33781399		1.13146	0.0132271		Pram1	1.24267
chr15	74665400	74990399		1.12636	0.0249209		2010109I03Rik	1.23795
chr2	131209000	131353399		1.14458	0.0324911		Rnf24	1.23694
chr8	73975200	74356599		1.09142	0.047384		Bst2	1.22327
chr9	57066400	57215799		1.16191	0.012171		1700017B05Rik	1.22282
chr9	44651800	45172599		1.10796	0.0138138		Cd3d	0.662944
chr2	32194800	33343799		1.07907	0.0393435		Rpl12	0.485294
chr11	95169200	95316999		1.11028	0.038055		Fam117a	0.463451
chr5	64269000	65998399		1.08655	0.0290603		Wdr19	0.456669
chr7	147246800	147609199		1.52721	7.93162e-06		Paox	0.434603
chr2	32194800	33343799		1.07907	0.0393435		Ptrh1	0.402991
chr8	73975200	74356599		1.09142	0.047384		Abhd8	0.358459
chr14	20642000	21053399		1.09966	0.0342937		Gng2	0.326112
chr14	22236000	22476999		1.16198	0.00503818		Adk	0.29231
chr15	74665400	74990399		1.12636	0.0249209		Ly6c2	0.0824178
