# Supplementary material for: Tcf1 and Lef1 provide constant supervision to mature CD8+ T cell identity and function by organizing genomic architecture
Source: Nat Commun. 2021 Oct 6;12:5863. doi: 10.1038/s41467-021-26159-1 (PMC8494933; doi:10.1038/s41467-021-26159-1)
Supplement: Supplementary file 9 — Supplementary Data 6 [file 41467_2021_26159_MOESM9_ESM.xlsx]

## Sheet: WT-specific Hubs
Genomic locations of Hubs				Hub changes (dKO/WT)			Hub-linked genes
#chr	start	end		fold changes	p values		gene symbols	expression changes (dKO/WT)
chr10	20870000	21030000		0.531525	2.02107e-23		Myb	0.0175895
chr4	33080000	33210000		0.755155	8.84606e-11		Gabrr2	0.0201603
chr17	26270000	26400000		0.840976	4.99061e-09		Nme4	0.0261251
chr2	59120000	59290000		0.855185	1.09944e-09		Dapl1	0.0449904
chr9	14660000	14810000		0.837237	2.87758e-14		Gpr83	0.0456092
chr1	137650000	137750000		0.806441	7.33962e-08		Lad1	0.0568384
chr11	6490000	6620000		0.744716	3.02848e-12		Ramp3	0.0573799
chr10	116990000	117160000		0.818141	1.67209e-14		Cpm	0.0656182
chr17	26270000	26400000		0.840976	4.99061e-09		Rgs11	0.118868
chr18	56560000	56720000		0.828408	8.66679e-19		Gramd3	0.123771
chr10	7490000	7640000		0.746794	8.15551e-12		Zc3h12d	0.128417
chr9	14660000	14810000		0.837237	2.87758e-14		Folr4	0.137746
chrX	75750000	75860000		0.694402	6.37112e-09		Prrg1	0.151521
chr9	121540000	121630000		0.772272	4.25556e-08		Vipr1	0.162846
chr11	31780000	31950000		0.801326	5.65966e-13		Nsg2	0.167036
chr3	89600000	89760000		0.860928	1.95099e-11		Il6ra	0.199523
chr17	26270000	26400000		0.840976	4.99061e-09		Itfg3	0.199745
chr5	67730000	67860000		0.783248	4.23688e-09		Bend4	0.21794
chr19	29440000	29640000		0.833124	9.44435e-15		Insl6	0.275646
chr2	68730000	68870000		0.814998	2.40015e-08		Cers6	0.299617
chr3	127510000	127630000		0.773803	1.5185e-09		5730508B09Rik	0.300524
chr3	130810000	130920000		0.83877	3.39045e-11		Lef1	0.350669
chr9	15320000	15430000		0.808387	1.66395e-10		Smco4	0.368529
chr4	86270000	86400000		0.76837	8.62468e-09		Dennd4c	0.393488
chr13	13550000	13670000		0.845219	8.12726e-08		Lyst	0.419342
chr10	19580000	19720000		0.738464	2.4954e-10		Map3k5	0.436172
chr19	45810000	45970000		0.806394	5.60856e-16		Kcnip2	0.447314
chr11	87780000	87940000		0.861576	6.73019e-11		Cuedc1	0.457451
chr11	59820000	59970000		0.87752	1.29168e-08		Pemt	0.461314
chr2	71580000	71740000		0.854025	5.12363e-09		Pdk1	0.468289
chr5	110980000	111100000		0.827115	1.2993e-08		Galnt9	0.470853
chr8	84240000	84430000		0.814687	1.28689e-23		Inpp4b	0.475372
chr19	38350000	38500000		0.798833	4.67005e-10		Slc35g1	0.483149
chr11	78410000	78570000		0.875219	2.61267e-08		Nlk	0.498225
chr19	10710000	10850000		0.853851	8.15578e-09		Cd5	0.537637
chr2	71580000	71740000		0.854025	5.12363e-09		Itga6	0.609259
chr2	71910000	72060000		0.881991	1.95555e-11		Rapgef4	0.693532
chr19	8760000	8910000		0.850161	4.10398e-09		Slc3a2	1.18091
chr11	5280000	5470000		0.863278	1.50054e-11		Xbp1	1.22838
chr11	117990000	118170000		0.905203	8.62871e-09		Timp2	1.34566
chr11	106520000	106700000		0.918709	1.01339e-08		Milr1	1.37685
chr19	11410000	11580000		0.864365	1.03194e-12		Ms4a6c	1.53293
chr19	5700000	5890000		0.900665	1.95268e-09		Neat1	2.04798
chr19	34530000	34730000		0.846805	3.38645e-13		Gm14446	2.07119
chr19	53180000	53340000		0.872241	1.17908e-13		Mxi1	2.17091
chr19	34530000	34730000		0.846805	3.38645e-13		I830012O16Rik	2.72152
chr9	69300000	69400000		0.734347	9.62582e-08		Anxa2	2.77304
chrX	70900000	71040000		0.788392	9.76387e-13		Srpk3	2.83748
chr2	9750000	9920000		0.869843	9.89621e-10		Gata3	3.64394
chr2	101800000	101960000		0.846682	1.3362e-10		Ldlrad3	3.99119
chr6	67210000	67350000		0.831389	3.5318e-08		Il12rb2	4.51448
chr11	46070000	46220000		0.906925	2.14102e-10		Havcr2	5.92707
chr13	52720000	52880000		0.818158	2.83539e-13		Syk	6.23552
chr9	57960000	58090000		0.803966	1.60222e-08		Islr	7.02214
chr19	29440000	29640000		0.833124	9.44435e-15		Pdcd1lg2	23.7921

## Sheet: dKO-specific Hubs
Genomic locations of Hubs				Hub changes (dKO/WT)			Hub-linked genes
#chr	start	end		fold changes	p values		gene symbols	expression changes (dKO/WT)
chr11	83400000	83570000		1.36149	9.50565e-20		Ccl3	37.6895
chr11	83400000	83570000		1.36149	9.50565e-20		Ccl6	32.1182
chr7	147300000	147470000		1.6003	1.00076e-19		Cd163l1	29.4211
chr7	147300000	147470000		1.6003	1.00076e-19		5830411N06Rik	23.5934
chr7	31150000	31290000		1.38219	2.98119e-16		Tyrobp	21.0731
chr11	83400000	83570000		1.36149	9.50565e-20		Ccl4	17.6623
chr7	75360000	75520000		1.39093	4.4678e-20		Igf1r	6.66854
chr7	110970000	111070000		1.44047	6.61912e-08		Hbb-bt	5.19034
chr7	95580000	95700000		1.47526	4.7126e-11		Rab38	4.89386
chr7	63280000	63420000		1.44957	1.62206e-11		Nipa1	4.16874
chr7	3300000	3420000		1.51138	2.90957e-09		Prkcg	3.91434
chr7	51700000	51830000		1.45744	2.66758e-10		Napsa	3.28335
chr7	150830000	150980000		1.54423	1.96644e-18		Osbpl5	3.09582
chr7	50650000	50800000		1.52013	1.16988e-17		Cldnd2	3.04728
chr7	108690000	108850000		1.44424	6.92216e-18		Art2a-ps	3.00678
chr7	134150000	134360000		1.52381	1.08316e-37		Prrt2	3.0027
chr4	119600000	119700000		1.19418	1.01326e-10		Hivep3	2.99399
chr7	99710000	99860000		1.35443	1.1493e-14		Rab30	2.94101
chr7	104820000	104970000		1.38814	1.33758e-13		Aqp11	2.74276
chr7	150830000	150980000		1.54423	1.96644e-18		Mrgpre	2.72898
chr7	4010000	4120000		1.45275	3.16408e-10		Lair1	2.53041
chr7	51700000	51830000		1.45744	2.66758e-10		Spib	2.44889
chr7	126920000	127090000		1.49689	1.46003e-23		2610020H08Rik	2.25837
chr7	50650000	50800000		1.52013	1.16988e-17		Cd33	2.2049
chr7	73190000	73310000		1.45146	3.48665e-12		Chsy1	2.12774
chr9	94270000	94440000		1.24987	2.38607e-11		1190002N15Rik	2.0794
chr11	83400000	83570000		1.36149	9.50565e-20		E230016K23Rik	2.04703
chr7	118070000	118230000		1.58338	3.01787e-21		Mrvi1	2.00615
chr11	83400000	83570000		1.36149	9.50565e-20		Ccl9	1.86683
chr7	149460000	149600000		1.52954	1.10718e-15		Ifitm10	1.86126
chr7	50650000	50800000		1.52013	1.16988e-17		Nkg7	1.71044
chr7	37520000	37610000		1.47234	6.15509e-08		Tshz3	1.5902
chr7	124690000	124830000		1.42649	9.12171e-15		Xylt1	1.55701
chr7	149460000	149600000		1.52954	1.10718e-15		Ctsd	1.53483
chr7	25890000	26050000		1.44495	6.48841e-23		Pou2f2	1.49408
chr7	113560000	113740000		1.59488	1.06556e-14		Gm4759	1.46171
chr7	16880000	17060000		1.41317	5.23073e-26		C5ar1	1.34553
chr7	152080000	152220000		1.47937	2.70518e-13		Ccnd1	1.33289
chr7	142750000	142890000		1.59517	9.32434e-18		5830432E09Rik	1.28461
chr7	111510000	111670000		1.56045	6.07291e-16		Trim30b	1.24174
chr7	122690000	122780000		1.41595	7.53973e-08		Sox6	0.572782
chr7	142750000	142890000		1.59517	9.32434e-18		Mki67	0.489422
chr7	29050000	29210000		1.43559	1.69769e-20		Eid2	0.452008
chr7	147300000	147470000		1.6003	1.00076e-19		Paox	0.434603
chr7	25150000	25310000		1.34366	5.36967e-21		Zfp428	0.363508
chr7	4500000	4680000		1.43022	4.15369e-16		Tnnt1	0.144544
chr7	71110000	71310000		1.5148	3.94397e-31		Trpm1	0.121817
