# Supplementary material for: Tcf1 and Lef1 provide constant supervision to mature CD8+ T cell identity and function by organizing genomic architecture
Source: Nat Commun. 2021 Oct 6;12:5863. doi: 10.1038/s41467-021-26159-1 (PMC8494933; doi:10.1038/s41467-021-26159-1)
Supplement: Supplementary file 11 — Source Data [file 41467_2021_26159_MOESM11_ESM.xlsx]

## Sheet: Fig. 6c
Relative Prdm1 expression
	WT	Int3 mutant	-24kb mutant
	1.21277	0.631579
	0.893617	0.142857	4.2766
	0.893617	0.071429	3.51064
	1	0.060345	1.81035
	1.26718	0.018072	2.40458
	0.732824	0.15625	2.05343
Aveage	1	0.180089	2.81112
S.D.	0.205266	0.227241	1.04617
P-value:		6.40388e-05	0.00234508

## Sheet: Fig. 9b
Frequency in LNs (%)
	WT	dKO
	74.4	24.4
	72.4	26.3
	73.7	24
	75.2	23.7
	69.5	29.3
	73.3	24.8
Aveage	73.0833	25.4167
S.D.	1.99741	2.10847
P-value:	2.16985e-12

## Sheet: Fig. 9d
CD44hiCD122+in CD8 (%)
	WT	dKO
	17.8	9.92
	18.4	4.6
	21.3	6.88
	16.2	5.14
Aveage	18.425	6.635
S.D.	2.12975	2.39635
P-value:	0.000323399

## Sheet: Fig. 9e
		Fig. 9e
		detection with anti-MYB or beta-actin
		Image scanned with Bio-Rad ChemiDoc Imaging system.

## Sheet: Fig. 9i
Cells in division (%) at 48hrs	D-1		D-2		D-3		D-4
	Ctrl	DKO	Ctrl	DKO	Ctrl	DKO	Ctrl	DKO
	0.88	20.1	5.4	43.2	28.3	23.3	57.3	3.46
	1.46	19.8	7.48	44.7	33.3	22.5	47.5	3.55
	2.28	24.1	7.6	43.3	36.8	19.4	44.1	2.86
Average	1.54	21.3333	6.82667	43.7333	32.8	21.7333	49.6333	3.29
S.D.	0.70342	2.40069	1.23699	0.83865	4.272	2.05994	6.85371	0.3751
P-value	0.000164233		1.78594e-06		0.0155837		0.00030576
Cells in division (%) at 64hrs	D-3		D-4		D-5		D-6
	Ctrl	DKO	Ctrl	DKO	Ctrl	DKO	Ctrl	DKO
	0.6	23.5	5.21	43.9	27.5	19.7	48	3.02
	1.12	17.6	7.33	43.1	29.6	25	45.2	5.52
	0.91	20.1	5.69	44.7	26.5	23.1	49.3	3.48
Average	0.876667	20.4	6.07667	43.9	27.8667	22.6	47.5	4.00667
S.D.	0.261598	2.96142	1.11164	0.8	1.58219	2.68514	2.09523	1.33061
P-value	0.000340714		1.14274e-06		0.0429452		7.01969e-06
CD25 gMFI at 48hrs	D-1		D-2		D-3		D-4
	Ctrl	DKO	Ctrl	DKO	Ctrl	DKO	Ctrl	DKO
	3168	3246	5266	2908	6963	3174	7541	3973
	4277	3570	6263	3309	8143	3439	8066	3950
	3412	3409	5061	3182	6390	3400	6615	3865
Average	3619	3408.33	5530	3133	7165.33	3337.67	7407.33	3929.33
S.D.	582.758	162.001	643.019	204.941	893.844	143.075	734.677	56.8888
P-value	0.578873		0.00354228		0.0018495		0.00121911
CD25 gMFI at 64hrs	D-3		D-4		D-5		D-6
	Ctrl	DKO	Ctrl	DKO	Ctrl	DKO	Ctrl	DKO
	2632	3347	6541	3334	8939	3918	9875	5070
	4185	3395	7978	3590	9417	4358	10652	5916
	3803	3061	5304	3207	7126	3830	8138	4793
Average	3540	3267.67	6607.67	3377	8494	4035.33	9555	5259.67
S.D.	809.215	180.581	1338.25	195.087	1208.59	282.88	1287.19	585.032
P-value	0.599838		0.0144044		0.00339786		0.00624661

## Sheet: Fig. 9k
GFP+ P14 cells (x10^6)
	WT	dKO
	22.78	6.1
	27.45	4.39
	21.54	6.44
	21.09	12.2
	33.63	10.15
	34.67
	35.48
Aveage	28.0914	7.856
S.D.	6.44345	3.21071
P-value:	7.69758e-05

## Sheet: Suppl. Fig. 2a
		Supplementary Fig. 2a.
		detection with anti-Tcf1 serum at various dilutions
		Image scanned with Bio-Rad ChemiDoc Imaging system.

## Sheet: Suppl. Fig. 2b
		Supplementary Fig. 2b.
		detection with anti-Tcf1 serum or a CST Tcf1 antibody
		Image scanned with Bio-Rad ChemiDoc Imaging system.

## Sheet: Suppl. Fig. 2c
		Supplementary Fig. 2c.
		detection with anti-FLAG
		Image scanned with Bio-Rad ChemiDoc Imaging system.

## Sheet: Suppl Fig. 8c
		Fig. 9e
		detection with anti-CCL5 or beta-actin
		Image scanned with Bio-Rad ChemiDoc Imaging system.

[truncated: 3 more sheets: Suppl Fig. 8d, Suppl Fig. 8f, Suppl Fig. 8g]
